# Supplementary material for: Poly[[μ-1,4-bis­(pyridin-4-ylmeth­yl)piperazine]bis­[μ3-4-(2-carboxyl­atoeth­yl)benzoato]dicopper(II)]
Source: IUCrdata. 2023 Aug 30;8(Pt 8):x230745. doi: 10.1107/S2414314623007459 (PMC10483545; doi:10.1107/S2414314623007459)
Supplement: Supplementary file 1 [file x-08-x230745-sup1.cif]

##############################################################################
#                                                                            #
# This CIF contains the data for a data article accepted for                 #
# publication in IUCrData. It conforms to the requirements of                #
# Notes for Authors for IUCrData, and has been                               #
# peer reviewed under the auspices of IUCrData.                              #
#                                                                            #
# Full details of the Crystallographic Information File format               #
# are given in the paper "The Crystallographic Information File (CIF):       #
# a New Standard Archive File for Crystallography" by S. R. Hall, F. H.      #
# Allen and I. D. Brown [Acta Cryst. (1991), A47, 655-685].                  #
#                                                                            #
# The current version of the core CIF dictionary is obtainable from          #
# ftp://ftp.iucr.org/pub/cif_core.dic.                                       #
#                                                                            #
# Software is freely available for graphical display of the structure(s)     #
# in this CIF. For information consult the CIF software page                 #
# http://www.iucr.org/resources/cif/software.                                #
#                                                                            #
# This file may be used for bona fide research purposes within the           #
# scientific community so long as proper attribution is given to the data    # 
# article from which it was obtained.                                        #
#                                                                            #
##############################################################################
data_I
_audit_creation_method
;
Olex2 1.3-ac4
(compiled 2020.11.27 svn.r5f609507 for Rigaku Oxford Diffraction, GUI svn.r6214)
;
_chemical_name_systematic
;\
Poly[[\m-1,4-bis(pyridin-4-ylmethyl)piperazine]bis[\m~3~-4-(2-\
carboxylatoethyl)benzoato]dicopper(II)]
;
_chemical_name_common     ?
_chemical_formula_moiety     'C34 H32 Cu2 N4 O8'
_chemical_formula_sum     'C34 H32 Cu2 N4 O8'
_chemical_formula_iupac     '[Cu2 (C9 H6 O4)2 (C16 H20 N4)]'
_chemical_formula_weight     751.71
_chemical_melting_point     ?
_space_group_crystal_system     triclinic
_space_group_name_H-M_alt     'P -1'
_space_group_name_Hall     '-P 1'
loop_
    _space_group_symop_operation_xyz
    'x, y, z'
    '-x, -y, -z'
_cell_length_a     8.5431(8)
_cell_length_b     9.7391(9)
_cell_length_c     9.9667(9)
_cell_angle_alpha     104.5230(10)
_cell_angle_beta     93.0490(10)
_cell_angle_gamma     99.9660(10)
_cell_volume     786.57(13)
_cell_formula_units_Z     1
_cell_measurement_reflns_used     5378
_cell_measurement_theta_min     2.20
_cell_measurement_theta_max     25.32
_cell_measurement_temperature     173.15
_exptl_crystal_description     plate
_exptl_crystal_colour     green
_exptl_crystal_size_max     0.201
_exptl_crystal_size_mid     0.107
_exptl_crystal_size_min     0.068
_exptl_crystal_density_diffrn     1.587
_exptl_crystal_density_meas     ?
_exptl_crystal_density_method     ?
_exptl_crystal_F_000     386
loop_
    _exptl_crystal_face_index_h
    _exptl_crystal_face_index_k
    _exptl_crystal_face_index_l
    _exptl_crystal_face_perp_dist
    -1.00 1.00 1.00 0.0600
    1.00 -1.00 -1.00 0.0510
    0.00 0.00 1.00 0.0320
    0.00 0.00 -1.00 0.0250
    1.00 -1.00 2.00 0.0340
    -1.00 1.00 -2.00 0.0310
    -1.00 2.00 2.00 0.0380
    1.00 -2.00 -2.00 0.0420
    0.00 1.00 2.00 0.0310
    0.00 -1.00 -2.00 0.0340
    1.00 2.00 2.00 0.0410
    -1.00 -2.00 -2.00 0.0600
    2.00 -1.00 1.00 0.0620
    -1.00 2.00 0.00 0.0440
    -2.00 -1.00 -1.00 0.0790
    0.00 1.00 0.00 0.0450
    0.00 -1.00 0.00 0.0620
    -2.00 -1.00 2.00 0.0920
    1.00 2.00 -2.00 0.0800
_exptl_absorpt_coefficient_mu     1.412
_exptl_absorpt_correction_type     multi-scan
_exptl_absorpt_process_details
;
(SADABS; Bruker, 2014)
;
_exptl_absorpt_correction_T_min     0.6932
_exptl_absorpt_correction_T_max     0.7452
_exptl_special_details
;
Data was collected using a BRUKER CCD (charge coupled device) based
diffractometer equipped with an Oxford low-temperature apparatus operating at
173 K.  A suitable crystal was chosen and mounted on a nylon loop using
Paratone oil.  Data  were measured using omega scans of 0.5\% per frame
for 30 s. The total number of images were based on
results from the program COSMO where redundancy was expected to be 4 and
completeness to 0.83\%A to 100%. Cell parameters were
retrieved using APEX II software and refined using SAINT on all observed
reflections.Data reduction was performed using the SAINT software which
corrects for Lp. Scaling and absorption corrections were applied using SADABS6
multi-scan technique, supplied by George Sheldrick.  The structure was solved
by the direct method using the SHELXT program and refined by least squares
method on F2, SHELXL, incorporated in OLEX2.
;
_diffrn_ambient_temperature     173.15
_diffrn_source     'sealed tube'
_diffrn_source_power     2.0
_diffrn_source_voltage     50.0
_diffrn_source_current     40.0
_diffrn_radiation_type     MoK\a
_diffrn_radiation_wavelength     0.71073
_diffrn_radiation_monochromator     graphite
_diffrn_measurement_device_type     'Bruker APEXII CCD'
_diffrn_measurement_method     \w
_diffrn_detector_area_resol_mean     8.36
_diffrn_reflns_number     10964
_diffrn_reflns_av_R_equivalents     0.0419
_diffrn_reflns_av_unetI/netI     0.0411
_diffrn_reflns_theta_min     2.122
_diffrn_reflns_theta_max     25.340
_diffrn_reflns_theta_full     25.242
_diffrn_measured_fraction_theta_max     0.999
_diffrn_measured_fraction_theta_full     0.999
_diffrn_reflns_limit_h_min     -10
_diffrn_reflns_limit_h_max     10
_diffrn_reflns_limit_k_min     -11
_diffrn_reflns_limit_k_max     11
_diffrn_reflns_limit_l_min     -11
_diffrn_reflns_limit_l_max     11
_diffrn_standards_number     0
_refine_special_details
;
The structure was refined by Least Squares using version 2018/3
of XL (Sheldrick, 2015b) incorporated in Olex2 (Dolomanov et al., 2009).
All non-hydrogen atoms were refined anisotropically.
Hydrogen atom positions were calculated geometrically and refined using the
riding model, except for the Hydrogen atom on the nitrogen atom which was found
by difference Fourier methods and refined isotropically. There is an
unresolvable absorption artifact located as a difference peak of
1.53 e^-^ \%A^-3^ situated 1.45 \%A from the Cu1 atom.
;
_reflns_number_total     2883
_reflns_number_gt     2459
_reflns_threshold_expression     'I > 2\s(I)'
_refine_ls_structure_factor_coef     Fsqd
_refine_ls_matrix_type     full
_refine_ls_R_factor_all     0.0535
_refine_ls_R_factor_gt     0.0442
_refine_ls_wR_factor_gt     0.1075
_refine_ls_wR_factor_ref     0.1138
_refine_ls_goodness_of_fit_ref     1.120
_refine_ls_restrained_S_all     1.120
_refine_ls_number_reflns     2883
_refine_ls_number_parameters     217
_refine_ls_number_restraints     0
_refine_ls_hydrogen_treatment     constr
_refine_ls_weighting_scheme     calc
_refine_ls_weighting_details
              'w=1/[\s^2^(Fo^2^)+(0.0559P)^2^+0.6812P] where P=(Fo^2^+2Fc^2^)/3'
_atom_sites_solution_hydrogens     geom
_atom_sites_solution_primary     dual
_atom_sites_solution_secondary     ?
_refine_ls_shift/su_max     0.001
_refine_ls_shift/su_mean     0.000
_refine_diff_density_max     1.530
_refine_diff_density_min     -0.315
_refine_ls_extinction_method     none
_refine_ls_extinction_coef     .
loop_
    _atom_type_symbol
    _atom_type_description
    _atom_type_scat_dispersion_real
    _atom_type_scat_dispersion_imag
    _atom_type_scat_source
    'C' 'C' 0.0033 0.0016
                         'International Tables Vol C Tables 4.2.6.8 and 6.1.1.4'
    'H' 'H' 0.0000 0.0000
                         'International Tables Vol C Tables 4.2.6.8 and 6.1.1.4'
    'Cu' 'Cu' 0.3201 1.2651
                         'International Tables Vol C Tables 4.2.6.8 and 6.1.1.4'
    'N' 'N' 0.0061 0.0033
                         'International Tables Vol C Tables 4.2.6.8 and 6.1.1.4'
    'O' 'O' 0.0106 0.0060
                         'International Tables Vol C Tables 4.2.6.8 and 6.1.1.4'
_computing_data_collection
;
COSMO (Bruker 2009)
;
_computing_cell_refinement
;
SAINT (Bruker, 2014)
;
_computing_data_reduction
;
SAINT (Bruker, 2014)
;
_computing_structure_solution
;
SHELXT (Sheldrick, 2015a)
;
_computing_structure_refinement
;
SHELXL (Sheldrick, 2015b)
;
_computing_molecular_graphics
;
CrystalMakerX (Palmer, 2020)
;
_computing_publication_material
;
OLEX2  (Dolomanov <i>et al.</i>, 2009)
;
loop_
    _atom_site_type_symbol
    _atom_site_label
    _atom_site_fract_x
    _atom_site_fract_y
    _atom_site_fract_z
    _atom_site_U_iso_or_equiv
    _atom_site_adp_type
    _atom_site_calc_flag
    _atom_site_occupancy
    _atom_site_disorder_assembly
    _atom_site_disorder_group
    Cu Cu1 0.15932(5) 0.57426(4) 1.06176(4) 0.02211(16) Uani d 1 . .
    O O1 0.2117(3) 0.4082(2) 0.9252(2) 0.0217(5) Uani d 1 . .
    O O2 -0.0365(3) 0.2769(2) 0.8582(2) 0.0234(5) Uani d 1 . .
    O O3 0.3034(3) 0.5715(3) 0.2622(2) 0.0254(6) Uani d 1 . .
    O O4 0.0605(3) 0.4498(2) 0.1767(2) 0.0243(5) Uani d 1 . .
    N N1 0.3031(3) 0.7066(3) 0.9800(3) 0.0227(6) Uani d 1 . .
    N N2 0.5273(3) 0.9828(3) 0.6389(3) 0.0212(6) Uani d 1 . .
    C C1 0.1118(4) 0.3055(3) 0.8481(3) 0.0201(7) Uani d 1 . .
    C C2 0.1732(4) 0.2095(4) 0.7247(3) 0.0226(7) Uani d 1 . .
    H H2A 0.283116 0.198415 0.750049 0.027 Uiso calc 1 . .
    H H2B 0.103647 0.112435 0.695960 0.027 Uiso calc 1 . .
    C C3 0.1715(4) 0.2823(4) 0.6072(3) 0.0202(7) Uani d 1 . .
    C C4 0.2935(4) 0.3977(4) 0.6063(4) 0.0237(8) Uani d 1 . .
    H H4 0.377601 0.430724 0.679879 0.028 Uiso calc 1 . .
    C C5 0.2926(4) 0.4638(4) 0.4992(3) 0.0224(7) Uani d 1 . .
    H H5 0.376877 0.541559 0.499491 0.027 Uiso calc 1 . .
    C C6 0.1706(4) 0.4188(3) 0.3911(3) 0.0206(7) Uani d 1 . .
    C C7 0.0445(4) 0.3072(4) 0.3944(4) 0.0262(8) Uani d 1 . .
    H H7 -0.042266 0.277462 0.323303 0.031 Uiso calc 1 . .
    C C8 0.0466(4) 0.2403(4) 0.5012(4) 0.0255(8) Uani d 1 . .
    H H8 -0.039000 0.164151 0.502236 0.031 Uiso calc 1 . .
    C C9 0.1809(4) 0.4860(4) 0.2720(3) 0.0217(7) Uani d 1 . .
    C C10 0.2529(4) 0.8020(4) 0.9196(3) 0.0235(7) Uani d 1 . .
    H H10 0.147482 0.819245 0.929866 0.028 Uiso calc 1 . .
    C C11 0.3479(4) 0.8759(4) 0.8433(3) 0.0238(8) Uani d 1 . .
    H H11 0.307795 0.943106 0.802968 0.029 Uiso calc 1 . .
    C C12 0.5025(4) 0.8526(4) 0.8249(3) 0.0221(7) Uani d 1 . .
    C C13 0.5560(4) 0.7578(4) 0.8919(4) 0.0267(8) Uani d 1 . .
    H H13 0.661744 0.740613 0.885116 0.032 Uiso calc 1 . .
    C C14 0.4550(4) 0.6888(4) 0.9684(4) 0.0258(8) Uani d 1 . .
    H H14 0.494412 0.625784 1.014908 0.031 Uiso calc 1 . .
    C C15 0.6109(4) 0.9265(4) 0.7382(4) 0.0259(8) Uani d 1 . .
    H H15A 0.688256 1.007259 0.801480 0.031 Uiso calc 1 . .
    H H15B 0.672420 0.856634 0.686588 0.031 Uiso calc 1 . .
    C C16 0.6446(4) 1.0736(3) 0.5796(4) 0.0226(7) Uani d 1 . .
    H H16A 0.719702 1.015295 0.532433 0.027 Uiso calc 1 . .
    H H16B 0.706851 1.153652 0.655442 0.027 Uiso calc 1 . .
    C C17 0.4372(4) 0.8651(4) 0.5234(4) 0.0235(7) Uani d 1 . .
    H H17A 0.356366 0.802431 0.560496 0.028 Uiso calc 1 . .
    H H17B 0.510889 0.805222 0.475975 0.028 Uiso calc 1 . .
loop_
    _atom_site_aniso_label
    _atom_site_aniso_U_11
    _atom_site_aniso_U_22
    _atom_site_aniso_U_33
    _atom_site_aniso_U_12
    _atom_site_aniso_U_13
    _atom_site_aniso_U_23
    Cu1 0.0226(3) 0.0256(3) 0.0190(3) 0.00159(17) 0.00451(17) 0.00903(18)
    O1 0.0243(12) 0.0234(12) 0.0184(12) 0.0049(10) 0.0047(10) 0.0067(10)
    O2 0.0245(13) 0.0253(12) 0.0206(13) 0.0031(10) 0.0067(10) 0.0065(10)
    O3 0.0255(13) 0.0294(13) 0.0222(13) -0.0033(11) 0.0018(10) 0.0143(11)
    O4 0.0252(13) 0.0309(13) 0.0176(13) 0.0001(10) 0.0015(10) 0.0115(10)
    N1 0.0235(15) 0.0248(15) 0.0201(15) 0.0030(12) 0.0032(12) 0.0075(12)
    N2 0.0230(15) 0.0207(14) 0.0190(15) -0.0013(12) 0.0029(12) 0.0071(12)
    C1 0.0272(19) 0.0233(17) 0.0171(17) 0.0093(15) 0.0049(14) 0.0150(14)
    C2 0.0251(18) 0.0240(17) 0.0215(18) 0.0078(14) 0.0044(14) 0.0084(14)
    C3 0.0233(17) 0.0249(17) 0.0159(17) 0.0085(14) 0.0062(14) 0.0082(14)
    C4 0.0243(18) 0.0276(18) 0.0171(18) 0.0026(14) 0.0002(14) 0.0039(14)
    C5 0.0253(18) 0.0216(17) 0.0189(18) -0.0008(14) 0.0025(14) 0.0061(14)
    C6 0.0245(18) 0.0239(17) 0.0153(17) 0.0071(14) 0.0054(14) 0.0063(14)
    C7 0.0232(18) 0.037(2) 0.0169(18) -0.0013(15) -0.0018(14) 0.0102(15)
    C8 0.0216(18) 0.0310(19) 0.0233(19) -0.0038(15) 0.0052(15) 0.0117(15)
    C9 0.0272(18) 0.0240(17) 0.0147(17) 0.0075(15) 0.0056(14) 0.0038(14)
    C10 0.0236(18) 0.0286(18) 0.0197(18) 0.0052(15) 0.0027(14) 0.0087(15)
    C11 0.0317(19) 0.0233(17) 0.0185(18) 0.0088(15) 0.0015(15) 0.0072(14)
    C12 0.0244(18) 0.0225(17) 0.0164(17) 0.0001(14) 0.0017(14) 0.0027(14)
    C13 0.0221(18) 0.0304(19) 0.029(2) 0.0052(15) 0.0039(15) 0.0104(16)
    C14 0.0266(19) 0.0282(19) 0.0251(19) 0.0047(15) 0.0011(15) 0.0123(15)
    C15 0.0225(18) 0.0299(19) 0.0244(19) 0.0007(15) 0.0023(15) 0.0086(15)
    C16 0.0223(18) 0.0215(17) 0.0219(19) -0.0030(14) 0.0027(14) 0.0070(14)
    C17 0.0251(18) 0.0213(17) 0.0228(19) -0.0014(14) 0.0035(14) 0.0071(14)
_geom_special_details
;
 All esds (except the esd in the dihedral angle between two l.s. planes)
 are estimated using the full covariance matrix.  The cell esds are taken
 into account individually in the estimation of esds in distances, angles
 and torsion angles; correlations between esds in cell parameters are only
 used when they are defined by crystal symmetry.  An approximate (isotropic)
 treatment of cell esds is used for estimating esds involving l.s. planes.
;
loop_
    _geom_bond_atom_site_label_1
    _geom_bond_atom_site_label_2
    _geom_bond_site_symmetry_2
    _geom_bond_distance
    _geom_bond_publ_flag
    Cu1 Cu1 2_567 2.8992(8) ?
    Cu1 O1 . 1.969(2) y
    Cu1 O2 2_567 1.968(2) y
    Cu1 O3 1_556 2.299(2) y
    Cu1 O4 1_556 1.985(2) y
    Cu1 N1 . 1.979(3) y
    Cu1 C9 1_556 2.466(3) ?
    O1 C1 . 1.252(4) ?
    O2 C1 . 1.264(4) ?
    O3 C9 . 1.244(4) ?
    O4 C9 . 1.299(4) ?
    N1 C10 . 1.343(4) ?
    N1 C14 . 1.346(4) ?
    N2 C15 . 1.458(4) ?
    N2 C16 . 1.467(4) ?
    N2 C17 . 1.473(4) ?
    C1 C2 . 1.525(4) ?
    C2 H2A . 0.9900 ?
    C2 H2B . 0.9900 ?
    C2 C3 . 1.514(5) ?
    C3 C4 . 1.396(5) ?
    C3 C8 . 1.391(5) ?
    C4 H4 . 0.9500 ?
    C4 C5 . 1.378(5) ?
    C5 H5 . 0.9500 ?
    C5 C6 . 1.388(5) ?
    C6 C7 . 1.400(5) ?
    C6 C9 . 1.492(5) ?
    C7 H7 . 0.9500 ?
    C7 C8 . 1.381(5) ?
    C8 H8 . 0.9500 ?
    C10 H10 . 0.9500 ?
    C10 C11 . 1.375(5) ?
    C11 H11 . 0.9500 ?
    C11 C12 . 1.392(5) ?
    C12 C13 . 1.389(5) ?
    C12 C15 . 1.513(5) ?
    C13 H13 . 0.9500 ?
    C13 C14 . 1.380(5) ?
    C14 H14 . 0.9500 ?
    C15 H15A . 0.9900 ?
    C15 H15B . 0.9900 ?
    C16 H16A . 0.9900 ?
    C16 H16B . 0.9900 ?
    C16 C17 2_676 1.508(5) ?
    C17 H17A . 0.9900 ?
    C17 H17B . 0.9900 ?
loop_
    _geom_angle_atom_site_label_1
    _geom_angle_atom_site_label_2
    _geom_angle_atom_site_label_3
    _geom_angle_site_symmetry_1
    _geom_angle_site_symmetry_3
    _geom_angle
    _geom_angle_publ_flag
    O1 Cu1 O3 . 1_556 101.92(9) y
    O1 Cu1 O4 . 1_556 92.30(10) y
    O1 Cu1 N1 . . 89.47(11) y
    O2 Cu1 O1 2_567 . 157.53(10) y
    O2 Cu1 O3 2_567 1_556 99.04(9) y
    O2 Cu1 O4 2_567 1_556 90.56(10) y
    O2 Cu1 N1 2_567 . 93.02(11) y
    O4 Cu1 O3 1_556 1_556 61.65(9) y
    N1 Cu1 O3 . 1_556 104.62(10) y
    N1 Cu1 O4 . 1_556 166.22(11) y
    C1 O1 Cu1 . . 125.2(2) ?
    C1 O2 Cu1 . 2_567 122.9(2) ?
    C9 O3 Cu1 . 1_554 82.5(2) ?
    C9 O4 Cu1 . 1_554 95.0(2) ?
    C10 N1 Cu1 . . 123.5(2) ?
    C10 N1 C14 . . 117.3(3) ?
    C14 N1 Cu1 . . 118.7(2) ?
    C15 N2 C16 . . 109.1(3) ?
    C15 N2 C17 . . 111.4(3) ?
    C16 N2 C17 . . 108.0(3) ?
    O1 C1 O2 . . 126.7(3) ?
    O1 C1 C2 . . 116.9(3) ?
    O2 C1 C2 . . 116.3(3) ?
    C1 C2 H2A . . 110.3 ?
    C1 C2 H2B . . 110.3 ?
    H2A C2 H2B . . 108.6 ?
    C3 C2 C1 . . 107.1(3) ?
    C3 C2 H2A . . 110.3 ?
    C3 C2 H2B . . 110.3 ?
    C4 C3 C2 . . 120.2(3) ?
    C8 C3 C2 . . 121.3(3) ?
    C8 C3 C4 . . 118.5(3) ?
    C3 C4 H4 . . 119.8 ?
    C5 C4 C3 . . 120.3(3) ?
    C5 C4 H4 . . 119.8 ?
    C4 C5 H5 . . 119.4 ?
    C4 C5 C6 . . 121.2(3) ?
    C6 C5 H5 . . 119.4 ?
    C5 C6 C7 . . 118.8(3) ?
    C5 C6 C9 . . 119.3(3) ?
    C7 C6 C9 . . 121.9(3) ?
    C6 C7 H7 . . 120.1 ?
    C8 C7 C6 . . 119.9(3) ?
    C8 C7 H7 . . 120.1 ?
    C3 C8 H8 . . 119.3 ?
    C7 C8 C3 . . 121.3(3) ?
    C7 C8 H8 . . 119.3 ?
    O3 C9 Cu1 . 1_554 67.55(18) ?
    O3 C9 O4 . . 120.8(3) ?
    O3 C9 C6 . . 120.8(3) ?
    O4 C9 Cu1 . 1_554 53.30(16) ?
    O4 C9 C6 . . 118.3(3) ?
    C6 C9 Cu1 . 1_554 171.6(3) ?
    N1 C10 H10 . . 118.7 ?
    N1 C10 C11 . . 122.6(3) ?
    C11 C10 H10 . . 118.7 ?
    C10 C11 H11 . . 119.8 ?
    C10 C11 C12 . . 120.3(3) ?
    C12 C11 H11 . . 119.8 ?
    C11 C12 C15 . . 122.9(3) ?
    C13 C12 C11 . . 116.8(3) ?
    C13 C12 C15 . . 120.3(3) ?
    C12 C13 H13 . . 120.1 ?
    C14 C13 C12 . . 119.8(3) ?
    C14 C13 H13 . . 120.1 ?
    N1 C14 C13 . . 123.0(3) ?
    N1 C14 H14 . . 118.5 ?
    C13 C14 H14 . . 118.5 ?
    N2 C15 C12 . . 114.2(3) ?
    N2 C15 H15A . . 108.7 ?
    N2 C15 H15B . . 108.7 ?
    C12 C15 H15A . . 108.7 ?
    C12 C15 H15B . . 108.7 ?
    H15A C15 H15B . . 107.6 ?
    N2 C16 H16A . . 109.5 ?
    N2 C16 H16B . . 109.5 ?
    N2 C16 C17 . 2_676 110.8(3) ?
    H16A C16 H16B . . 108.1 ?
    C17 C16 H16A 2_676 . 109.5 ?
    C17 C16 H16B 2_676 . 109.5 ?
    N2 C17 C16 . 2_676 110.2(3) ?
    N2 C17 H17A . . 109.6 ?
    N2 C17 H17B . . 109.6 ?
    C16 C17 H17A 2_676 . 109.6 ?
    C16 C17 H17B 2_676 . 109.6 ?
    H17A C17 H17B . . 108.1 ?
loop_
    _geom_torsion_atom_site_label_1
    _geom_torsion_atom_site_label_2
    _geom_torsion_atom_site_label_3
    _geom_torsion_atom_site_label_4
    _geom_torsion_site_symmetry_1
    _geom_torsion_site_symmetry_2
    _geom_torsion_site_symmetry_3
    _geom_torsion_site_symmetry_4
    _geom_torsion
    _geom_torsion_publ_flag
    Cu1 O1 C1 O2 . . . . -12.1(5) ?
    Cu1 O1 C1 C2 . . . . 164.4(2) ?
    Cu1 O2 C1 O1 2_567 . . . 28.1(4) ?
    Cu1 O2 C1 C2 2_567 . . . -148.4(2) ?
    Cu1 O3 C9 O4 1_554 . . . 1.2(3) ?
    Cu1 O3 C9 C6 1_554 . . . 179.2(3) ?
    Cu1 O4 C9 O3 1_554 . . . -1.4(3) ?
    Cu1 O4 C9 C6 1_554 . . . -179.5(2) ?
    Cu1 N1 C10 C11 . . . . -168.9(2) ?
    Cu1 N1 C14 C13 . . . . 168.5(3) ?
    O1 C1 C2 C3 . . . . -84.4(3) ?
    O2 C1 C2 C3 . . . . 92.4(3) ?
    N1 C10 C11 C12 . . . . 0.5(5) ?
    C1 C2 C3 C4 . . . . 79.3(4) ?
    C1 C2 C3 C8 . . . . -98.3(4) ?
    C2 C3 C4 C5 . . . . 179.7(3) ?
    C2 C3 C8 C7 . . . . 179.7(3) ?
    C3 C4 C5 C6 . . . . 0.6(5) ?
    C4 C3 C8 C7 . . . . 2.1(5) ?
    C4 C5 C6 C7 . . . . 2.0(5) ?
    C4 C5 C6 C9 . . . . -175.4(3) ?
    C5 C6 C7 C8 . . . . -2.6(5) ?
    C5 C6 C9 O3 . . . . 6.7(5) ?
    C5 C6 C9 O4 . . . . -175.2(3) ?
    C6 C7 C8 C3 . . . . 0.5(5) ?
    C7 C6 C9 O3 . . . . -170.6(3) ?
    C7 C6 C9 O4 . . . . 7.4(5) ?
    C8 C3 C4 C5 . . . . -2.7(5) ?
    C9 C6 C7 C8 . . . . 174.8(3) ?
    C10 N1 C14 C13 . . . . -3.5(5) ?
    C10 C11 C12 C13 . . . . -2.8(5) ?
    C10 C11 C12 C15 . . . . 177.8(3) ?
    C11 C12 C13 C14 . . . . 2.0(5) ?
    C11 C12 C15 N2 . . . . -20.0(5) ?
    C12 C13 C14 N1 . . . . 1.2(5) ?
    C13 C12 C15 N2 . . . . 160.6(3) ?
    C14 N1 C10 C11 . . . . 2.6(5) ?
    C15 N2 C16 C17 . . . 2_676 -179.7(3) ?
    C15 N2 C17 C16 . . . 2_676 -178.5(3) ?
    C15 C12 C13 C14 . . . . -178.7(3) ?
    C16 N2 C15 C12 . . . . 169.9(3) ?
    C16 N2 C17 C16 . . . 2_676 -58.8(4) ?
    C17 N2 C15 C12 . . . . -71.1(4) ?
    C17 N2 C16 C17 . . . 2_676 59.2(4) ?
_shelx_space_group_comment
;
The symmetry employed for this shelxl refinement is uniquely defined
by the following loop, which should always be used as a source of
symmetry information in preference to the above space-group names.
They are only intended as comments.
;
_shelx_estimated_absorpt_T_min     0.764
_shelx_estimated_absorpt_T_max     0.910
_shelx_hkl_file
;
  -1   0   0   86.99    2.80
  -1   0   0   78.39    3.20
   1   0   0   85.99    3.40
   1   0   0   81.49    3.40
   1   0   0   79.69    3.40
  -2   0   0  210.28    7.30
  -2   0   0  196.48    5.70
   2   0   0  204.28    6.20
   2   0   0  207.08    7.60
   2   0   0  206.38    7.60
  -3   0   0  380.06   12.60
  -3   0   0  397.16   10.20
   3   0   0  405.06   13.30
   3   0   0  396.26   13.00
   3   0   0  396.76   10.80
  -4   0   0   12.10    3.00
  -4   0   0   13.40    2.50
   4   0   0   21.80    3.20
   4   0   0    8.50    3.10
   4   0   0   17.30    4.10
  -5   0   0    0.40    1.80
  -5   0   0   -0.60    1.20
   5   0   0   -0.50    1.90
   5   0   0    0.00    2.10
   5   0   0   -0.30    1.40
  -6   0   0  551.24   20.60
   6   0   0  538.35   21.40
   6   0   0  549.65   21.40
  -7   0   0  105.99    9.40
   7   0   0   91.59    9.40
   7   0   0   97.39    9.60
  -8   0   0  136.89   12.00
   8   0   0  121.49   11.30
   8   0   0  147.29   12.50
  -9   0   0  185.18   14.80
   9   0   0  213.18   16.40
   9   0   0  197.48   15.30
 -10   0   0   69.19   10.80
  10   0   0   78.99   11.80
  10   0   0   58.59   11.20
  10  -1   0    5.00    5.20
  10  -1   0    5.00    5.50
 -10   1   0    5.90    5.20
   9  -1   0   31.30    8.30
   9  -1   0   37.40    8.90
  -9   1   0   35.50    7.90
   8  -1   0   46.00    8.50
   8  -1   0   55.89    8.30
  -8   1   0   49.10    7.30
   7  -1   0  238.68   14.60
   7  -1   0  213.48   13.50
  -7   1   0  226.28   13.00
   6  -1   0   54.19    6.50
   6  -1   0   53.79    6.70
  -6   1   0   51.09    5.90
   5  -1   0    1.50    2.30
   5  -1   0    2.80    2.70
   5  -1   0    3.20    2.00
  -5   1   0    3.10    2.20
  -5   1   0    4.60    1.60
   4  -1   0   13.80    3.50
   4  -1   0   10.30    3.00
   4  -1   0   12.90    2.70
  -4   1   0   12.50    2.00
  -4   1   0   14.00    3.10
   3  -1   0  745.13   20.90
   3  -1   0  790.62   20.40
   3  -1   0  808.02   21.10
   3  -1   0  806.12   19.00
  -3   1   0  762.42   17.10
  -3   1   0  747.23   19.50
   2  -1   0 2902.81   55.29
   2  -1   0 2891.91   55.79
   2  -1   0 2836.92   56.29
   2  -1   0 2851.21   56.09
  -2   1   0 2853.71   53.59
  -2   1   0 2897.61   55.19
   1  -1   0 3236.18   59.59
   1  -1   0 3232.08   59.89
  -1   1   0 3155.48   59.09
   0  -1   0 2439.86   45.40
   0  -1   0 2427.16   46.20
   0   1   0 2430.46   46.10
   0   1   0 2424.36   45.30
   0   1   0 2422.66   45.70
  -1  -1   0 2133.69   41.70
  -1  -1   0 2142.79   41.00
   1   1   0 2132.89   41.00
   1   1   0 2172.38   41.90
  -2  -1   0  238.28    8.80
  -2  -1   0  241.58    7.60
   2   1   0  254.67    9.30
   2   1   0  231.18    7.70
   2   1   0  242.48    8.40
  -3  -1   0  219.18    9.80
  -3  -1   0  233.88    8.10
   3   1   0  251.67    8.70
   3   1   0  232.78    9.70
   3   1   0  242.98   10.20
  -4  -1   0  117.39    7.60
  -4  -1   0   94.29    5.30
   4   1   0   65.39    7.00
   4   1   0   97.69    7.40
   4   1   0  111.69    7.50
  -5  -1   0   56.29    4.50
  -5  -1   0   53.39    5.90
   5   1   0   58.39    6.10
   5   1   0   60.29    6.60
   5   1   0   66.79    5.20
  -6  -1   0  374.56   17.10
   6   1   0  376.76   17.10
   6   1   0  332.17   16.40
  -7  -1   0   86.99    9.10
   7   1   0   86.19    9.10
   7   1   0   89.29    9.30
  -8  -1   0  168.98   13.20
   8   1   0  162.98   13.70
   8   1   0  155.18   13.10
  -9  -1   0  168.18   14.70
   9   1   0  204.38   16.20
   9   1   0  175.58   15.30
  10  -2   0    5.80    6.40
  10  -2   0    4.80    6.00
 -10   2   0    8.10    5.30
   9  -2   0   10.30    5.80
   9  -2   0    7.70    4.80
  -9   2   0    8.60    4.80
   8  -2   0  115.29   11.20
   8  -2   0   82.19    9.70
  -8   2   0  117.89   10.40
   7  -2   0   94.79    9.60
   7  -2   0   83.79    8.90
  -7   2   0   87.29    8.30
   6  -2   0    0.50    2.00
   6  -2   0    1.40    2.50
   6  -2   0    0.20    2.30
  -6   2   0   -0.30    2.30
   5  -2   0  139.89    9.00
   5  -2   0  132.19    7.80
   5  -2   0  121.79    8.90
  -5   2   0  136.19    6.30
  -5   2   0  151.78    8.80
   4  -2   0  725.33   21.70
   4  -2   0  720.73   22.10
   4  -2   0  706.03   20.70
   4  -2   0  713.43   20.10
  -4   2   0  707.83   17.70
  -4   2   0  697.33   20.00
   3  -2   0   74.29    5.70
   3  -2   0   73.59    5.50
   3  -2   0   78.39    5.40
   3  -2   0   87.09    5.80
   3  -2   0   86.69    4.90
  -3   2   0   87.19    5.20
  -3   2   0   85.89    4.70
   2  -2   0  136.59    6.40
   2  -2   0  144.89    6.60
   2  -2   0  150.28    6.70
  -2   2   0  152.78    6.10
   1  -2   0  129.09    4.80
   1  -2   0  134.69    5.80
   1  -2   0  124.89    5.70
   1  -2   0  127.29    6.50
  -1   2   0  132.09    5.70
  -1   2   0  123.29    4.80
   0  -2   0   31.30    2.80
   0  -2   0   40.20    4.00
   0  -2   0   35.80    3.20
   0   2   0   31.50    2.90
   0   2   0   35.40    3.50
   0   2   0   31.70    2.20
  -1  -2   0    7.40    2.10
  -1  -2   0   17.00    2.60
   1   2   0    8.90    1.80
   1   2   0   13.00    2.70
   1   2   0    9.90    2.70
  -2  -2   0 1062.29   26.00
  -2  -2   0 1060.49   24.90
   2   2   0 1050.79   24.60
   2   2   0 1082.69   25.60
   2   2   0 1089.99   26.70
  -3  -2   0  236.58    9.30
  -3  -2   0  251.57   11.00
   3   2   0  245.18   10.10
   3   2   0  235.88    9.70
   3   2   0  253.47   11.20
  -4  -2   0   -1.50    1.50
  -4  -2   0    0.10    1.40
   4   2   0   -2.20    2.00
   4   2   0   -0.50    1.70
   4   2   0   -4.40    1.50
  -5  -2   0  202.18   11.90
  -5  -2   0  208.38    9.30
   5   2   0  198.78   11.90
   5   2   0  160.38   10.10
   5   2   0  202.98   11.40
  -6  -2   0  354.36   17.40
   6   2   0  330.87   16.20
   6   2   0  322.37   16.90
  -7  -2   0   10.40    4.70
   7   2   0   12.90    4.60
   7   2   0   20.10    6.00
  -8  -2   0  111.99   11.40
   8   2   0   91.69   11.00
   8   2   0   87.59   10.30
  -9  -2   0   43.00    9.10
   9   2   0   76.29   10.50
   9   2   0   74.59   11.20
  10  -3   0   13.50    7.00
  10  -3   0   13.60    6.90
 -10   3   0   14.30    5.80
   9  -3   0    2.70    4.30
   9  -3   0    4.60    4.80
  -9   3   0   -1.90    3.30
   8  -3   0   67.59    8.60
   8  -3   0   52.09    9.80
  -8   3   0   54.89    7.50
   7  -3   0  105.99    9.70
   7  -3   0  114.89   10.70
  -7   3   0  111.19    9.40
   6  -3   0   32.60    6.20
   6  -3   0   24.20    4.60
   6  -3   0   40.20    6.10
  -6   3   0   14.60    3.90
   5  -3   0  483.55   19.00
   5  -3   0  497.35   18.40
   5  -3   0  516.85   18.10
  -5   3   0  519.55   17.60
  -5   3   0  488.55   15.20
   4  -3   0  416.26   13.60
   4  -3   0  405.26   15.50
   4  -3   0  423.26   15.30
   4  -3   0  409.06   15.60
  -4   3   0  414.66   14.20
  -4   3   0  394.66   13.10
   3  -3   0   21.80    3.60
   3  -3   0   30.80    3.90
   3  -3   0   23.60    3.60
   3  -3   0   29.50    4.30
  -3   3   0   29.90    3.50
  -3   3   0   20.10    3.00
  -3   3   0   29.50    3.50
   2  -3   0    7.80    2.60
   2  -3   0   12.20    3.30
   2  -3   0   10.70    2.80
   2  -3   0    8.00    2.20
  -2   3   0   15.90    3.10
  -2   3   0    7.40    1.90
   1  -3   0  237.78    7.00
   1  -3   0  216.78   10.30
   1  -3   0  227.08    9.20
  -1   3   0  221.98    8.90
  -1   3   0  220.08   10.20
  -1   3   0  228.78    7.50
   0  -3   0   60.99    5.60
   0  -3   0   59.49    5.00
   0  -3   0   65.19    4.50
   0   3   0   61.99    4.70
   0   3   0   67.59    3.70
   0   3   0   66.99    5.70
  -1  -3   0  218.38    9.50
  -1  -3   0  219.98    9.20
   1   3   0  235.18    9.90
   1   3   0  238.68    8.10
   1   3   0  229.08   10.40
  -2  -3   0  551.84   17.10
  -2  -3   0  560.64   17.60
   2   3   0  571.44   18.20
   2   3   0  568.74   15.80
  -3  -3   0  190.38    9.40
  -3  -3   0  188.88   10.30
   3   3   0  206.18   10.10
   3   3   0  196.08    9.30
   3   3   0  200.08   10.80
  -4  -3   0  123.29    7.80
  -4  -3   0  119.19    8.90
   4   3   0  127.29    8.20
   4   3   0  139.89    8.60
   4   3   0  120.59    9.00
  -5  -3   0  609.34   19.90
  -5  -3   0  639.74   23.50
   5   3   0  620.54   21.90
   5   3   0  595.34   23.30
   5   3   0  648.84   20.80
  -6  -3   0   78.99    8.70
   6   3   0   87.19    9.50
   6   3   0   85.79    8.50
  -7  -3   0   67.39    8.80
   7   3   0   91.29   10.70
   7   3   0   56.29    7.90
  -8  -3   0   59.19   10.80
   8   3   0   56.29   10.40
   8   3   0   54.79    8.80
  -9  -3   0   53.59   10.50
   9   3   0   45.80   10.00
   9   3   0   41.50   10.20
  10  -4   0    3.60    4.60
  10  -4   0    3.40    5.50
 -10   4   0   11.80    5.70
   9  -4   0   13.90    6.60
   9  -4   0   16.50    6.40
  -9   4   0   14.70    5.40
  -9   4   0   17.00    6.50
   8  -4   0   44.20    8.50
   8  -4   0   30.40    7.40
  -8   4   0   31.90    6.70
  -8   4   0   43.60    8.10
   7  -4   0    3.00    3.10
   7  -4   0   -3.20    2.10
  -7   4   0    1.30    2.70
  -7   4   0   -0.90    2.50
   6  -4   0   95.39    8.70
   6  -4   0  103.59    8.80
   6  -4   0  101.49    9.10
  -6   4   0  106.79    8.20
  -6   4   0   89.69    8.30
   5  -4   0  337.37   15.60
   5  -4   0  343.27   13.60
   5  -4   0  344.77   15.40
  -5   4   0  345.97   13.40
  -5   4   0  342.27   14.10
  -5   4   0  358.16   15.10
   4  -4   0   38.50    5.00
   4  -4   0   40.90    5.60
   4  -4   0   39.00    4.90
   4  -4   0   46.00    5.40
  -4   4   0   35.70    4.40
  -4   4   0   44.40    4.80
  -4   4   0   35.30    4.40
   3  -4   0   87.59    7.50
   3  -4   0  102.09    7.20
   3  -4   0  100.89    6.60
   3  -4   0   86.49    6.50
  -3   4   0  103.39    7.10
  -3   4   0   82.79    5.80
  -3   4   0   97.09    6.30
   2  -4   0  827.02   20.40
   2  -4   0  820.62   23.30
   2  -4   0  839.72   25.90
  -2   4   0  817.82   21.00
  -2   4   0  859.71   25.80
  -2   4   0  841.62   23.10
   1  -4   0  391.26   10.10
   1  -4   0  376.76   14.00
   1  -4   0  375.56   15.70
   1  -4   0  350.96   12.50
  -1   4   0  370.26   13.60
  -1   4   0  372.76   15.40
  -1   4   0  378.86   11.40
   0  -4   0    3.00    2.20
   0  -4   0    7.10    2.50
   0  -4   0   10.50    3.90
   0   4   0    9.90    2.90
   0   4   0   12.10    2.40
   0   4   0    7.00    3.10
  -1  -4   0    2.60    2.10
  -1  -4   0    2.00    2.00
   1   4   0    2.90    2.30
   1   4   0    1.70    1.50
   1   4   0    0.90    2.00
  -2  -4   0   37.00    4.90
  -2  -4   0   37.90    4.70
   2   4   0   33.10    5.00
   2   4   0   27.10    4.40
   2   4   0   37.90    3.80
  -3  -4   0   -0.10    1.70
  -3  -4   0   -0.40    1.90
   3   4   0    1.50    2.30
   3   4   0    1.80    1.80
  -4  -4   0  377.06   15.50
  -4  -4   0  370.76   17.00
   4   4   0  389.66   16.50
   4   4   0  372.16   15.10
  -5  -4   0  209.58   11.50
  -5  -4   0  186.08   12.60
   5   4   0  173.68   11.10
   5   4   0  165.98   12.30
  -6  -4   0    3.40    3.80
   6   4   0    2.00    3.90
   6   4   0    8.90    3.90
  -7  -4   0    1.30    3.40
   7   4   0    2.90    4.20
   7   4   0    2.20    3.20
  -8  -4   0  108.99   12.40
   8   4   0  126.79   13.80
   8   4   0  120.79   12.40
   9  -5   0   86.49   11.60
   9  -5   0   89.39   11.80
  -9   5   0   93.29   11.00
   8  -5   0   58.09   10.30
   8  -5   0   48.20    9.20
  -8   5   0   52.59    7.40
  -8   5   0   67.59    9.00
   7  -5   0   22.50    6.40
   7  -5   0   11.80    4.70
  -7   5   0   11.60    4.50
  -7   5   0    9.20    4.20
   6  -5   0  134.09   10.50
   6  -5   0  128.59   10.30
  -6   5   0  132.89    9.90
  -6   5   0  111.09    8.90
   5  -5   0  333.07   15.60
   5  -5   0  295.97   14.80
   5  -5   0  315.97   16.60
  -5   5   0  356.66   14.80
  -5   5   0  314.47   14.10
  -5   5   0  333.07   15.20
  -5   5   0  342.77   14.90
   4  -5   0    3.30    2.40
   4  -5   0    3.00    2.80
   4  -5   0    0.80    2.30
   4  -5   0    2.70    2.30
   4  -5   0    1.90    2.40
  -4   5   0    0.70    1.60
  -4   5   0    3.10    2.60
  -4   5   0    3.00    2.40
  -4   5   0    0.10    1.60
   3  -5   0  240.98   12.00
   3  -5   0  235.48   10.40
   3  -5   0  260.57   12.50
   3  -5   0  243.58   14.00
  -3   5   0  231.68   10.40
  -3   5   0  225.78   13.30
  -3   5   0  232.58   11.90
   2  -5   0  817.22   20.50
   2  -5   0  823.32   27.80
   2  -5   0  822.52   24.90
  -2   5   0  817.12   21.60
  -2   5   0  813.42   27.30
  -2   5   0  850.51   24.70
   1  -5   0    0.60    1.10
   1  -5   0    3.40    2.50
   1  -5   0    3.70    2.10
   1  -5   0    0.30    2.30
  -1   5   0    2.20    2.50
  -1   5   0    1.80    2.10
  -1   5   0    1.30    1.40
   0  -5   0  102.69    9.00
   0  -5   0   80.29    7.20
   0  -5   0   85.29    6.40
   0   5   0   89.09    5.40
   0   5   0  102.09    8.70
   0   5   0  102.39    7.60
  -1  -5   0   57.29    6.30
  -1  -5   0   45.80    5.20
   1   5   0   47.50    4.10
   1   5   0   48.40    6.20
   1   5   0   54.59    6.00
  -2  -5   0   27.20    4.50
  -2  -5   0   17.80    4.30
   2   5   0   19.50    4.60
   2   5   0   16.90    4.70
   2   5   0   27.00    3.70
  -3  -5   0  632.74   22.90
  -3  -5   0  598.34   21.90
   3   5   0  618.54   23.30
   3   5   0  583.64   22.70
   3   5   0  632.84   19.70
  -4  -5   0    1.30    2.60
  -4  -5   0    4.30    3.10
   4   5   0    2.30    2.90
   4   5   0    2.00    3.10
  -5  -5   0  117.39    9.90
  -5  -5   0  137.39   11.70
   5   5   0  132.09    9.90
   5   5   0  130.49   11.50
  -6  -5   0   19.10    5.90
   6   5   0   20.00    6.30
  -7  -5   0   32.50    8.30
   7   5   0   40.70    9.40
  -8  -5   0   14.70    6.40
   8   5   0   17.10   14.00
   9  -6   0   76.29   11.60
   9  -6   0   61.29   11.00
  -9   6   0   68.39   10.20
   8  -6   0   31.40    7.30
   8  -6   0   36.50    8.40
  -8   6   0   54.69    8.10
   7  -6   0    1.30    3.60
   7  -6   0   -4.10    2.70
  -7   6   0   -1.40    2.80
  -7   6   0   -2.20    2.60
   6  -6   0  229.48   14.30
   6  -6   0  209.28   14.80
   6  -6   0  210.98   12.80
   6  -6   0  206.48   13.40
  -6   6   0  190.38   14.20
  -6   6   0  207.28   12.20
  -6   6   0  230.28   13.80
  -6   6   0  228.78   13.50
   5  -6   0  138.59   10.20
   5  -6   0  116.49   11.20
   5  -6   0  132.39    9.90
   5  -6   0  138.79   10.70
  -5   6   0  131.59   10.20
  -5   6   0  141.69    9.60
  -5   6   0  121.49    9.40
  -5   6   0  142.19    9.60
  -5   6   0  137.39   11.70
   4  -6   0   45.30    5.70
   4  -6   0   46.80    8.70
   4  -6   0   45.80    6.20
   4  -6   0   40.10    5.90
  -4   6   0   50.89    7.40
  -4   6   0   41.80    5.20
  -4   6   0   45.50    6.30
  -4   6   0   31.20    4.70
   3  -6   0   99.29    6.70
   3  -6   0   83.49    7.80
   3  -6   0   91.09    9.60
  -3   6   0  106.49    8.60
  -3   6   0  100.79    7.00
  -3   6   0   79.29    8.70
   2  -6   0   42.20    7.10
   2  -6   0   49.60    5.70
   2  -6   0   47.10    6.40
   2  -6   0   51.79    4.30
  -2   6   0   48.10    4.90
  -2   6   0   50.79    7.00
  -2   6   0   56.79    6.30
   1  -6   0   32.50    2.80
   1  -6   0   29.40    5.70
   1  -6   0   42.70    5.30
   1  -6   0   41.00    6.70
  -1   6   0   33.20    5.00
  -1   6   0   22.70    5.70
  -1   6   0   31.70    3.90
   0  -6   0  734.63   22.80
   0  -6   0  672.93   26.80
   0  -6   0  662.83   24.00
   0   6   0  686.63   23.60
   0   6   0  687.83   19.40
   0   6   0  677.03   26.40
  -1  -6   0  344.67   16.60
  -1  -6   0  381.76   16.10
   1   6   0  376.46   13.10
   1   6   0  338.77   16.30
   1   6   0  376.46   18.70
  -2  -6   0  287.87   14.80
  -2  -6   0  262.97   14.60
   2   6   0  286.17   15.30
   2   6   0  323.77   17.30
   2   6   0  262.87   13.10
  -3  -6   0   21.90    5.60
  -3  -6   0   20.00    5.20
   3   6   0   24.00    5.90
   3   6   0   32.60    6.80
  -4  -6   0  271.97   16.10
  -4  -6   0  278.07   15.50
   4   6   0  240.88   15.80
  -5  -6   0   13.00    4.90
  -5  -6   0   24.10    6.60
   5   6   0   14.80    5.70
  -6  -6   0   28.90    7.40
   6   6   0   37.30    8.70
  -7  -6   0  126.89   13.50
   7   6   0  167.08   16.00
   9  -7   0   17.90    6.90
   9  -7   0   22.40    8.40
  -9   7   0   12.70    6.40
  -9   7   0   22.10    8.40
   8  -7   0    8.20    5.50
   8  -7   0   13.90    6.40
  -8   7   0    8.50    5.10
  -8   7   0    8.00    5.00
   7  -7   0   58.29    9.60
   7  -7   0   81.39   10.20
   7  -7   0   74.09    9.60
  -7   7   0   83.09    9.20
  -7   7   0   78.89    9.50
   6  -7   0  203.58   15.60
   6  -7   0  189.98   15.50
   6  -7   0  233.68   15.20
  -6   7   0  233.48   16.00
  -6   7   0  204.78   13.30
  -6   7   0  220.98   14.40
  -6   7   0  218.68   16.10
   5  -7   0   43.60    7.00
   5  -7   0   42.60    8.00
   5  -7   0   44.80    9.20
  -5   7   0   37.40    5.70
  -5   7   0   37.90    6.20
  -5   7   0   28.10    6.40
  -5   7   0   30.40    7.30
  -5   7   0   34.30    5.40
   4  -7   0   -0.10    2.70
   4  -7   0   -2.00    2.60
  -4   7   0    2.00    2.40
  -4   7   0    1.20    2.70
  -4   7   0   -0.90    2.70
   3  -7   0   81.49    8.70
   3  -7   0   78.99   10.00
  -3   7   0   63.29    7.30
  -3   7   0   75.59    9.50
  -3   7   0   62.09    6.10
   2  -7   0    2.70    3.00
   2  -7   0    1.40    3.10
   2  -7   0    3.90    2.70
  -2   7   0    1.90    2.80
  -2   7   0    1.80    1.90
  -2   7   0   -0.70    2.50
   1  -7   0   71.59    7.30
   1  -7   0   74.29    8.40
   1  -7   0   51.19    8.20
  -1   7   0   54.59    6.80
  -1   7   0   66.99    8.70
   0  -7   0  901.31   28.10
   0  -7   0  907.41   30.60
   0   7   0  818.32   32.10
   0   7   0  872.91   29.60
  -1  -7   0   73.79    8.40
  -1  -7   0   56.49    7.00
   1   7   0   62.39    7.90
   1   7   0   69.49    9.00
  -2  -7   0   32.70    6.60
  -2  -7   0   40.80    7.70
   2   7   0   27.30    7.10
   2   7   0   24.80    6.00
  -3  -7   0  262.57   15.90
  -3  -7   0  293.67   16.90
   3   7   0  274.97   16.90
   3   7   0  277.17   17.70
  -4  -7   0   23.90    6.40
  -4  -7   0   23.20    6.40
   4   7   0   19.60    6.20
   4   7   0   21.60    6.40
  -5  -7   0   -2.60    3.60
  -5  -7   0   -1.00    5.00
   5   7   0    1.50    3.60
  -6  -7   0  106.79   13.20
   6   7   0  109.79   13.40
   8  -8   0   66.99   11.80
  -8   8   0   52.89   10.10
  -8   8   0   65.09    9.40
   7  -8   0  110.39   11.60
   7  -8   0  113.79   13.80
  -7   8   0   97.19   10.60
  -7   8   0  128.89   12.30
   6  -8   0   25.80    8.60
   6  -8   0   13.20    5.10
  -6   8   0   16.20    5.40
  -6   8   0    7.10    5.00
  -6   8   0    8.10    4.70
   5  -8   0    0.60    4.40
   5  -8   0    3.50    4.10
  -5   8   0    8.10    4.10
  -5   8   0    3.70    3.20
  -5   8   0    2.20    4.00
  -5   8   0    3.40    3.70
   4  -8   0   49.20    9.00
   4  -8   0   47.10   10.20
  -4   8   0   53.89    7.60
  -4   8   0   45.40    9.70
   3  -8   0    3.50    4.30
   3  -8   0    5.60    3.90
  -3   8   0    4.80    4.10
  -3   8   0    0.40    2.90
   2  -8   0   13.90    5.30
   2  -8   0   12.40    5.90
   2  -8   0   16.90    4.80
  -2   8   0    7.70    4.10
  -2   8   0   21.20    7.00
   1  -8   0  220.58   14.80
   1  -8   0  216.38   13.20
  -1   8   0  220.38   16.80
  -1   8   0  222.98   14.40
   0  -8   0  228.08   14.00
   0  -8   0  237.48   15.70
   0   8   0  244.68   17.50
   0   8   0  242.08   15.20
  -1  -8   0    3.10    3.30
  -1  -8   0    7.40    5.00
   1   8   0    3.70    4.10
   1   8   0    4.50    4.00
  -2  -8   0  156.58   13.40
  -2  -8   0  153.88   12.10
   2   8   0  158.08   14.60
   2   8   0  144.59   12.90
  -3  -8   0   87.99   10.50
  -3  -8   0   55.99    8.40
   3   8   0   91.39   11.50
   3   8   0   59.79    9.20
  -4  -8   0   50.59    9.60
  -4  -8   0   44.50    9.60
   4   8   0   47.60    9.10
   4   8   0   48.80    9.50
  -5  -8   0   17.40    7.00
   5   8   0    5.40    5.30
   7  -9   0   73.39   13.10
  -7   9   0   67.39   10.70
  -7   9   0   80.29   12.60
   6  -9   0   13.40    5.80
   6  -9   0   16.80    7.50
  -6   9   0   17.00    6.80
  -6   9   0   21.30    6.80
  -6   9   0   18.20    7.20
   5  -9   0   16.80    6.20
   5  -9   0    9.00    6.40
  -5   9   0   19.50    6.20
  -5   9   0   14.00    6.50
  -5   9   0   24.50    6.70
   4  -9   0   25.90    6.90
   4  -9   0   32.20    9.40
  -4   9   0   32.50    7.30
  -4   9   0   39.70    9.50
   3  -9   0   39.40   10.00
   3  -9   0   28.10    7.30
  -3   9   0   28.00    8.00
  -3   9   0   20.10    6.70
   2  -9   0   15.20    5.20
   2  -9   0   14.10    5.90
  -2   9   0   10.50    4.90
  -2   9   0    3.60    4.80
   1  -9   0   76.89   10.20
   1  -9   0   91.99    9.60
  -1   9   0   83.99   11.60
  -1   9   0   89.29   10.20
   0  -9   0   23.70    6.20
   0  -9   0   22.60    7.00
   0   9   0   27.50    7.40
   0   9   0    9.80    5.80
  -1  -9   0   44.10    9.10
  -1  -9   0   38.20    8.10
   1   9   0   32.60    7.80
   1   9   0   41.60    9.40
  -2  -9   0   15.00    6.30
  -2  -9   0   15.10    5.50
   2   9   0    9.40    5.80
   2   9   0    9.00    6.00
  -3  -9   0   12.00    5.80
  -3  -9   0   13.40    6.50
   3   9   0    9.10    5.60
   3   9   0   16.60    6.80
  -4  -9   0   -1.30    4.00
  -4  -9   0    2.90    4.90
   4   9   0    4.80    5.30
   6 -10   0   40.30    9.80
   6 -10   0   30.00    9.50
  -6  10   0   26.70    8.80
  -6  10   0   29.20    8.10
  -6  10   0   34.40    9.90
   5 -10   0  101.09   12.70
   5 -10   0   92.09   14.30
  -5  10   0   74.69   12.40
  -5  10   0  104.69   11.90
  -5  10   0   76.19   10.50
   4 -10   0   47.50   11.60
   4 -10   0   41.90    9.80
  -4  10   0   30.70    8.10
  -4  10   0   34.00    9.70
   3 -10   0    0.60    4.80
  -3  10   0    7.40    5.90
  -3  10   0   -3.30    3.40
   2 -10   0   95.19   12.50
  -2  10   0   93.09   11.50
  -2  10   0   94.79   13.50
   1 -10   0   29.60    7.10
   1 -10   0   20.20    7.20
  -1  10   0   30.80    8.30
  -1  10   0   35.60    9.80
   0 -10   0   19.10    6.40
   0 -10   0   35.10    9.20
   0  10   0   22.50    8.80
   0  10   0   11.80    6.00
  -1 -10   0   93.19   12.60
  -1 -10   0  103.29   11.80
   1  10   0  104.09   12.70
   1  10   0  102.29   14.10
  -2 -10   0   -1.60    4.80
  -2 -10   0   -0.40    4.30
   2  10   0    6.10    5.30
   2  10   0   -0.30    4.40
  -3 -10   0    3.60    5.70
  -3 -10   0    1.10    4.90
   3  10   0    6.00    5.40
   3  10   0    3.10    5.50
   4 -11   0   16.20    7.70
  -4  11   0    3.40    6.00
  -4  11   0    5.40    5.50
   3 -11   0   35.40    9.80
  -3  11   0   44.20   11.80
  -3  11   0   14.50    6.40
   2 -11   0   93.99   13.20
  -2  11   0   79.09   13.70
  -2  11   0   91.19   13.00
   1 -11   0   35.20    9.90
  -1  11   0   55.89   11.20
  -1  11   0   49.80   12.30
   0 -11   0   34.00    8.90
   0 -11   0   41.80   10.70
   0  11   0   27.10    8.70
   0  11   0   53.39   13.20
   1  11  -1    2.80    5.40
   1  11  -1    2.10    5.10
  -1 -11   1   -0.80    4.20
  -1 -11   1    1.20    6.00
   0  11  -1    1.10    5.40
   0  11  -1    0.60    4.50
   0 -11   1   -1.60    5.60
   0 -11   1    0.40    4.60
  -1  11  -1    8.00    6.40
  -1  11  -1    7.60    6.20
   1 -11   1    8.50    5.20
   1 -11   1    4.00    6.20
  -2  11  -1  131.79   13.80
  -2  11  -1  136.69   16.40
   2 -11   1  110.59   14.30
   2 -11   1  110.29   12.30
  -3  11  -1   20.00    8.50
  -3  11  -1   12.70    6.40
   3 -11   1   10.30    7.80
  -4  11  -1   27.80    8.30
  -4  11  -1   45.70    9.90
  -4  11  -1   47.60   11.70
   4 -11   1   37.70    9.60
   3  10  -1   73.19   11.20
   3  10  -1   41.90   10.70
  -3 -10   1   45.90   10.30
  -3 -10   1   49.80   10.20
   2  10  -1   54.59   10.50
   2  10  -1   53.79   12.20
  -2 -10   1   63.79    9.70
  -2 -10   1   82.99   12.00
   1  10  -1    0.30    3.90
   1  10  -1    1.60    5.10
  -1 -10   1   -3.00    3.20
  -1 -10   1   -1.70    4.20
   0  10  -1    4.40    3.90
   0  10  -1    1.40    4.80
   0 -10   1   -0.20    4.10
   0 -10   1    3.60    4.10
  -1  10  -1   23.40    6.50
  -1  10  -1   14.00    6.70
   1 -10   1   22.00    6.80
   1 -10   1   21.60    7.70
  -2  10  -1    7.90    6.00
  -2  10  -1    3.30    4.40
   2 -10   1    4.40    4.60
   2 -10   1   19.20    6.20
  -3  10  -1   14.60    7.00
  -3  10  -1    5.40    4.90
   3 -10   1   11.00    5.80
   3 -10   1    2.90    4.60
  -4  10  -1  110.19   11.90
  -4  10  -1   79.89   12.40
  -4  10  -1   91.69   11.50
   4 -10   1  120.79   12.30
   4 -10   1   97.69   11.80
  -5  10  -1   37.10   10.00
  -5  10  -1   43.30    9.10
  -5  10  -1   45.10    9.30
   5 -10   1   47.10   10.20
  -6  10  -1   16.70    7.50
  -6  10  -1   13.30    6.30
   6 -10   1    2.90    6.00
   4   9  -1    2.40    5.20
   4   9  -1   11.00    6.70
  -4  -9   1    6.90    5.30
  -4  -9   1    2.10    4.60
   3   9  -1  155.48   15.70
   3   9  -1  144.29   13.60
  -3  -9   1  106.49   12.30
  -3  -9   1  143.39   13.60
   2   9  -1   94.49   12.70
   2   9  -1   91.69   10.80
  -2  -9   1   87.09   10.20
  -2  -9   1   70.89   10.40
   1   9  -1   18.40    5.90
   1   9  -1   15.20    6.60
  -1  -9   1    9.80    5.30
  -1  -9   1    9.10    5.10
   0   9  -1  216.98   15.00
   0   9  -1  180.48   16.50
   0  -9   1  208.48   15.90
   0  -9   1  187.08   13.60
  -1   9  -1   58.99   10.30
  -1   9  -1   58.89    8.10
   1  -9   1   52.39    7.60
   1  -9   1   59.49   10.50
  -2   9  -1    1.80    3.30
  -2   9  -1    1.70    3.30
   2  -9   1    1.60    3.70
   2  -9   1    0.20    3.30
  -3   9  -1   62.29    8.40
  -3   9  -1   58.69   10.20
   3  -9   1   76.09    9.70
   3  -9   1   73.59    9.10
  -4   9  -1  268.97   16.70
  -4   9  -1  289.17   20.60
  -4   9  -1  264.97   17.00
   4  -9   1  288.07   16.80
   4  -9   1  244.68   16.70
  -5   9  -1   24.30    8.30
  -5   9  -1   26.10    7.00
  -5   9  -1   16.60    6.10
   5  -9   1   19.60    6.60
   5  -9   1   20.20    6.30
  -6   9  -1   60.19   10.80
  -6   9  -1   61.39    9.20
  -6   9  -1   56.49    9.20
   6  -9   1   55.49   10.20
   6   8  -1   20.20    8.10
   5   8  -1   10.60    6.10
  -5  -8   1   16.70    6.90
   4   8  -1    3.90    4.40
   4   8  -1    1.00    4.40
  -4  -8   1    2.50    3.70
  -4  -8   1    0.00    3.50
   3   8  -1  104.69   12.20
   3   8  -1  112.29   11.70
  -3  -8   1   90.59   10.20
  -3  -8   1  123.99   11.90
   2   8  -1  147.59   12.40
   2   8  -1  138.99   13.60
  -2  -8   1  132.89   12.10
  -2  -8   1  112.69   10.70
   1   8  -1   92.79   11.40
   1   8  -1  115.79   10.70
  -1  -8   1   87.69    9.90
  -1  -8   1   99.69    9.60
   0   8  -1  394.36   19.20
   0   8  -1  405.46   22.50
   0  -8   1  389.26   19.90
   0  -8   1  383.16   18.60
  -1   8  -1  150.08   13.90
  -1   8  -1  147.99   11.20
   1  -8   1  160.38   11.70
   1  -8   1  145.59   12.20
  -2   8  -1    1.80    2.90
  -2   8  -1   -1.50    2.80
   2  -8   1    2.10    3.20
   2  -8   1   -0.30    2.80
  -3   8  -1   49.50    7.10
  -3   8  -1   55.79    8.90
   3  -8   1   46.90    7.70
   3  -8   1   68.79    7.90
  -4   8  -1  114.69   10.10
  -4   8  -1  119.59   10.80
  -4   8  -1  109.99   12.20
   4  -8   1  132.89   13.60
   4  -8   1  134.29   11.00
   4  -8   1  115.29   10.70
  -5   8  -1   -0.60    2.80
  -5   8  -1   -0.50    3.30
  -5   8  -1   -0.60    2.90
  -5   8  -1   -3.70    2.50
   5  -8   1   -0.90    4.00
   5  -8   1    1.90    3.50
   5  -8   1    1.30    3.20
  -6   8  -1   -0.50    3.70
  -6   8  -1    3.70    3.90
  -6   8  -1    2.40    4.00
   6  -8   1    3.50    4.30
   6  -8   1   -0.40    3.70
   6  -8   1   -1.60    3.90
   6  -8   1    2.10    4.20
  -7   8  -1  167.58   12.70
   7  -8   1  154.48   13.30
   7  -8   1  155.68   13.20
  -8   8  -1   -3.20    3.00
   8  -8   1   -1.70    4.10
   6   7  -1   36.90    8.90
  -6  -7   1   26.70    7.70
   5   7  -1   39.80    8.80
  -5  -7   1   28.30    7.60
   4   7  -1   54.19    8.60
   4   7  -1   53.29    8.20
  -4  -7   1   48.20    9.20
  -4  -7   1   43.80    7.20
   3   7  -1   94.19    9.80
   3   7  -1   85.89   10.30
  -3  -7   1  110.59   10.30
  -3  -7   1  102.09   10.00
   2   7  -1    5.10    3.60
   2   7  -1    1.80    2.90
  -2  -7   1    2.90    3.10
  -2  -7   1    0.90    2.80
   1   7  -1  323.87   18.80
   1   7  -1  339.27   16.80
  -1  -7   1  322.97   15.90
  -1  -7   1  332.97   17.00
   0   7  -1  498.55   20.30
   0   7  -1  490.15   23.50
   0  -7   1  545.25   20.90
   0  -7   1  518.35   21.70
  -1   7  -1   25.70    6.40
  -1   7  -1   19.80    4.80
   1  -7   1   17.20    4.60
   1  -7   1   15.60    4.90
  -2   7  -1   52.79    6.60
  -2   7  -1   58.49    8.20
   2  -7   1   47.40    5.00
   2  -7   1   48.60    6.40
   2  -7   1   42.00    6.70
  -3   7  -1   21.60    6.20
  -3   7  -1   17.60    3.70
  -3   7  -1   18.20    4.50
   3  -7   1   20.80    6.20
   3  -7   1   29.00    6.20
   3  -7   1   25.00    5.50
   3  -7   1   19.50    4.50
  -4   7  -1    0.10    3.10
  -4   7  -1   -1.30    2.30
  -4   7  -1   -0.50    2.00
   4  -7   1    6.10    4.10
   4  -7   1   -2.40    2.30
   4  -7   1   -0.80    2.40
   4  -7   1    1.70    2.50
  -5   7  -1   21.10    5.30
  -5   7  -1   16.50    5.60
  -5   7  -1   22.00    4.80
  -5   7  -1   38.90    6.00
  -5   7  -1   32.50    6.60
   5  -7   1   15.20    5.30
   5  -7   1   23.20    5.30
   5  -7   1   23.60    5.80
   5  -7   1   26.50    7.10
   5  -7   1   20.50    5.70
   5  -7   1   19.50    5.20
  -6   7  -1  276.87   15.40
  -6   7  -1  289.47   15.30
  -6   7  -1  306.47   18.30
  -6   7  -1  301.57   16.30
  -6   7  -1  280.27   15.80
   6  -7   1  283.57   16.30
   6  -7   1  300.27   16.30
   6  -7   1  261.87   17.60
   6  -7   1  317.97   17.30
   6  -7   1  282.47   16.30
   6  -7   1  277.37   15.90
  -7   7  -1   32.30    6.80
   7  -7   1   34.40    7.40
   7  -7   1   29.70    7.00
  -8   7  -1   17.10    6.30
   8  -7   1   14.00    6.00
   8  -7   1   28.40    8.00
  -9   7  -1   68.39    9.90
   9  -7   1   81.59   11.30
   7   6  -1   51.79   11.00
  -7  -6   1   86.09   11.50
   6   6  -1   29.10    7.70
  -6  -6   1   27.70    7.60
   5   6  -1   29.00    7.10
  -5  -6   1   27.30    7.30
   4   6  -1   21.40    6.20
   4   6  -1   23.00    6.10
  -4  -6   1   28.00    5.90
  -4  -6   1   21.20    5.90
   3   6  -1  115.89    9.90
   3   6  -1   95.69    9.80
  -3  -6   1   90.39    8.50
  -3  -6   1  100.49    9.20
   2   6  -1   -2.00    1.70
   2   6  -1    0.00    2.00
  -2  -6   1    0.10    2.20
  -2  -6   1   -0.80    1.70
   1   6  -1  530.65   20.30
   1   6  -1  566.44   23.50
  -1  -6   1  531.15   20.10
  -1  -6   1  548.05   21.10
   0   6  -1  217.78   11.90
   0   6  -1  234.08   14.40
   0   6  -1  224.58    8.30
   0  -6   1  219.48   12.60
   0  -6   1  232.58   12.20
  -1   6  -1  101.39    7.90
  -1   6  -1  101.59    9.50
  -1   6  -1  112.39    5.80
   1  -6   1  116.19    8.50
   1  -6   1  101.49    8.60
  -2   6  -1   57.39    4.70
  -2   6  -1   59.99    7.50
  -2   6  -1   66.29    6.60
   2  -6   1   74.29    5.40
   2  -6   1   71.59    6.80
   2  -6   1   74.29    7.30
   2  -6   1   61.09    7.80
  -3   6  -1  366.16   15.20
  -3   6  -1  345.97   17.60
  -3   6  -1  360.66   13.10
   3  -6   1  358.96   14.00
   3  -6   1  352.26   15.40
   3  -6   1  335.67   17.90
   3  -6   1  323.47   15.60
  -4   6  -1    8.20    3.90
  -4   6  -1    7.40    3.20
  -4   6  -1   11.80    3.80
  -4   6  -1    5.00    2.50
  -4   6  -1    9.80    3.40
   4  -6   1    7.40    4.10
   4  -6   1    8.30    3.40
   4  -6   1    4.50    3.10
   4  -6   1   11.70    4.00
  -5   6  -1  312.37   14.50
  -5   6  -1  345.57   17.90
  -5   6  -1  323.77   15.50
  -5   6  -1  368.86   16.30
  -5   6  -1  347.97   16.20
   5  -6   1  325.67   16.10
   5  -6   1  332.27   15.90
   5  -6   1  350.96   18.40
   5  -6   1  349.77   16.10
   5  -6   1  363.66   16.70
   5  -6   1  339.67   16.50
  -6   6  -1  109.09    9.40
  -6   6  -1   97.29    8.70
  -6   6  -1  105.19    9.30
  -6   6  -1  115.89    9.40
  -6   6  -1  101.49   10.00
   6  -6   1  117.09   10.30
   6  -6   1  114.49    9.80
   6  -6   1   94.09    9.20
  -7   6  -1   33.90    7.00
  -7   6  -1   32.00    6.60
   7  -6   1   43.40    7.80
   7  -6   1   23.00    6.40
  -8   6  -1  166.08   13.20
  -8   6  -1  204.68   14.30
   8  -6   1  186.78   14.30
   8  -6   1  176.38   14.60
  -9   6  -1   38.00    8.80
   9  -6   1   34.90    9.10
   8   5  -1   65.79   12.80
  -8  -5   1   71.19   10.70
   7   5  -1   72.69   10.40
  -7  -5   1   75.49   10.00
   6   5  -1  180.58   14.20
  -6  -5   1  199.18   14.50
   5   5  -1   -7.30    3.40
   5   5  -1    0.10    3.90
  -5  -5   1    4.70    3.30
   4   5  -1  258.27   11.80
   4   5  -1  255.97   14.80
  -4  -5   1  219.38   12.30
  -4  -5   1  220.28   13.60
   3   5  -1   56.29    4.90
   3   5  -1   50.79    6.70
   3   5  -1   50.89    6.50
  -3  -5   1   37.90    5.40
  -3  -5   1   51.59    6.40
   2   5  -1  151.28   10.70
   2   5  -1  150.28    7.00
   2   5  -1  152.78    9.90
  -2  -5   1  148.79    9.50
  -2  -5   1  159.58   10.10
   1   5  -1  624.44   20.60
   1   5  -1  613.94   23.00
   1   5  -1  613.34   15.40
  -1  -5   1  628.14   20.50
  -1  -5   1  609.54   20.80
   0   5  -1    3.40    2.80
   0   5  -1    6.50    1.60
   0   5  -1    3.00    2.40
   0  -5   1    3.40    2.70
   0  -5   1    2.00    2.10
  -1   5  -1   22.10    4.90
  -1   5  -1   20.50    2.50
  -1   5  -1   28.30    4.00
   1  -5   1   15.70    4.10
   1  -5   1   16.00    3.80
  -2   5  -1  573.04   18.50
  -2   5  -1  573.24   21.60
  -2   5  -1  577.04   16.00
   2  -5   1  582.54   20.00
   2  -5   1  599.24   17.10
   2  -5   1  585.44   19.20
   2  -5   1  583.54   22.30
  -3   5  -1  391.06   13.10
  -3   5  -1  362.46   15.00
  -3   5  -1  374.16   16.70
  -3   5  -1  355.56   14.20
   3  -5   1  371.26   15.30
   3  -5   1  382.06   15.20
   3  -5   1  370.16   14.50
   3  -5   1  356.66   16.80
  -4   5  -1   11.30    3.10
  -4   5  -1   23.50    5.20
  -4   5  -1   14.20    3.80
  -4   5  -1   15.00    3.80
  -4   5  -1   22.90    3.60
   4  -5   1   23.50    4.60
   4  -5   1   20.60    4.60
   4  -5   1   12.40    3.50
   4  -5   1   15.30    4.60
   4  -5   1   25.80    5.00
   4  -5   1   13.70    3.90
  -5   5  -1  744.73   24.40
  -5   5  -1  727.83   23.30
  -5   5  -1  721.53   25.20
  -5   5  -1  710.33   23.30
   5  -5   1  741.23   24.70
   5  -5   1  736.23   23.80
   5  -5   1  710.63   24.70
   5  -5   1  688.93   24.40
  -6   5  -1   66.49    7.40
   6  -5   1   71.59    7.80
   6  -5   1   63.39    7.70
   6  -5   1   77.29    7.90
   6  -5   1   64.79    7.80
  -7   5  -1   75.49    8.30
   7  -5   1   75.69    9.30
   7  -5   1   86.89    9.10
  -8   5  -1   84.69    9.80
   8  -5   1   91.59   10.60
   8  -5   1   90.59   10.30
  -9   5  -1   19.40    6.20
  -9   5  -1   30.10    7.80
   9  -5   1   30.30    8.20
   9  -5   1   28.30    8.70
   8   4  -1  183.18   16.30
  -8  -4   1  190.78   15.90
   7   4  -1   74.79   10.30
  -7  -4   1   83.49   10.00
   6   4  -1   27.60    7.10
   6   4  -1   23.30    5.50
  -6  -4   1   22.30    6.10
   5   4  -1  743.33   25.40
   5   4  -1  673.73   22.70
   5   4  -1  716.83   26.70
  -5  -4   1  663.33   25.40
   4   4  -1  112.89    7.60
   4   4  -1   92.59    8.60
  -4  -4   1  107.89    7.70
  -4  -4   1  117.69    9.30
   3   4  -1  210.48   11.70
   3   4  -1  211.78   11.90
   3   4  -1  208.58    9.20
  -3  -4   1  210.18   11.40
  -3  -4   1  206.68   10.30
   2   4  -1  773.02   23.20
   2   4  -1  809.52   25.00
   2   4  -1  753.92   18.80
  -2  -4   1  732.63   22.80
  -2  -4   1  772.62   22.50
   1   4  -1  809.22   25.00
   1   4  -1  796.32   22.60
   1   4  -1  781.62   17.70
  -1  -4   1  814.72   22.80
  -1  -4   1  789.42   22.70
   0   4  -1    1.30    1.00
   0   4  -1    4.00    2.20
   0   4  -1   -2.50    1.80
   0  -4   1    5.50    2.40
   0  -4   1   -1.70    1.70
  -1   4  -1    3.80    2.50
  -1   4  -1    3.00    1.20
  -1   4  -1    5.80    2.20
   1  -4   1   -0.20    1.90
   1  -4   1    5.70    2.60
  -2   4  -1  269.77    9.10
  -2   4  -1  271.37   10.50
  -2   4  -1  258.37   12.20
   2  -4   1  269.47   11.20
   2  -4   1  249.97   11.20
   2  -4   1  270.57    9.50
   2  -4   1  260.07   12.70
  -3   4  -1    1.00    1.60
  -3   4  -1    2.30    1.90
  -3   4  -1    2.90    2.20
  -3   4  -1    2.80    2.10
  -3   4  -1    0.60    1.40
   3  -4   1    3.80    2.40
   3  -4   1    4.90    2.10
   3  -4   1    0.50    2.30
   3  -4   1    0.80    1.90
   3  -4   1    2.20    1.90
  -4   4  -1  230.38   10.90
  -4   4  -1  256.47   12.30
  -4   4  -1  257.07   11.80
   4  -4   1  253.87   11.50
   4  -4   1  232.98   11.80
   4  -4   1  228.38   12.80
   4  -4   1  261.67   12.10
   4  -4   1  270.97   12.60
  -5   4  -1  868.71   25.00
  -5   4  -1  922.41   26.90
  -5   4  -1  891.31   26.90
   5  -4   1  937.21   27.30
   5  -4   1  897.11   28.40
   5  -4   1  883.51   26.60
   5  -4   1  893.71   27.80
  -6   4  -1   74.39    7.50
  -6   4  -1   72.59    6.50
   6  -4   1   62.79    6.80
   6  -4   1   70.19    7.90
   6  -4   1   77.39    7.40
   6  -4   1   69.19    7.60
  -7   4  -1   65.29    7.70
   7  -4   1   42.80    6.20
   7  -4   1   53.99    7.60
  -8   4  -1   83.29    9.40
   8  -4   1   90.99   10.60
   8  -4   1  109.99   10.50
  -9   4  -1   22.50    6.60
   9  -4   1   25.60    7.80
   9  -4   1   16.00    6.20
 -10   4  -1   10.30    5.60
  10  -4   1   17.80    7.30
   9   3  -1   37.40    8.30
   9   3  -1   51.39   10.90
  -9  -3   1   45.10   10.20
   8   3  -1   37.50    8.80
   8   3  -1   34.00    7.50
  -8  -3   1   54.89    9.20
   7   3  -1    0.90    3.30
   7   3  -1   -0.60    3.60
  -7  -3   1    1.10    2.80
   6   3  -1  276.67   16.10
   6   3  -1  259.97   14.30
  -6  -3   1  270.07   15.40
   5   3  -1  278.17   14.10
   5   3  -1  236.08   13.70
   5   3  -1  246.88   12.50
  -5  -3   1  234.58   13.40
   4   3  -1  251.87   13.00
   4   3  -1  248.18   11.20
   4   3  -1  258.27   12.40
  -4  -3   1  255.27   12.80
  -4  -3   1  251.87   10.50
   3   3  -1   60.29    6.00
   3   3  -1   56.89    4.70
  -3  -3   1   62.29    5.90
  -3  -3   1   54.89    4.70
   2   3  -1  485.95   16.10
   2   3  -1  468.95   12.80
   2   3  -1  467.45   16.40
  -2  -3   1  468.65   14.60
  -2  -3   1  449.46   15.40
   1   3  -1   53.69    5.20
   1   3  -1   53.39    2.90
   1   3  -1   65.99    5.00
  -1  -3   1   58.39    4.80
  -1  -3   1   58.39    4.70
   0   3  -1    3.60    2.40
   0   3  -1    3.20    0.90
   0   3  -1    1.10    1.30
   0  -3   1    2.70    2.10
   0  -3   1    3.30    1.90
  -1   3  -1   53.59    3.00
  -1   3  -1   53.69    4.90
  -1   3  -1   57.19    4.00
   1  -3   1   54.79    3.20
   1  -3   1   51.29    4.70
   1  -3   1   61.79    4.60
  -2   3  -1  138.39    7.60
  -2   3  -1  149.29    6.60
  -2   3  -1  139.79    7.10
   2  -3   1  144.89    7.10
   2  -3   1  141.69    7.30
   2  -3   1  137.49    7.90
   2  -3   1  136.79    7.30
  -3   3  -1   31.20    3.80
  -3   3  -1   40.70    4.40
  -3   3  -1   42.00    4.10
   3  -3   1   35.20    4.30
   3  -3   1   38.60    4.40
   3  -3   1   40.00    4.40
   3  -3   1   38.40    4.60
  -4   3  -1  240.48   11.10
  -4   3  -1  232.48   10.30
  -4   3  -1  261.57   10.30
   4  -3   1  256.37   12.00
   4  -3   1  238.48   10.60
   4  -3   1  233.28   11.20
  -5   3  -1  458.25   17.30
  -5   3  -1  455.55   15.30
  -5   3  -1  452.65   15.50
   5  -3   1  446.16   17.80
   5  -3   1  454.75   16.70
   5  -3   1  459.85   15.70
   5  -3   1  477.35   18.80
  -6   3  -1   32.10    5.40
  -6   3  -1   24.20    4.50
   6  -3   1   18.10    5.30
   6  -3   1   21.40    5.10
   6  -3   1   28.50    6.50
  -7   3  -1   53.09    7.10
   7  -3   1   95.19    8.70
   7  -3   1   50.89    7.30
  -8   3  -1   84.49    9.40
   8  -3   1  131.19   12.20
   8  -3   1  117.19   10.30
  -9   3  -1    3.50    4.60
   9  -3   1   10.00    5.10
   9  -3   1    7.80    5.20
 -10   3  -1   76.69   10.70
  10  -3   1   64.09   11.30
  10  -3   1   70.29   11.40
   9   2  -1   97.89   12.70
   9   2  -1  110.59   12.40
  -9  -2   1  100.69   11.60
   8   2  -1   81.09    9.50
   8   2  -1   61.09    9.20
  -8  -2   1   72.79    9.30
   7   2  -1   14.70    5.40
   7   2  -1   12.90    5.20
  -7  -2   1   16.50    5.30
   6   2  -1  317.17   16.70
   6   2  -1  331.17   16.10
  -6  -2   1  326.77   16.20
   5   2  -1  101.59    8.80
   5   2  -1   94.89    7.70
  -5  -2   1   99.69    8.20
   4   2  -1   84.89    6.40
   4   2  -1   87.99    7.40
   4   2  -1   87.59    7.30
  -4  -2   1   90.69    5.20
  -4  -2   1   89.99    7.10
   3   2  -1  606.64   18.80
   3   2  -1  617.44   17.30
   3   2  -1  599.84   19.10
  -3  -2   1  631.34   18.90
  -3  -2   1  604.14   15.80
   2   2  -1   21.10    2.60
   2   2  -1   18.00    3.30
  -2  -2   1   25.40    2.70
  -2  -2   1   21.40    3.20
   1   2  -1  499.85   15.00
   1   2  -1  506.75   13.80
   1   2  -1  502.55   11.20
  -1  -2   1  521.25   14.00
  -1  -2   1  493.45   13.30
   0   2  -1  539.05   13.20
   0   2  -1  557.14   15.50
   0  -2   1  572.94   14.50
   0  -2   1  572.84   14.50
  -1   2  -1  225.18    8.00
  -1   2  -1  223.48    6.70
  -1   2  -1  216.28    8.30
   1  -2   1  222.28    8.00
   1  -2   1  214.48    7.90
   1  -2   1  217.58    6.50
  -2   2  -1  226.28    8.30
  -2   2  -1  222.68    8.70
  -2   2  -1  233.28    8.50
   2  -2   1  245.58    8.20
   2  -2   1  240.18    9.10
   2  -2   1  224.88    9.00
   2  -2   1  228.48    8.60
   2  -2   1  229.18    8.40
  -3   2  -1  117.39    6.00
  -3   2  -1  118.89    5.80
  -3   2  -1  118.19    6.70
   3  -2   1  120.79    7.20
   3  -2   1  123.99    6.10
   3  -2   1  119.69    6.90
  -4   2  -1  231.78    8.60
  -4   2  -1  214.78    9.10
  -4   2  -1  245.98   10.80
   4  -2   1  227.58   11.10
   4  -2   1  223.78   10.10
   4  -2   1  240.78    8.90
   4  -2   1  241.18   11.60
  -5   2  -1   40.50    4.10
  -5   2  -1   49.80    5.50
   5  -2   1   49.50    6.00
   5  -2   1   46.80    5.90
   5  -2   1   45.10    4.00
   5  -2   1   47.00    5.20
  -6   2  -1   53.79    6.60
   6  -2   1   60.79    6.40
   6  -2   1   59.79    7.30
   6  -2   1   57.99    7.30
  -7   2  -1  134.89   10.60
   7  -2   1  121.39   10.70
   7  -2   1  130.49   10.10
  -8   2  -1   82.59    9.50
   8  -2   1   86.29   10.30
   8  -2   1   77.49    8.90
  -9   2  -1   26.70    7.00
   9  -2   1   34.00    7.90
   9  -2   1   41.20    9.10
 -10   2  -1    3.30    4.60
  10  -2   1    2.80    4.70
  10  -2   1    3.30    5.90
   9   1  -1   91.59   11.80
   9   1  -1   86.49   10.70
  -9  -1   1   71.99   10.10
   8   1  -1   47.90    8.70
   8   1  -1   49.70    9.30
  -8  -1   1   42.00    8.20
   7   1  -1   36.00    6.90
   7   1  -1   32.60    7.00
  -7  -1   1   36.70    6.10
   6   1  -1  247.68   14.10
   6   1  -1  293.87   14.80
  -6  -1   1  257.47   13.60
   5   1  -1   37.40    5.00
   5   1  -1   36.00    5.30
   5   1  -1   36.70    5.00
  -5  -1   1   42.80    5.20
   4   1  -1  254.17   14.60
   4   1  -1  280.87   12.00
   4   1  -1  310.67   13.50
  -4  -1   1  306.27   12.40
  -4  -1   1  294.37    8.30
   3   1  -1  886.61   22.50
   3   1  -1  897.21   23.80
  -3  -1   1  875.21   18.50
  -3  -1   1  853.71   22.60
   2   1  -1   29.20    3.40
   2   1  -1   22.90    2.80
  -2  -1   1   24.90    2.00
  -2  -1   1   33.90    3.40
   1   1  -1  412.56   10.90
   1   1  -1  432.86    9.80
   1   1  -1  430.36   12.00
  -1  -1   1  409.06   10.70
  -1  -1   1  420.56    9.80
   0   1  -1 1879.21   34.60
   0   1  -1 1857.01   37.00
   0   1  -1 1856.61   36.00
   0  -1   1 1884.21   36.10
   0  -1   1 1907.11   36.20
  -1   1  -1 1883.81   37.20
  -1   1  -1 1941.21   37.00
  -1   1  -1 1916.51   36.30
   1  -1   1 1819.52   34.80
   1  -1   1 1870.01   37.40
  -2   1  -1  306.77    7.70
  -2   1  -1  294.77    9.70
  -2   1  -1  293.67    9.10
   2  -1   1  300.57   10.00
   2  -1   1  306.07   10.10
  -3   1  -1 1164.78   27.90
  -3   1  -1 1136.89   26.00
  -3   1  -1 1195.88   23.40
   3  -1   1 1142.59   28.30
   3  -1   1 1145.09   28.50
   3  -1   1 1221.78   23.60
  -4   1  -1  162.38    8.80
  -4   1  -1  168.28    7.80
   4  -1   1  165.98    5.50
   4  -1   1  161.98    9.40
   4  -1   1  163.78    8.60
   4  -1   1  170.48    9.40
  -5   1  -1  131.49    8.90
  -5   1  -1  155.18    7.70
   5  -1   1  145.79    9.60
   5  -1   1  157.08    9.20
   5  -1   1  171.58    5.70
   5  -1   1  138.09    9.60
  -6   1  -1  175.48   11.10
   6  -1   1  199.08   11.60
   6  -1   1  161.68   11.20
  -7   1  -1  108.19    9.80
   7  -1   1   90.09    9.00
   7  -1   1  117.49   10.60
  -8   1  -1    1.80    2.90
   8  -1   1    0.00    3.00
   8  -1   1    6.50    4.20
  -9   1  -1    2.60    4.40
   9  -1   1   -3.20    3.60
   9  -1   1    2.00    4.60
 -10   1  -1   47.60    9.90
  10  -1   1   76.99   11.10
  10  -1   1   58.99   11.50
  10   0  -1   72.69   11.40
  10   0  -1   77.09   11.50
 -10   0   1   77.59   11.30
   9   0  -1   -2.70    3.70
   9   0  -1    0.60    3.80
  -9   0   1    3.30    4.20
   8   0  -1   57.59    8.60
   8   0  -1   59.89    8.60
  -8   0   1   72.99    8.80
   7   0  -1  281.97   16.00
   7   0  -1  307.27   16.90
  -7   0   1  300.47   15.60
   6   0  -1  141.59    8.80
   6   0  -1  149.09   10.50
   6   0  -1  163.48   11.20
  -6   0   1  141.19    9.60
   5   0  -1   26.10    5.10
   5   0  -1   32.80    4.40
   5   0  -1   31.70    5.50
  -5   0   1   32.90    4.40
   4   0  -1   22.80    4.40
   4   0  -1   16.70    3.80
   4   0  -1   48.30    5.70
  -4   0   1   19.70    1.50
  -4   0   1   21.60    3.50
   3   0  -1  115.09    6.40
   3   0  -1  110.89    6.50
   3   0  -1  121.19    7.00
  -3   0   1  112.89    6.00
   2   0  -1   78.99    4.70
   2   0  -1   91.89    5.20
  -2   0   1   82.29    4.20
   1   0  -1  745.43   16.20
   1   0  -1  740.23   16.00
   1   0  -1  714.43   17.10
  -1   0   1  745.13   14.80
   0   0  -1  700.33   15.00
   0   0  -1  719.93   14.10
   0   0  -1  722.33   15.50
   0   0  -1  724.43   14.00
   0   0   1  673.93   14.90
   0   0   1  726.73   14.10
   0   0   1  713.63   14.80
  -1   0  -1    0.30    1.20
  -1   0  -1   -0.70    1.00
   1   0   1    0.10    1.20
  -2   0  -1  194.08    7.10
  -2   0  -1  202.58    7.80
   2   0   1  198.88    7.80
   2   0   1  189.98    7.90
  -3   0  -1 1808.52   40.50
  -3   0  -1 1835.42   38.70
   3   0   1 1915.31   41.30
   3   0   1 1845.82   41.10
   3   0   1 1876.01   40.00
  -4   0  -1   76.89    6.10
  -4   0  -1   66.39    5.70
   4   0   1   76.69    6.50
   4   0   1  108.79    8.40
   4   0   1   59.39    5.90
  -5   0  -1    1.60    1.90
  -5   0  -1    3.50    2.40
   5   0   1    6.70    3.00
   5   0   1    4.10    2.90
  -6   0  -1   44.70    6.00
   6   0   1   54.49    6.70
   6   0   1   52.39    6.50
  -7   0  -1   11.00    4.30
   7   0   1    6.60    3.80
   7   0   1    5.00    4.00
  -8   0  -1   30.50    7.00
   8   0   1   27.40    7.30
   8   0   1   14.10    5.00
  -9   0  -1   22.10    6.90
   9   0   1   15.40    6.70
   9   0   1   21.70    7.20
  10  -1  -1  173.48   15.90
  10  -1  -1  158.78   15.50
 -10   1   1  183.78   15.20
   9  -1  -1    1.60    4.70
   9  -1  -1   -5.70    2.70
  -9   1   1    0.60    3.60
   8  -1  -1  300.77   18.50
   8  -1  -1  350.36   18.90
  -8   1   1  334.97   17.50
   7  -1  -1  323.47   17.30
   7  -1  -1  321.67   17.10
  -7   1   1  329.57   15.80
   6  -1  -1   18.20    4.70
   6  -1  -1   14.10    4.30
   6  -1  -1   17.80    4.20
  -6   1   1   23.20    4.60
   5  -1  -1   16.30    4.00
   5  -1  -1   17.80    3.80
   5  -1  -1   12.70    3.80
  -5   1   1   21.00    3.50
   4  -1  -1    6.60    2.50
   4  -1  -1    0.80    1.90
   4  -1  -1    0.30    1.80
  -4   1   1    4.50    1.00
  -4   1   1    2.80    1.90
   3  -1  -1  578.64   17.40
   3  -1  -1  592.14   17.50
  -3   1   1  605.34   15.40
  -3   1   1  591.24   12.60
   2  -1  -1 3565.04   69.79
   2  -1  -1 3654.03   71.09
   2  -1  -1 3670.83   69.99
   2  -1  -1 3615.64   66.29
  -2   1   1 3581.64   66.99
  -2   1   1 3628.44   69.39
   1  -1  -1 1132.49   25.30
   1  -1  -1 1074.09   23.70
  -1   1   1 1098.49   21.00
  -1   1   1 1122.49   23.40
   0  -1  -1  775.62   17.50
   0  -1  -1  766.82   18.20
   0  -1  -1  780.52   15.60
   0   1   1  772.22   17.20
   0   1   1  760.62   17.20
  -1  -1  -1 3253.57   63.09
  -1  -1  -1 3386.16   63.09
  -1  -1  -1 3302.47   63.79
   1   1   1 3324.57   61.79
   1   1   1 3404.76   63.99
   1   1   1 3352.36   63.59
  -2  -1  -1  339.37   11.40
  -2  -1  -1  393.36   12.10
   2   1   1  375.16   11.30
   2   1   1  377.96   12.00
   2   1   1  390.86   10.00
  -3  -1  -1  313.07   11.20
  -3  -1  -1  322.37   12.20
   3   1   1  318.87    8.90
   3   1   1  309.47   12.20
   3   1   1  309.77   12.00
   3   1   1  313.97   11.60
  -4  -1  -1  145.99    7.40
  -4  -1  -1  133.29    8.30
   4   1   1  145.79    8.90
   4   1   1  108.29    5.70
   4   1   1  128.09    8.30
  -5  -1  -1  241.98   10.60
  -5  -1  -1  235.98   12.50
   5   1   1  238.18   12.40
   5   1   1  236.88   12.70
  -6  -1  -1   26.20    5.60
   6   1   1   26.80    5.90
   6   1   1   40.40    7.10
  -7  -1  -1  312.07   17.50
   7   1   1  307.77   16.60
   7   1   1  297.67   16.90
  -8  -1  -1  249.88   16.60
   8   1   1  242.38   16.00
   8   1   1  233.98   16.20
  -9  -1  -1    4.50    5.00
   9   1   1    1.90    4.20
   9   1   1   10.80    6.20
  10  -2  -1  248.68   19.50
  10  -2  -1  267.57   18.90
 -10   2   1  263.57   18.90
   9  -2  -1   20.20    7.20
   9  -2  -1   14.60    5.90
  -9   2   1   21.10    6.10
   8  -2  -1  142.79   12.20
   8  -2  -1  144.99   12.60
  -8   2   1   97.59    9.10
   7  -2  -1  179.08   12.80
   7  -2  -1  161.18   12.00
  -7   2   1  181.28   11.00
   6  -2  -1  107.59    9.20
   6  -2  -1  106.29    9.10
   6  -2  -1  108.89    8.60
  -6   2   1  111.69    8.00
   5  -2  -1   73.29    6.80
   5  -2  -1   57.09    6.50
   5  -2  -1   62.89    6.40
  -5   2   1   62.39    3.80
  -5   2   1   58.79    5.30
   4  -2  -1  913.41   26.30
   4  -2  -1  937.01   26.10
   4  -2  -1  958.20   21.40
  -4   2   1  932.71   21.00
  -4   2   1  921.41   25.50
  -4   2   1  970.40   23.70
   3  -2  -1   23.90    3.60
   3  -2  -1   15.00    2.40
   3  -2  -1   19.70    4.00
   3  -2  -1   22.00    3.50
  -3   2   1   17.10    2.40
  -3   2   1   28.20    3.50
   2  -2  -1  893.81   22.70
   2  -2  -1  877.81   22.10
   2  -2  -1  858.91   19.00
   2  -2  -1  839.72   23.20
  -2   2   1  864.81   18.80
  -2   2   1  864.31   21.10
   1  -2  -1 9778.22  179.28
   1  -2  -1 9920.11  181.88
   1  -2  -1 9999.00  177.58
   1  -2  -1 9757.92  178.58
  -1   2   1 9526.65  178.08
  -1   2   1 9844.42  179.18
   0  -2  -1 1156.08   27.80
   0  -2  -1 1182.78   26.80
   0   2   1 1170.58   26.50
   0   2   1 1202.08   25.80
  -1  -2  -1   52.89    4.40
  -1  -2  -1   59.09    4.70
  -1  -2  -1   51.89    3.90
   1   2   1   52.89    4.10
   1   2   1   59.59    2.80
   1   2   1   55.59    4.40
  -2  -2  -1  103.09    6.40
  -2  -2  -1  109.09    6.60
   2   2   1  113.59    6.80
   2   2   1  104.49    6.00
   2   2   1  113.59    6.50
  -3  -2  -1  417.26   15.00
  -3  -2  -1  396.86   14.10
   3   2   1  390.86   15.00
   3   2   1  406.26   14.60
   3   2   1  408.36   12.80
  -4  -2  -1   55.49    5.40
  -4  -2  -1   63.09    6.20
   4   2   1   64.09    6.10
   4   2   1   69.49    6.60
   4   2   1   63.39    4.70
  -5  -2  -1 1070.49   28.30
  -5  -2  -1 1054.29   31.70
   5   2   1  993.80   30.80
   5   2   1 1000.30   30.50
  -6  -2  -1  123.09   10.40
   6   2   1  127.39   10.70
   6   2   1  130.99   10.40
  -7  -2  -1  313.07   17.80
   7   2   1  302.67   17.30
   7   2   1  313.57   17.80
  -8  -2  -1  268.87   17.90
   8   2   1  247.48   16.80
   8   2   1  290.77   18.10
  -9  -2  -1   26.50    8.40
   9   2   1   19.80    7.20
   9   2   1   26.10    7.90
  10  -3  -1   41.60   10.10
  10  -3  -1   53.99   11.00
 -10   3   1   34.70    8.30
   9  -3  -1   28.40    7.90
   9  -3  -1   44.20    9.80
  -9   3   1   41.40    8.20
   8  -3  -1  215.68   15.30
   8  -3  -1  231.18   16.00
  -8   3   1  197.08   12.80
  -8   3   1  210.38   14.40
   7  -3  -1   25.80    6.00
   7  -3  -1   11.00    4.60
  -7   3   1   10.80    3.90
  -7   3   1   17.40    5.10
   6  -3  -1  194.18   12.30
   6  -3  -1  221.28   12.90
   6  -3  -1  193.08   12.70
  -6   3   1  209.68   12.20
  -6   3   1  214.08   11.10
   5  -3  -1  402.66   12.90
   5  -3  -1  416.16   16.90
   5  -3  -1  365.46   16.50
  -5   3   1  391.16   16.00
  -5   3   1  386.86   12.50
  -5   3   1  360.16   13.70
   4  -3  -1  401.46   16.60
   4  -3  -1  401.56   15.60
   4  -3  -1  384.46   12.70
   4  -3  -1  378.16   15.40
  -4   3   1  405.96   13.20
  -4   3   1  399.56   14.90
   3  -3  -1   41.20    5.20
   3  -3  -1   37.70    3.90
   3  -3  -1   29.90    3.40
   3  -3  -1   30.70    4.50
   3  -3  -1   24.90    3.80
  -3   3   1   34.40    3.90
  -3   3   1   31.40    3.20
   2  -3  -1 1483.85   33.60
   2  -3  -1 1553.94   37.70
   2  -3  -1 1445.76   31.30
   2  -3  -1 1463.55   34.80
  -2   3   1 1494.55   34.70
  -2   3   1 1492.25   33.30
   1  -3  -1  689.53   16.60
   1  -3  -1  700.43   21.30
   1  -3  -1  667.03   19.00
  -1   3   1  665.73   19.10
  -1   3   1  674.83   17.80
   0  -3  -1    7.50    2.60
   0  -3  -1    3.20    2.20
   0   3   1    4.90    2.00
   0   3   1    1.10    1.90
  -1  -3  -1   12.80    3.10
  -1  -3  -1    7.00    2.70
  -1  -3  -1    3.50    1.90
   1   3   1    7.20    2.20
   1   3   1    4.20    2.30
   1   3   1    4.20    2.20
  -2  -3  -1   46.10    4.70
  -2  -3  -1   40.80    4.70
   2   3   1   43.70    5.00
   2   3   1   50.39    4.60
  -3  -3  -1   10.20    3.20
  -3  -3  -1    6.80    2.70
   3   3   1   12.20    3.30
   3   3   1    9.40    3.00
   3   3   1    9.20    3.30
  -4  -3  -1  211.68   11.90
  -4  -3  -1  224.58   11.40
   4   3   1  206.58   11.90
   4   3   1  199.98   11.10
   4   3   1  220.48   10.40
  -5  -3  -1  694.23   25.30
  -5  -3  -1  695.03   22.80
   5   3   1  692.43   24.10
   5   3   1  684.73   25.20
  -6  -3  -1  142.49   11.60
   6   3   1  152.38   12.20
   6   3   1  146.89   11.30
  -7  -3  -1  129.49   12.20
   7   3   1  117.29   11.00
   7   3   1  129.29   12.20
  -8  -3  -1   25.00    7.40
   8   3   1   26.10    7.80
   8   3   1   22.70    7.10
   9   3   1    7.70    5.80
   9   3   1    8.10    6.90
  10  -4  -1    5.70    5.30
  10  -4  -1    4.90    5.80
 -10   4   1    3.60    4.90
   9  -4  -1  108.79   12.00
   9  -4  -1  127.19   13.30
  -9   4   1  114.29   11.90
   8  -4  -1   49.80    9.00
   8  -4  -1   64.79    9.00
  -8   4   1   59.29    8.30
   7  -4  -1    0.30    2.90
   7  -4  -1   -1.50    2.20
   7  -4  -1    3.80    3.70
  -7   4   1    2.20    2.80
  -7   4   1    0.60    2.70
   6  -4  -1  261.77   15.00
   6  -4  -1  303.67   16.10
  -6   4   1  290.57   13.10
  -6   4   1  300.77   15.00
   5  -4  -1  345.97   16.90
   5  -4  -1  349.67   13.30
   5  -4  -1  332.87   15.70
   5  -4  -1  301.87   15.00
  -5   4   1  334.97   12.90
  -5   4   1  340.67   13.20
  -5   4   1  316.47   14.50
   4  -4  -1   13.90    4.40
   4  -4  -1   10.30    3.50
   4  -4  -1   14.20    3.90
   4  -4  -1   11.00    3.20
  -4   4   1   18.30    3.40
  -4   4   1   17.30    3.90
   3  -4  -1  196.08    8.80
   3  -4  -1  215.08   10.10
   3  -4  -1  198.18   10.70
   3  -4  -1  230.48   12.80
  -3   4   1  199.58   10.60
  -3   4   1  212.78    8.80
  -3   4   1  216.38   10.10
   2  -4  -1  815.42   24.10
   2  -4  -1  851.71   21.10
   2  -4  -1  816.12   26.50
   2  -4  -1  833.02   23.70
  -2   4   1  836.72   24.20
  -2   4   1  843.22   22.40
   1  -4  -1  403.66   12.80
   1  -4  -1  399.26   16.80
   1  -4  -1  385.46   14.80
  -1   4   1  406.16   15.00
  -1   4   1  411.86   13.30
   0  -4  -1  195.08   11.60
   0  -4  -1  208.98   10.60
   0   4   1  202.18   10.20
   0   4   1  200.08   11.40
   0   4   1  223.28    9.30
  -1  -4  -1  299.27   12.00
  -1  -4  -1  272.97   12.70
  -1  -4  -1  290.57   14.10
   1   4   1  304.47   13.20
   1   4   1  290.77   13.60
   1   4   1  286.87   11.40
  -2  -4  -1   -0.20    1.80
  -2  -4  -1   -0.50    1.90
   2   4   1    1.20    1.80
   2   4   1    2.30    2.20
   2   4   1   -1.70    1.40
  -3  -4  -1  113.79    8.60
  -3  -4  -1  128.79    8.90
   3   4   1  109.59    7.80
   3   4   1   89.39    7.60
   3   4   1  108.89    8.60
  -4  -4  -1  125.69    9.40
  -4  -4  -1  140.09   10.20
   4   4   1  110.39    9.60
   4   4   1  132.59    9.40
   4   4   1  121.19    8.80
  -5  -4  -1   82.09    8.10
  -5  -4  -1   60.39    7.60
   5   4   1   87.79    9.10
   5   4   1   75.69    7.80
  -6  -4  -1   53.29    8.30
   6   4   1   57.09    8.70
   6   4   1   53.49    7.30
  -7  -4  -1   43.80    8.90
   7   4   1   37.50    8.00
   7   4   1   29.40    7.50
  -8  -4  -1   19.30    6.90
   8   4   1   27.00    7.80
   8   4   1    5.00    6.20
   9  -5  -1   38.20    8.90
   9  -5  -1   32.80    8.40
  -9   5   1   28.30    7.30
   8  -5  -1   99.79   11.50
   8  -5  -1  102.29   11.20
  -8   5   1  100.99   10.50
   7  -5  -1    2.60    3.60
   7  -5  -1    7.60    4.00
  -7   5   1    1.90    2.90
   6  -5  -1   51.29    7.70
   6  -5  -1   50.09    7.90
   6  -5  -1   40.20    7.50
  -6   5   1   64.29    7.60
  -6   5   1   64.99    7.60
   5  -5  -1  129.29    8.80
   5  -5  -1  110.49   10.50
   5  -5  -1  123.69    9.80
   5  -5  -1  118.29    9.50
  -5   5   1  121.89    9.40
  -5   5   1  113.59    8.80
  -5   5   1  113.79    7.70
   4  -5  -1   -0.40    2.40
   4  -5  -1    4.00    3.50
   4  -5  -1    1.20    2.10
   4  -5  -1    1.60    2.00
  -4   5   1    5.30    2.30
  -4   5   1    0.70    2.00
  -4   5   1    3.40    2.80
   3  -5  -1  212.38   11.20
   3  -5  -1  220.38   12.00
   3  -5  -1  199.28   13.00
   3  -5  -1  210.68    9.70
  -3   5   1  190.38    9.90
  -3   5   1  188.68   11.20
   2  -5  -1  873.21   29.50
   2  -5  -1  871.21   26.20
   2  -5  -1  817.82   22.70
  -2   5   1  870.51   23.90
  -2   5   1  881.81   26.40
   1  -5  -1    3.30    2.90
   1  -5  -1    4.10    2.80
   1  -5  -1    3.00    2.30
  -1   5   1    2.30    2.10
  -1   5   1    0.20    2.40
  -1   5   1    1.10    2.00
   0  -5  -1  265.37   13.20
   0  -5  -1  230.48   13.90
   0  -5  -1  246.18   11.00
   0   5   1  246.08   12.40
   0   5   1  240.48   13.90
   0   5   1  266.77   11.00
  -1  -5  -1  427.16   19.40
  -1  -5  -1  425.66   17.80
  -1  -5  -1  427.76   16.10
   1   5   1  440.66   19.00
   1   5   1  446.66   18.00
   1   5   1  440.96   15.50
  -2  -5  -1    5.30    2.80
  -2  -5  -1    3.10    2.50
   2   5   1    3.80    2.50
   2   5   1    4.60    3.10
   2   5   1    4.80    3.10
  -3  -5  -1  216.08   13.00
  -3  -5  -1  255.27   13.60
   3   5   1  253.17   12.30
   3   5   1  210.88   13.20
  -4  -5  -1  135.99   10.60
  -4  -5  -1  132.29   10.80
   4   5   1  109.29    9.00
   4   5   1  121.59   10.70
   4   5   1  133.89   10.40
  -5  -5  -1   38.70    7.20
  -5  -5  -1   25.10    6.40
   5   5   1   31.00    6.30
   5   5   1   56.89    8.00
  -6  -5  -1  204.98   15.40
   6   5   1  220.98   16.40
  -7  -5  -1   61.09    9.80
   7   5   1   52.09   10.40
   9  -6  -1   -3.60    4.70
   9  -6  -1    3.90    6.00
  -9   6   1    0.30    4.50
   8  -6  -1   -1.70    3.50
   8  -6  -1   -0.20    3.90
  -8   6   1   -2.10    2.70
   7  -6  -1   10.90    5.20
   7  -6  -1    4.90    3.70
   7  -6  -1   15.50    5.50
  -7   6   1   19.00    5.50
  -7   6   1   13.00    5.00
   6  -6  -1   17.60    5.70
   6  -6  -1   21.50    6.60
   6  -6  -1   27.00    8.70
  -6   6   1    5.50    3.50
  -6   6   1   16.20    5.40
   5  -6  -1   55.39    8.20
   5  -6  -1   48.80    7.20
   5  -6  -1   53.39    6.40
  -5   6   1   53.09    7.00
  -5   6   1   51.99    6.40
   4  -6  -1   24.50    6.40
   4  -6  -1   30.80    5.00
   4  -6  -1   35.50    6.50
   4  -6  -1   33.90    6.70
  -4   6   1   15.60    5.10
  -4   6   1   30.60    4.70
  -4   6   1   35.80    6.10
   3  -6  -1  105.39    7.30
   3  -6  -1  115.89    9.20
   3  -6  -1   89.69    9.80
  -3   6   1   81.59    7.00
  -3   6   1  104.09    9.00
   2  -6  -1   12.10    3.90
   2  -6  -1   15.40    5.10
   2  -6  -1   20.80    4.10
  -2   6   1   18.80    4.10
  -2   6   1   25.10    6.00
  -2   6   1   21.20    5.00
   1  -6  -1   45.90    7.40
   1  -6  -1   42.60    6.00
  -1   6   1   40.20    6.10
  -1   6   1   43.80    7.00
  -1   6   1   35.70    4.70
   0  -6  -1  152.98   12.20
   0  -6  -1  157.68    9.40
   0  -6  -1  155.68   11.10
   0   6   1  149.88    8.90
   0   6   1  163.98   11.00
   0   6   1  142.09   11.50
  -1  -6  -1   66.89    8.70
  -1  -6  -1   68.39    7.70
  -1  -6  -1   72.79    7.10
   1   6   1   61.69    7.20
   1   6   1   80.39    6.70
   1   6   1   72.09    8.40
  -2  -6  -1    4.00    3.30
  -2  -6  -1   15.60    4.40
   2   6   1   12.20    4.30
   2   6   1   12.70    4.70
   2   6   1    3.00    2.50
  -3  -6  -1  471.95   21.10
  -3  -6  -1  449.66   20.10
   3   6   1  402.96   20.20
   3   6   1  447.16   21.10
   3   6   1  433.46   17.60
  -4  -6  -1   20.20    5.60
  -4  -6  -1   22.40    5.70
   4   6   1   20.60    6.10
  -5  -6  -1    6.00    4.20
  -5  -6  -1    7.50    4.50
   5   6   1   18.10    6.20
  -6  -6  -1   43.80    9.50
   6   6   1   56.19   11.00
  -7  -6  -1  140.79   14.30
   7   6   1  144.19   15.10
   9  -7  -1   -3.10    5.30
  -9   7   1   -0.70    3.80
  -9   7   1   -2.30    4.70
   8  -7  -1   82.59   11.50
  -8   7   1   76.09   11.10
  -8   7   1   85.99   10.80
   7  -7  -1   96.69   11.00
   7  -7  -1   89.59   12.10
  -7   7   1   75.59    9.60
  -7   7   1   78.79    9.20
  -7   7   1  113.19   12.80
   6  -7  -1   97.29   12.10
   6  -7  -1   97.29   10.50
  -6   7   1   99.09   11.80
  -6   7   1   93.09   10.20
  -6   7   1   94.49    9.60
   5  -7  -1   10.30    5.10
   5  -7  -1   21.30    6.60
   5  -7  -1   15.00    5.00
  -5   7   1   10.50    4.20
  -5   7   1   20.50    6.00
  -5   7   1   10.10    4.80
   4  -7  -1   53.79    6.80
   4  -7  -1   50.99    8.50
   4  -7  -1   53.19    7.50
  -4   7   1   55.39    8.50
  -4   7   1   56.09    7.50
  -4   7   1   54.69    6.70
   3  -7  -1   16.60    5.80
   3  -7  -1   11.70    3.80
   3  -7  -1   25.20    5.80
  -3   7   1   14.40    5.50
  -3   7   1   21.30    4.70
  -3   7   1   12.60    4.50
   2  -7  -1   33.20    5.20
   2  -7  -1   44.70    7.80
   2  -7  -1   35.70    6.90
  -2   7   1   33.10    6.60
  -2   7   1   30.70    7.30
  -2   7   1   39.10    5.30
   1  -7  -1   76.89    8.70
   1  -7  -1   68.29    9.30
  -1   7   1   73.89    6.80
  -1   7   1   58.39    7.80
  -1   7   1   69.49    9.10
   0  -7  -1  112.19    8.80
   0  -7  -1  107.19   11.40
   0  -7  -1   91.09    9.40
   0   7   1   96.79   11.30
   0   7   1   82.49    8.70
   0   7   1  110.59   11.30
  -1  -7  -1    8.90    4.40
  -1  -7  -1    1.90    2.60
   1   7   1    3.70    3.40
   1   7   1    7.90    4.40
  -2  -7  -1  275.57   16.70
  -2  -7  -1  270.77   15.20
   2   7   1  277.87   16.60
   2   7   1  263.37   17.40
  -3  -7  -1   54.29    9.50
  -3  -7  -1   38.20    7.40
   3   7   1   42.30    8.60
   3   7   1   44.30    8.10
  -4  -7  -1  168.28   13.70
  -4  -7  -1  187.08   14.50
   4   7   1  175.98   14.50
  -5  -7  -1   22.20    6.80
  -5  -7  -1   12.30    5.90
   5   7   1   20.10    7.50
  -6  -7  -1   50.59   10.40
   6   7   1   70.09   12.80
   8  -8  -1   77.39   11.20
  -8   8   1   54.39    9.90
  -8   8   1   72.19   10.50
   7  -8  -1  128.79   12.90
   7  -8  -1  150.98   15.90
  -7   8   1  150.88   13.90
  -7   8   1  136.69   14.60
  -7   8   1  144.59   12.50
   6  -8  -1    5.60    4.70
   6  -8  -1   12.20    6.80
  -6   8   1   13.00    6.50
  -6   8   1   12.60    5.00
  -6   8   1    4.40    4.00
   5  -8  -1  166.98   15.60
   5  -8  -1  173.58   13.40
  -5   8   1  153.08   14.90
  -5   8   1  174.38   14.00
  -5   8   1  167.78   12.00
   4  -8  -1    2.60    4.50
   4  -8  -1   -1.60    3.30
  -4   8   1    1.90    4.00
  -4   8   1    0.00    3.70
  -4   8   1   -0.60    2.40
   3  -8  -1   38.60    8.00
   3  -8  -1   33.10    8.60
  -3   8   1   50.29    7.70
  -3   8   1   49.99    8.80
   2  -8  -1   28.20    7.10
   2  -8  -1   23.30    5.50
   2  -8  -1   25.10    7.40
  -2   8   1   20.40    6.30
  -2   8   1   17.70    6.50
   1  -8  -1   88.69   12.00
   1  -8  -1   91.89   10.20
  -1   8   1   80.79    9.30
  -1   8   1   96.69   11.40
   0  -8  -1   26.60    7.00
   0  -8  -1   28.80    6.20
   0  -8  -1   26.00    7.70
   0   8   1   21.60    6.90
   0   8   1   23.10    6.40
  -1  -8  -1   74.29    9.90
  -1  -8  -1   77.09    8.60
   1   8   1   81.89   10.70
   1   8   1  107.89   11.00
  -2  -8  -1   26.80    6.60
  -2  -8  -1   24.50    7.20
   2   8   1   15.90    6.00
   2   8   1   11.90    6.00
  -3  -8  -1  173.48   14.90
  -3  -8  -1  172.68   13.80
   3   8   1  213.58   17.10
   3   8   1  194.18   15.60
  -4  -8  -1   -0.90    4.10
  -4  -8  -1   -1.50    3.90
   4   8   1    1.70    4.50
  -5  -8  -1   41.20    9.60
  -5  -8  -1   33.60    8.50
   5   8   1   39.60    9.50
   7  -9  -1   47.10   11.70
  -7   9   1   61.99   11.50
  -7   9   1   63.39   11.70
   6  -9  -1   74.59   10.60
   6  -9  -1  107.19   14.60
  -6   9   1   87.69   11.50
  -6   9   1   83.89   12.50
   5  -9  -1    2.50    5.50
   5  -9  -1   -2.30    3.90
  -5   9   1   -0.50    3.80
  -5   9   1   -4.00    4.00
   4  -9  -1  141.89   15.60
   4  -9  -1  121.99   12.30
  -4   9   1  149.99   15.60
  -4   9   1  122.99   12.50
   3  -9  -1    0.70    4.40
   3  -9  -1    2.90    4.50
  -3   9   1    6.60    5.70
  -3   9   1   -0.30    3.80
   2  -9  -1   43.80   10.90
   2  -9  -1   46.40    9.70
  -2   9   1   32.70    8.90
  -2   9   1   42.70    9.00
   1  -9  -1   97.29   11.60
   1  -9  -1  107.39   11.00
   1  -9  -1   99.49   13.40
  -1   9   1   99.59   11.00
  -1   9   1  102.49   13.00
   0  -9  -1   30.40    8.40
   0  -9  -1   26.50    6.50
   0   9   1   17.70    6.80
   0   9   1   29.80    7.40
  -1  -9  -1   53.49   10.30
  -1  -9  -1   40.60    8.20
   1   9   1   51.29    9.90
   1   9   1   44.80   11.00
  -2  -9  -1   83.99   10.40
  -2  -9  -1   89.59   12.00
   2   9   1   65.79   11.30
   2   9   1   72.19   12.70
  -3  -9  -1    0.30    4.80
  -3  -9  -1   -3.60    2.80
   3   9   1    1.40    4.50
   3   9   1    0.30    4.10
  -4  -9  -1    9.90    5.40
  -4  -9  -1   10.40    6.30
   4   9   1   13.80    7.00
   6 -10  -1    7.10    6.20
   6 -10  -1    0.10    6.10
  -6  10   1   -4.60    4.10
  -6  10   1    4.90    5.50
   5 -10  -1   70.59   13.20
   5 -10  -1   49.50   10.40
  -5  10   1   56.29   12.50
  -5  10   1   66.69   12.10
   4 -10  -1   10.10    6.50
   4 -10  -1   14.30    8.00
  -4  10   1    6.10    6.10
  -4  10   1    6.80    5.30
   3 -10  -1    7.20    6.30
   3 -10  -1   18.60    9.20
  -3  10   1   18.10    7.90
  -3  10   1   17.70    6.80
   2 -10  -1  180.58   18.60
   2 -10  -1  197.98   16.80
  -2  10   1  177.58   18.00
  -2  10   1  195.88   16.20
   1 -10  -1   38.80    9.50
  -1  10   1   34.80    9.70
  -1  10   1   51.89   10.60
   0 -10  -1   20.30    7.60
   0  10   1    7.30    5.60
   0  10   1   13.10    6.80
  -1 -10  -1   96.99   11.00
  -1 -10  -1  121.69   14.20
   1  10   1  100.09   13.80
   1  10   1   86.29   12.00
  -2 -10  -1    3.70    5.30
  -2 -10  -1   -0.20    4.20
   2  10   1    2.30    5.30
   2  10   1   -4.00    4.30
   3 -11  -1   56.09   12.30
  -3  11   1   47.20   10.50
  -3  11   1   63.69   14.10
   2 -11  -1  115.79   15.30
  -2  11   1  136.19   16.90
  -2  11   1  137.89   14.90
   1 -11  -1    7.70    6.70
  -1  11   1    6.00    6.90
  -1  11   1   -3.20    4.60
   1  11  -2   -0.50    4.30
   1  11  -2   -0.70    4.70
  -1 -11   2    2.20    4.60
  -1 -11   2    5.50    5.70
   0  11  -2   -0.10    4.70
   0  11  -2   -4.50    3.50
   0 -11   2    2.60    4.70
   0 -11   2    0.20    5.10
  -1  11  -2    7.70    6.60
  -1  11  -2   17.90    6.40
   1 -11   2    2.30    5.60
   1 -11   2    9.80    5.30
  -2  11  -2   75.29   10.50
  -2  11  -2   57.49   13.40
   2 -11   2   66.69   10.70
   2 -11   2   67.79   11.30
  -3  11  -2    2.60    5.00
  -3  11  -2    0.30    3.80
   3 -11   2    0.40    5.10
   3 -11   2   -2.10    3.30
  -4  11  -2   45.20    9.80
  -4  11  -2   46.10   11.50
   4 -11   2   28.90    8.00
   4 -11   2   50.49   11.00
  -5  11  -2   24.60    9.00
  -5  11  -2   25.50    8.40
   5 -11   2   32.80    9.80
   3  10  -2   54.29   12.20
   3  10  -2   73.59   11.50
  -3 -10   2   60.69   11.30
  -3 -10   2   71.79   10.80
   2  10  -2   81.59   11.20
   2  10  -2   90.99   13.20
  -2 -10   2   47.60    9.80
  -2 -10   2   87.69   12.10
   1  10  -2    6.90    5.60
   1  10  -2   19.00    6.40
  -1 -10   2   16.80    6.90
  -1 -10   2   19.00    6.40
   0  10  -2   59.69   10.80
   0  10  -2   43.10    8.70
   0 -10   2   62.79    9.50
   0 -10   2   52.69   10.10
  -1  10  -2   11.40    5.60
  -1  10  -2   12.30    6.50
   1 -10   2   27.10    7.20
   1 -10   2   28.10    8.00
  -2  10  -2    1.30    4.40
  -2  10  -2    3.70    3.80
   2 -10   2   -2.50    4.00
   2 -10   2    0.20    3.70
  -3  10  -2  164.08   14.20
  -3  10  -2  142.89   15.40
  -3  10  -2  143.79   12.10
   3 -10   2  112.49   12.60
   3 -10   2  155.98   13.70
  -4  10  -2  144.29   13.60
  -4  10  -2  153.28   16.30
   4 -10   2  133.79   13.60
   4 -10   2  130.79   13.00
  -5  10  -2   -0.60    4.90
  -5  10  -2    8.80    5.30
  -5  10  -2    7.80    5.20
   5 -10   2    3.00    5.50
   5 -10   2    4.10    4.80
  -6  10  -2    7.20    5.50
  -6  10  -2    7.70    6.10
   6 -10   2    3.90    5.70
   6 -10   2   -0.40    5.00
   5   9  -2   44.80   10.70
  -5  -9   2   38.70    9.80
   4   9  -2   45.90    9.40
   4   9  -2   50.39   10.80
  -4  -9   2   36.70    8.90
  -4  -9   2   33.60    8.50
   3   9  -2  151.68   14.00
   3   9  -2  155.08   15.90
  -3  -9   2  183.28   15.20
  -3  -9   2  173.78   14.80
   2   9  -2   -3.10    3.10
   2   9  -2    7.80    4.50
  -2  -9   2    0.70    3.50
  -2  -9   2    0.40    3.30
   1   9  -2   12.70    5.30
   1   9  -2    3.00    4.40
  -1  -9   2    5.70    4.00
  -1  -9   2    4.70    4.20
   0   9  -2  140.79   12.00
   0   9  -2  127.89   13.80
   0  -9   2  122.79   12.00
   0  -9   2  131.59   12.00
  -1   9  -2  173.58   15.90
  -1   9  -2  217.68   14.20
   1  -9   2  200.98   14.40
   1  -9   2  205.88   15.30
  -2   9  -2   -2.20    2.80
  -2   9  -2    0.70    2.50
   2  -9   2   -5.80    3.20
   2  -9   2    0.60    3.20
  -3   9  -2  114.59   12.90
  -3   9  -2  154.78   12.00
  -3   9  -2  111.99   11.40
   3  -9   2  132.99   11.60
   3  -9   2  136.39   13.00
  -4   9  -2   34.10    6.90
  -4   9  -2   30.20    7.30
  -4   9  -2   26.50    7.90
   4  -9   2   23.80    6.80
   4  -9   2   28.20    7.40
  -5   9  -2    2.50    4.20
  -5   9  -2    0.10    2.80
  -5   9  -2    2.70    4.00
   5  -9   2   -2.10    3.20
   5  -9   2    3.20    4.80
  -6   9  -2   12.30    5.60
  -6   9  -2   10.10    5.30
  -6   9  -2   10.20    4.80
   6  -9   2   11.30    6.20
   6  -9   2   12.20    6.10
   6   8  -2  173.48   16.50
  -6  -8   2  186.08   17.30
   5   8  -2   -5.60    4.10
   5   8  -2    1.80    4.80
  -5  -8   2    4.00    4.60
   4   8  -2   65.39    9.30
   4   8  -2   61.29    9.70
  -4  -8   2   59.19    9.60
  -4  -8   2   47.40    9.00
   3   8  -2  207.88   15.30
   3   8  -2  223.28   17.30
  -3  -8   2  221.28   15.40
  -3  -8   2  203.18   14.90
   2   8  -2   -2.50    2.30
   2   8  -2    3.00    4.20
  -2  -8   2    0.30    2.80
  -2  -8   2    4.60    3.80
   1   8  -2   88.89    9.10
   1   8  -2  115.29   12.20
  -1  -8   2   85.39    9.20
  -1  -8   2   94.39   10.20
   0   8  -2  334.07   16.90
   0   8  -2  308.37   19.80
   0  -8   2  340.87   17.50
   0  -8   2  327.47   18.10
  -1   8  -2   52.79    7.00
  -1   8  -2   48.00    8.20
   1  -8   2   56.39    7.80
   1  -8   2   37.90    7.80
  -2   8  -2   98.19   11.10
  -2   8  -2   85.29    8.30
   2  -8   2   98.39    9.50
   2  -8   2   80.19    9.30
  -3   8  -2  191.28   15.10
  -3   8  -2  192.68   13.30
  -3   8  -2  172.68   11.80
   3  -8   2  185.18   13.60
   3  -8   2  174.58   12.50
  -4   8  -2   -1.70    2.20
  -4   8  -2   -3.00    2.00
  -4   8  -2    1.10    3.40
   4  -8   2    0.10    2.80
   4  -8   2    3.00    3.40
   4  -8   2    0.00    3.10
  -5   8  -2  128.79   11.50
  -5   8  -2  115.19   10.80
  -5   8  -2  141.09   13.00
  -5   8  -2  123.79   11.80
   5  -8   2  129.39   11.90
   5  -8   2  157.68   11.60
   5  -8   2  134.99   12.00
  -6   8  -2   32.60    7.20
  -6   8  -2    9.80    5.10
  -6   8  -2   10.00    4.30
   6  -8   2   10.40    6.40
   6  -8   2   10.90    5.00
   6  -8   2   10.40    5.40
  -7   8  -2    2.40    4.10
   7  -8   2   -2.10    3.70
   7  -8   2    0.60    4.50
  -8   8  -2    3.90    4.00
   8  -8   2   -2.40    4.20
   7   7  -2   97.89   13.60
  -7  -7   2   98.69   13.40
   6   7  -2   58.69   11.50
  -6  -7   2  100.29   12.30
   5   7  -2   46.60    9.40
   5   7  -2   50.39    8.90
  -5  -7   2   54.99   10.30
   4   7  -2  104.19   10.60
   4   7  -2  107.69   11.70
  -4  -7   2   96.29    9.60
  -4  -7   2  104.59   10.70
   3   7  -2  151.18   12.20
   3   7  -2  147.79   13.30
  -3  -7   2  171.48   12.70
  -3  -7   2  148.69   11.60
   2   7  -2    7.50    3.90
   2   7  -2    3.20    3.40
  -2  -7   2    1.90    2.90
  -2  -7   2    3.90    3.20
   1   7  -2  501.45   20.30
   1   7  -2  457.35   22.70
  -1  -7   2  477.35   20.20
  -1  -7   2  439.06   20.00
   0   7  -2  146.89   12.50
   0   7  -2  144.39   10.00
   0  -7   2  143.39   10.90
   0  -7   2  150.08   10.70
  -1   7  -2    6.90    4.20
  -1   7  -2    1.10    2.50
   1  -7   2    6.50    3.30
   1  -7   2   -0.90    2.30
  -2   7  -2  521.15   23.80
  -2   7  -2  536.75   19.60
   2  -7   2  524.65   21.00
   2  -7   2  482.95   21.00
  -3   7  -2  546.15   24.50
  -3   7  -2  512.85   21.60
  -3   7  -2  577.34   20.60
   3  -7   2  515.25   22.10
   3  -7   2  583.44   19.70
   3  -7   2  580.84   22.30
  -4   7  -2    6.30    2.90
  -4   7  -2    8.50    3.20
  -4   7  -2    7.40    4.00
  -4   7  -2    4.00    3.40
   4  -7   2    6.10    4.00
   4  -7   2    3.30    3.60
   4  -7   2    4.70    2.90
  -5   7  -2  244.68   16.00
  -5   7  -2  238.78   13.30
  -5   7  -2  263.37   12.90
  -5   7  -2  232.08   14.20
  -5   7  -2  276.67   15.20
   5  -7   2  255.57   15.50
   5  -7   2  261.17   15.70
   5  -7   2  252.17   14.50
  -6   7  -2   11.90    4.60
  -6   7  -2   15.50    5.10
  -6   7  -2   15.40    4.70
   6  -7   2    8.00    4.70
   6  -7   2   21.30    6.20
   6  -7   2   12.50    4.60
  -7   7  -2    2.80    3.80
  -7   7  -2    0.40    3.00
   7  -7   2   -4.90    2.80
   7  -7   2   -1.30    3.50
  -8   7  -2  125.69   12.40
  -8   7  -2  108.49   11.30
   8  -7   2   97.79   12.00
   8  -7   2  109.19   13.00
  -9   7  -2  113.19   12.60
  -9   7  -2  118.69   12.50
   9  -7   2   98.99   13.10
   7   6  -2   31.40    8.70
  -7  -6   2   20.90    7.60
   6   6  -2   -1.30    3.30
  -6  -6   2    3.40    4.40
   5   6  -2   -2.70    3.30
   5   6  -2   -0.70    3.60
  -5  -6   2    1.50    3.30
   4   6  -2  155.78   12.20
   4   6  -2  161.48   13.20
  -4  -6   2  190.48   11.90
  -4  -6   2  161.68   12.30
   3   6  -2   17.40    5.10
   3   6  -2    3.90    3.70
  -3  -6   2    1.80    2.80
  -3  -6   2    7.80    3.70
   2   6  -2  151.18   12.00
   2   6  -2  134.29    9.80
  -2  -6   2  123.89    9.60
  -2  -6   2  126.69    9.70
   1   6  -2  184.08   13.10
   1   6  -2  196.28   11.30
  -1  -6   2  178.58   11.20
  -1  -6   2  197.08   11.90
   0   6  -2   44.10    5.40
   0   6  -2   41.90    6.80
   0  -6   2   48.30    6.30
   0  -6   2   42.70    5.60
  -1   6  -2  109.29    7.50
  -1   6  -2   92.99    9.10
   1  -6   2  106.19    8.70
   1  -6   2  104.29    8.30
  -2   6  -2  373.06   14.60
  -2   6  -2  340.07   15.80
  -2   6  -2  349.96   17.70
  -2   6  -2  366.46   11.40
   2  -6   2  357.26   16.30
   2  -6   2  358.06   16.00
  -3   6  -2 1014.30   31.40
  -3   6  -2 1064.39   26.20
  -3   6  -2 1039.00   33.60
  -3   6  -2 1070.19   28.90
   3  -6   2 1058.59   32.00
   3  -6   2 1032.20   31.30
   3  -6   2 1080.89   27.10
  -4   6  -2    9.60    3.80
  -4   6  -2   11.80    3.50
  -4   6  -2   11.40    4.20
  -4   6  -2    4.10    2.30
  -4   6  -2   14.60    4.30
   4  -6   2   18.60    4.90
   4  -6   2    8.80    4.20
   4  -6   2   13.70    4.30
  -5   6  -2   21.00    4.70
  -5   6  -2   16.90    5.10
  -5   6  -2   15.90    4.60
  -5   6  -2   19.00    5.00
  -5   6  -2   18.80    4.40
   5  -6   2   24.00    5.50
   5  -6   2   22.70    5.60
   5  -6   2   11.40    4.20
  -6   6  -2  458.35   19.10
  -6   6  -2  391.16   19.10
  -6   6  -2  429.76   18.00
   6  -6   2  411.86   20.10
   6  -6   2  429.06   19.50
  -7   6  -2  185.58   13.40
   7  -6   2  206.78   14.90
   7  -6   2  174.28   13.30
  -8   6  -2   76.79    9.60
   8  -6   2   78.69   11.20
   8  -6   2   79.69   10.70
  -9   6  -2   43.80    9.30
  -9   6  -2   43.40    9.20
   9  -6   2   29.40    8.20
   8   5  -2   35.10    9.50
  -8  -5   2   67.09   10.40
   7   5  -2   -2.30    4.40
  -7  -5   2   -0.30    3.30
   6   5  -2   28.90    7.00
  -6  -5   2   43.00    8.30
   5   5  -2  249.68   15.90
  -5  -5   2  266.47   15.90
   4   5  -2  103.49    9.50
   4   5  -2  115.49   10.30
  -4  -5   2  121.49    9.90
  -4  -5   2  102.79    8.00
   3   5  -2   71.99    8.00
   3   5  -2   69.29    7.10
  -3  -5   2   83.49    7.80
  -3  -5   2   63.99    6.40
   2   5  -2  151.98    5.90
   2   5  -2  128.69   10.20
   2   5  -2  141.29    9.30
  -2  -5   2  141.79    9.50
  -2  -5   2  148.29    9.40
   1   5  -2  433.36    9.40
   1   5  -2  432.56   16.00
   1   5  -2  411.16   18.40
  -1  -5   2  439.76   16.90
  -1  -5   2  420.46   16.50
   0   5  -2    5.60    2.50
   0   5  -2    2.80    2.70
   0  -5   2    5.80    2.80
   0  -5   2    3.30    2.40
  -1   5  -2   18.70    2.00
  -1   5  -2   24.00    3.40
  -1   5  -2   18.60    4.70
   1  -5   2   18.60    4.10
   1  -5   2   12.70    3.70
  -2   5  -2  186.38   10.50
  -2   5  -2  168.68   10.90
  -2   5  -2  170.48    8.50
  -2   5  -2  171.98    6.90
   2  -5   2  165.68   10.20
   2  -5   2  164.28    9.90
   2  -5   2  167.68    7.20
  -3   5  -2  147.39   10.00
  -3   5  -2  123.79    8.70
  -3   5  -2  109.99    7.00
   3  -5   2  122.69    9.10
   3  -5   2  130.09    7.30
   3  -5   2  128.19    9.00
   3  -5   2  127.49    8.40
  -4   5  -2    1.10    2.00
  -4   5  -2    4.00    2.50
  -4   5  -2    1.00    1.90
  -4   5  -2    2.10    2.40
   4  -5   2    2.80    2.70
   4  -5   2    4.40    2.50
   4  -5   2    1.50    2.20
   4  -5   2    2.70    2.60
  -5   5  -2  926.91   26.50
  -5   5  -2  947.81   29.20
  -5   5  -2  897.31   29.20
  -5   5  -2  933.21   28.20
   5  -5   2  931.11   29.80
   5  -5   2  995.80   29.00
   5  -5   2  935.01   30.40
   5  -5   2  948.71   28.90
  -6   5  -2   30.10    5.70
  -6   5  -2   28.70    6.20
   6  -5   2   29.90    6.50
   6  -5   2   37.60    7.10
  -7   5  -2   36.80    7.20
   7  -5   2   36.30    7.70
   7  -5   2   30.70    7.10
  -8   5  -2   33.00    7.60
   8  -5   2   43.60    9.00
   8  -5   2   50.09   10.30
  -9   5  -2    3.20    5.10
   9  -5   2    4.60    5.20
   8   4  -2   73.89   10.90
  -8  -4   2   72.39   10.70
   7   4  -2   -2.80    3.90
  -7  -4   2    1.10    3.10
   6   4  -2  237.28   13.30
   6   4  -2  236.28   15.80
  -6  -4   2  191.58   13.60
   5   4  -2  198.58   13.00
  -5  -4   2  159.48   11.50
   4   4  -2   35.00    4.50
   4   4  -2   29.50    5.90
   4   4  -2   39.30    6.00
  -4  -4   2   24.70    4.10
  -4  -4   2   38.60    5.60
   3   4  -2   62.79    6.90
   3   4  -2   60.19    6.30
   3   4  -2   56.49    4.50
  -3  -4   2   54.79    5.30
  -3  -4   2   66.69    6.50
   2   4  -2 2178.68   52.59
   2   4  -2 2235.28   50.09
   2   4  -2 2188.48   43.10
  -2  -4   2 2173.88   50.19
  -2  -4   2 2193.18   48.70
   1   4  -2   15.80    3.30
   1   4  -2   18.80    1.30
   1   4  -2   15.70    4.10
  -1  -4   2   13.30    3.40
  -1  -4   2   17.70    3.80
   0   4  -2    0.80    1.50
   0   4  -2   -0.10    2.00
   0  -4   2   -0.60    1.70
   0  -4   2   -0.30    1.50
  -1   4  -2   43.50    2.60
  -1   4  -2   39.80    5.30
  -1   4  -2   49.90    5.20
  -1   4  -2   42.20    3.70
   1  -4   2   44.40    5.20
   1  -4   2   46.30    4.90
   1  -4   2   46.40    2.80
  -2   4  -2  174.48    7.50
  -2   4  -2  179.88    9.50
  -2   4  -2  180.98   10.00
   2  -4   2  173.38    9.70
   2  -4   2  174.78    7.30
   2  -4   2  171.98    9.30
  -3   4  -2   12.80    2.70
  -3   4  -2   17.70    4.00
  -3   4  -2    9.10    2.90
  -3   4  -2   19.00    4.10
   3  -4   2   13.30    3.70
   3  -4   2    9.40    2.50
   3  -4   2   14.30    3.70
   3  -4   2   12.70    3.40
  -4   4  -2  775.12   23.20
  -4   4  -2  737.63   22.70
  -4   4  -2  726.33   23.50
   4  -4   2  774.02   24.70
   4  -4   2  768.22   21.40
   4  -4   2  758.62   22.90
   4  -4   2  741.53   23.90
  -5   4  -2   51.49    6.40
  -5   4  -2   59.59    5.80
  -5   4  -2   62.49    6.10
   5  -4   2   51.69    6.50
   5  -4   2   55.09    6.20
   5  -4   2   55.99    5.90
  -6   4  -2   48.00    5.80
  -6   4  -2   52.39    6.70
   6  -4   2   42.40    6.60
   6  -4   2   46.40    6.80
  -7   4  -2   54.09    7.70
   7  -4   2   54.49    8.00
   7  -4   2   44.30    8.50
  -8   4  -2   88.99    9.90
   8  -4   2   79.69    8.80
   8  -4   2   78.69   11.00
   8  -4   2   67.49    9.40
  -9   4  -2   -1.10    4.00
   9  -4   2   -2.40    4.00
   9   3  -2   61.49   11.90
   9   3  -2   76.09   10.90
  -9  -3   2   82.89   10.90
   8   3  -2   68.39    9.90
   8   3  -2   79.49    9.60
  -8  -3   2   83.49   10.50
   7   3  -2   87.39   10.20
   7   3  -2  113.19   10.20
  -7  -3   2  120.39   10.90
   6   3  -2    3.50    4.70
   6   3  -2    0.10    2.20
   6   3  -2    4.10    4.60
  -6  -3   2    3.40    3.20
   5   3  -2  485.95   18.00
   5   3  -2  451.35   22.10
   5   3  -2  485.85   20.50
  -5  -3   2  527.05   20.30
   4   3  -2   -0.40    1.50
   4   3  -2   -0.60    1.90
  -4  -3   2   -0.40    1.40
  -4  -3   2    0.20    1.90
   3   3  -2 2117.49   45.40
   3   3  -2 2238.28   50.19
   3   3  -2 2159.68   51.29
  -3  -3   2 2210.48   49.70
  -3  -3   2 2208.18   46.20
   2   3  -2  833.72   24.90
   2   3  -2  833.62   22.80
   2   3  -2  807.52   18.60
  -2  -3   2  816.22   21.20
  -2  -3   2  825.62   22.80
   1   3  -2   -1.40    1.60
   1   3  -2    2.10    0.70
   1   3  -2    2.00    1.70
  -1  -3   2    1.80    0.70
  -1  -3   2    0.30    1.60
  -1  -3   2    2.10    1.70
   0   3  -2   74.59    6.00
   0   3  -2   68.69    5.00
   0   3  -2   66.09    4.20
   0  -3   2   68.19    5.10
   0  -3   2   77.89    5.40
  -1   3  -2   19.50    3.80
  -1   3  -2   23.10    3.40
  -1   3  -2   18.30    2.20
   1  -3   2   21.00    3.50
   1  -3   2   18.80    2.10
   1  -3   2   21.70    3.80
  -2   3  -2    9.40    2.70
  -2   3  -2   11.80    3.00
  -2   3  -2   12.80    2.20
   2  -3   2   12.40    3.20
   2  -3   2   11.20    2.20
  -3   3  -2  812.92   22.80
  -3   3  -2  813.92   21.70
  -3   3  -2  766.12   21.80
   3  -3   2  793.32   23.40
   3  -3   2  808.02   21.70
   3  -3   2  757.92   22.70
   3  -3   2  810.42   19.80
  -4   3  -2  321.77   11.90
  -4   3  -2  355.76   14.40
  -4   3  -2  335.57   13.10
   4  -3   2  333.97   11.90
   4  -3   2  356.16   14.10
   4  -3   2  309.07   14.10
  -5   3  -2    7.30    2.60
  -5   3  -2    4.10    2.70
   5  -3   2    6.80    2.80
   5  -3   2    7.10    3.50
   5  -3   2    3.60    2.90
  -6   3  -2  241.48   13.80
  -6   3  -2  240.68   11.80
   6  -3   2  259.57   14.60
   6  -3   2  257.97   14.90
  -7   3  -2  201.78   13.50
   7  -3   2  220.28   14.80
   7  -3   2  213.68   12.50
   7  -3   2  192.38   13.90
  -8   3  -2   63.59    9.00
   8  -3   2   71.69    8.50
   8  -3   2   98.09   11.10
  -9   3  -2    3.90    4.60
   9  -3   2    3.10    4.60
 -10   3  -2   49.10   10.40
  10  -3   2   64.19   12.40
   9   2  -2   69.09   10.50
   9   2  -2   78.89   11.10
  -9  -2   2   67.09    9.60
   8   2  -2   38.40    9.00
   8   2  -2   33.70    7.80
  -8  -2   2   39.50    8.10
   7   2  -2    8.80    3.70
   7   2  -2   17.50    5.90
  -7  -2   2   14.30    5.10
   6   2  -2  403.86   18.60
   6   2  -2  334.07   16.10
   6   2  -2  350.36   17.60
  -6  -2   2  391.46   17.70
   5   2  -2  230.68   11.70
   5   2  -2  158.38   12.40
   5   2  -2  218.58   12.60
  -5  -2   2  232.78   12.20
   4   2  -2    9.00    2.90
   4   2  -2    6.90    3.10
  -4  -2   2    9.40    1.90
  -4  -2   2    9.90    3.10
   3   2  -2 1593.64   35.30
   3   2  -2 1732.53   41.10
   3   2  -2 1567.74   37.90
  -3  -2   2 1569.94   33.00
  -3  -2   2 1552.64   37.00
   2   2  -2  660.33   16.10
   2   2  -2  634.74   20.00
   2   2  -2  648.34   18.30
  -2  -2   2  686.13   18.40
  -2  -2   2  680.13   16.30
   1   2  -2  825.42   22.40
   1   2  -2  814.72   19.40
  -1  -2   2  815.92   20.00
  -1  -2   2  800.52   19.30
  -1  -2   2  817.02   16.70
   0   2  -2  840.82   20.10
   0   2  -2  829.62   17.80
   0   2  -2  856.71   21.90
   0  -2   2  827.72   16.60
   0  -2   2  814.72   20.10
  -1   2  -2  326.87   10.90
  -1   2  -2  335.97    7.60
  -1   2  -2  320.57   11.00
   1  -2   2  327.27   11.00
   1  -2   2  350.96    9.40
  -2   2  -2  190.68    8.30
  -2   2  -2  203.98    7.80
  -2   2  -2  187.08    8.40
   2  -2   2  213.98    8.20
   2  -2   2  198.38    9.10
   2  -2   2  200.98    6.20
  -3   2  -2  659.53   19.60
  -3   2  -2  660.73   18.80
  -3   2  -2  658.63   16.50
   3  -2   2  669.63   20.10
   3  -2   2  680.43   16.80
   3  -2   2  653.03   19.30
  -4   2  -2  816.02   24.50
  -4   2  -2  860.31   19.40
  -4   2  -2  848.42   23.00
   4  -2   2  825.12   25.40
   4  -2   2  890.01   22.30
   4  -2   2  860.41   25.00
  -5   2  -2   47.00    4.90
  -5   2  -2   40.60    5.30
   5  -2   2   34.50    5.20
   5  -2   2   43.10    5.70
  -6   2  -2  415.96   15.90
  -6   2  -2  371.66   17.20
   6  -2   2  352.36   17.30
   6  -2   2  360.76   17.80
  -7   2  -2  166.98   12.30
   7  -2   2  156.28   10.90
   7  -2   2  161.48   12.70
   7  -2   2  156.48   12.30
  -8   2  -2   24.60    6.40
   8  -2   2   24.60    6.20
   8  -2   2   16.80    5.80
  -9   2  -2    6.40    4.80
   9  -2   2    1.40    4.20
   9  -2   2   10.50    5.40
 -10   2  -2   63.69   10.30
  10  -2   2   78.89   11.80
   9   1  -2   21.60    7.20
   9   1  -2   13.80    5.80
  -9  -1   2    7.80    5.00
   8   1  -2   25.30    7.10
   8   1  -2   22.20    6.60
  -8  -1   2   27.40    6.70
   7   1  -2  175.58   13.00
   7   1  -2  156.78   11.90
  -7  -1   2  169.98   11.80
   6   1  -2  249.78   13.40
   6   1  -2  241.58   13.60
   6   1  -2  237.58   14.20
  -6  -1   2  245.48   13.10
   5   1  -2   89.19    7.90
   5   1  -2   87.59    7.70
   5   1  -2   72.59    6.90
  -5  -1   2   91.99    7.20
   4   1  -2    6.30    2.40
   4   1  -2    6.40    2.90
  -4  -1   2    8.80    2.80
   3   1  -2  299.97   10.90
   3   1  -2  220.68   12.60
   3   1  -2  288.67    6.80
   3   1  -2  297.47   11.70
  -3  -1   2  289.87   10.60
   2   1  -2    3.90    1.20
   2   1  -2    0.60    2.80
   2   1  -2    1.80    1.80
   2   1  -2    1.00    1.50
  -2  -1   2    2.60    1.60
   1   1  -2 1126.19   23.80
   1   1  -2 1112.59   23.30
  -1  -1   2 1109.89   25.00
  -1  -1   2 1100.89   23.60
   0   1  -2  478.35   10.30
   0   1  -2  523.65   15.00
   0   1  -2  491.35   12.90
   0  -1   2  479.25   12.30
  -1   1  -2  976.00   21.60
  -1   1  -2  881.51   21.50
  -1   1  -2  930.51   21.50
   1  -1   2  914.61   21.80
   1  -1   2  963.50   21.20
  -2   1  -2    6.30    2.10
  -2   1  -2    6.10    2.20
  -2   1  -2    9.10    1.60
   2  -1   2    9.90    2.70
   2  -1   2    7.60    1.70
  -3   1  -2  638.54   19.00
  -3   1  -2  659.63   18.70
   3  -1   2  678.23   19.70
   3  -1   2  651.83   19.40
   3  -1   2  678.23   17.10
  -4   1  -2  584.64   18.20
  -4   1  -2  587.44   19.20
   4  -1   2  584.84   19.80
   4  -1   2  568.34   19.40
  -5   1  -2  127.39    7.90
  -5   1  -2  133.39    9.40
   5  -1   2  117.09    9.00
   5  -1   2  126.89    9.40
  -6   1  -2   90.79    7.20
  -6   1  -2   76.49    7.80
   6  -1   2   78.39    8.20
   6  -1   2   80.69    7.60
   6  -1   2   80.29    8.20
  -7   1  -2    4.90    3.40
   7  -1   2    8.40    3.70
   7  -1   2   12.30    4.70
  -8   1  -2    1.40    2.90
   8  -1   2    1.30    3.10
   8  -1   2    6.80    4.00
  -9   1  -2  132.99   12.80
   9  -1   2  125.69   12.30
   9  -1   2  119.29   13.00
  10   0  -2  122.49   14.10
  10   0  -2  107.99   13.80
 -10   0   2  119.69   13.20
 -10   0   2  117.29   12.10
   9   0  -2   11.70    5.40
   9   0  -2    1.80    4.50
  -9   0   2    5.10    4.30
  -9   0   2    5.90    4.60
   8   0  -2  120.79   11.60
   8   0  -2  122.89   12.10
  -8   0   2  122.89   10.80
   7   0  -2  370.16   18.50
   7   0  -2  407.76   19.80
  -7   0   2  366.16   17.00
   6   0  -2   13.60    4.30
   6   0  -2   14.40    4.40
   6   0  -2    7.10    3.90
  -6   0   2    6.30    3.10
   5   0  -2    8.90    3.50
   5   0  -2    5.60    2.90
   5   0  -2    4.30    3.00
  -5   0   2    0.10    1.80
   4   0  -2   43.40    5.10
   4   0  -2   43.50    4.90
  -4   0   2   48.60    4.80
  -4   0   2   50.29    4.50
   3   0  -2   21.60    3.80
   3   0  -2   24.40    3.70
   3   0  -2   13.50    3.20
  -3   0   2   22.20    3.30
  -3   0   2   20.70    2.80
   2   0  -2  190.58    5.20
   2   0  -2  189.68    7.90
   2   0  -2  182.38    7.60
   2   0  -2  179.08    8.80
  -2   0   2  199.48    7.50
  -2   0   2  182.78    6.20
   1   0  -2   16.20    3.20
   1   0  -2   22.80    2.50
   1   0  -2   18.40    2.10
  -1   0   2   19.20    2.60
  -1   0   2   21.30    1.70
   0   0  -2  841.42   19.30
   0   0  -2  836.42   17.60
   0   0  -2  835.42   17.30
   0   0  -2  846.92   20.30
   0   0   2  822.02   19.10
   0   0   2  843.92   17.60
   0   0   2  822.92   17.50
  -1   0  -2   -0.40    1.30
  -1   0  -2    1.00    1.50
  -1   0  -2   -1.10    1.40
   1   0   2    0.00    1.10
   1   0   2    2.10    1.70
  -2   0  -2  859.91   21.10
  -2   0  -2  824.32   17.60
  -2   0  -2  832.22   21.30
   2   0   2  846.82   21.90
   2   0   2  846.12   19.60
  -3   0  -2  538.85   17.20
  -3   0  -2  555.34   16.80
   3   0   2  555.14   17.90
   3   0   2  581.94   17.70
  -4   0  -2   24.10    3.80
  -4   0  -2   27.20    4.20
   4   0   2   26.20    4.40
   4   0   2   28.70    4.10
   4   0   2   21.10    4.40
  -5   0  -2   86.89    7.50
  -5   0  -2   67.59    6.20
   5   0   2   88.09    7.90
   5   0   2   90.79    7.40
   5   0   2   91.99    7.80
  -6   0  -2   80.09    8.00
  -6   0  -2   70.09    6.90
   6   0   2   69.49    8.00
   6   0   2   89.29    8.80
   6   0   2   83.99    7.90
  -7   0  -2    6.10    3.50
   7   0   2    1.30    3.30
   7   0   2    1.70    3.40
  -8   0  -2  247.88   16.70
   8   0   2  217.58   14.90
   8   0   2  238.88   16.40
  -9   0  -2   -0.70    3.70
   9   0   2   -0.20    4.80
   9   0   2    0.10    4.30
  10  -1  -2   62.99   12.20
  10  -1  -2   73.99   12.00
 -10   1   2   67.79   10.40
   9  -1  -2    5.90    5.30
   9  -1  -2    6.00    5.00
  -9   1   2    2.30    3.40
  -9   1   2    3.10    3.80
   8  -1  -2   99.39   11.00
   8  -1  -2  103.19   11.10
  -8   1   2  136.69   11.70
  -8   1   2   91.79    9.20
   7  -1  -2  145.59   12.00
   7  -1  -2  147.99   11.70
  -7   1   2  115.79    9.90
  -7   1   2  154.68   10.30
   6  -1  -2    6.90    3.40
   6  -1  -2    5.10    3.30
   6  -1  -2    1.70    2.80
  -6   1   2    4.60    2.60
  -6   1   2    3.80    2.70
   5  -1  -2  327.87   15.50
   5  -1  -2  343.27   15.50
  -5   1   2  357.86   14.80
  -5   1   2  384.96   13.50
   4  -1  -2  211.78   10.60
   4  -1  -2  211.58   11.80
   4  -1  -2  228.38   11.20
  -4   1   2  191.38    8.20
  -4   1   2  222.58   10.40
   3  -1  -2    1.70    1.80
   3  -1  -2    0.00    2.00
   3  -1  -2    2.40    2.00
   3  -1  -2    2.20    1.10
  -3   1   2    0.40    1.20
  -3   1   2    2.00    1.90
   2  -1  -2  212.38    8.80
   2  -1  -2  224.48    7.10
   2  -1  -2  226.38   10.50
  -2   1   2  229.68    8.90
  -2   1   2  217.98    5.80
   1  -1  -2   25.70    3.30
   1  -1  -2   20.10    3.60
  -1   1   2   21.00    3.10
   0  -1  -2  472.65   14.30
   0  -1  -2  476.25   10.70
   0  -1  -2  464.85   13.40
   0   1   2  444.06   13.30
   0   1   2  474.05   12.70
  -1  -1  -2 4005.40   78.49
  -1  -1  -2 3989.20   77.39
   1   1   2 4102.89   78.59
  -2  -1  -2  378.86   12.40
  -2  -1  -2  363.36   12.70
  -2  -1  -2  362.06   10.70
   2   1   2  358.76   13.00
   2   1   2  353.46   11.40
   2   1   2  363.86   11.90
  -3  -1  -2  586.24   18.50
  -3  -1  -2  612.34   18.70
   3   1   2  600.24   14.40
   3   1   2  609.64   18.30
   3   1   2  627.54   19.60
   3   1   2  626.94   18.20
  -4  -1  -2   67.99    6.10
  -4  -1  -2   65.19    6.00
   4   1   2   63.69    6.00
   4   1   2   64.89    6.40
   4   1   2   63.39    3.00
   4   1   2   73.89    6.40
  -5  -1  -2  122.69    9.20
  -5  -1  -2  166.18    9.80
   5   1   2  163.78   10.40
   5   1   2  156.18   10.50
   5   1   2  163.88   10.30
  -6  -1  -2  293.27   15.60
  -6  -1  -2  256.37   12.80
   6   1   2  250.67   14.90
   6   1   2  281.57   14.80
  -7  -1  -2    1.30    3.10
   7   1   2    3.80    4.10
   7   1   2    7.30    4.00
  -8  -1  -2    8.50    5.00
   8   1   2   31.50    7.70
   8   1   2   28.60    7.20
  -9  -1  -2   74.29   11.30
   9   1   2   74.59   11.20
   9   1   2   56.99   10.40
  10  -2  -2   -4.50    5.10
  10  -2  -2    1.90    4.90
 -10   2   2   -0.80    4.30
   9  -2  -2   37.60    8.70
   9  -2  -2   24.30    7.50
  -9   2   2   35.40    8.00
   8  -2  -2   88.69   10.30
   8  -2  -2  101.89   11.10
  -8   2   2   91.19    9.60
  -8   2   2   76.29    9.00
   7  -2  -2   28.20    6.10
   7  -2  -2   31.40    7.30
   7  -2  -2   23.80    6.00
  -7   2   2   26.40    5.40
  -7   2   2   20.30    5.40
   6  -2  -2  118.49   10.20
   6  -2  -2  119.89    9.90
   6  -2  -2  105.89    9.30
  -6   2   2  120.99    9.40
  -6   2   2  128.39    8.00
   5  -2  -2  350.06   15.70
   5  -2  -2  363.96   16.00
  -5   2   2  334.27   14.60
  -5   2   2  324.87   12.20
   4  -2  -2    0.20    2.20
   4  -2  -2   -0.40    1.80
   4  -2  -2    1.10    2.10
   4  -2  -2    1.60    1.30
  -4   2   2    0.40    1.10
  -4   2   2    2.00    2.00
   3  -2  -2   61.09    4.10
   3  -2  -2   59.89    6.20
   3  -2  -2   51.19    5.20
  -3   2   2   51.59    4.90
  -3   2   2   57.59    3.30
   2  -2  -2  897.91   25.60
   2  -2  -2  867.61   23.10
  -2   2   2  846.22   22.20
  -2   2   2  863.91   17.30
   1  -2  -2   24.80    3.50
   1  -2  -2   18.90    1.60
   1  -2  -2   19.30    3.10
   1  -2  -2   25.80    4.20
  -1   2   2   22.10    3.80
  -1   2   2   26.30    4.00
   0  -2  -2 1541.15   35.00
   0  -2  -2 1520.85   36.30
   0  -2  -2 1536.35   31.10
   0   2   2 1562.44   34.40
   0   2   2 1532.05   34.30
  -1  -2  -2   21.70    3.50
  -1  -2  -2   18.70    3.30
   1   2   2   21.90    3.90
   1   2   2   21.40    3.80
  -2  -2  -2  874.51   23.40
  -2  -2  -2  898.21   23.20
  -2  -2  -2  892.11   24.50
   2   2   2  900.11   24.50
   2   2   2  881.81   22.70
   2   2   2  881.91   21.20
   2   2   2  883.41   23.90
  -3  -2  -2    1.80    2.30
  -3  -2  -2    1.50    1.90
   3   2   2    2.20    1.70
   3   2   2    1.20    1.90
   3   2   2    0.00    1.40
   3   2   2   -0.40    1.60
  -4  -2  -2    3.10    2.50
  -4  -2  -2    2.50    2.40
   4   2   2    1.50    2.00
   4   2   2    1.20    2.30
   4   2   2    1.20    1.40
   4   2   2    4.20    2.60
  -5  -2  -2  112.49    9.30
  -5  -2  -2  131.49    9.10
   5   2   2  127.69    9.70
   5   2   2   91.99    8.50
  -6  -2  -2   -0.80    2.40
  -6  -2  -2    1.00    3.10
   6   2   2    1.00    2.50
   6   2   2    1.70    3.80
  -7  -2  -2    4.90    3.40
   7   2   2    3.60    3.70
   7   2   2   -0.80    3.60
  -8  -2  -2   46.60    9.20
   8   2   2   48.30    9.60
   8   2   2   26.80    7.60
  -9  -2  -2    1.90    4.60
   9   2   2    5.50    5.50
   9   2   2    8.90    6.20
  10  -3  -2    0.80    5.10
  10  -3  -2   -1.20    4.10
 -10   3   2    2.40    4.30
   9  -3  -2  115.39   12.60
   9  -3  -2  138.79   13.70
  -9   3   2  156.88   13.50
   8  -3  -2  158.48   13.50
   8  -3  -2  173.98   14.10
  -8   3   2  168.08   13.00
   7  -3  -2    0.10    3.70
   7  -3  -2    2.20    2.90
   7  -3  -2    1.50    3.10
  -7   3   2    0.30    3.00
   6  -3  -2  174.68   11.90
   6  -3  -2  140.59   10.80
  -6   3   2  140.39   10.20
  -6   3   2  158.78    8.80
   5  -3  -2  227.48    8.90
   5  -3  -2  212.98   12.30
   5  -3  -2  210.28   13.20
   5  -3  -2  191.48   11.80
  -5   3   2  202.88   11.40
  -5   3   2  204.38    9.10
   4  -3  -2  115.89    9.50
   4  -3  -2  120.79    6.60
   4  -3  -2  107.29    8.30
  -4   3   2  106.79    7.70
  -4   3   2  110.59    5.70
   3  -3  -2 5406.46  103.99
   3  -3  -2 5383.26  107.89
   3  -3  -2 5553.24  111.79
  -3   3   2 5420.26  100.19
  -3   3   2 5376.66  106.39
   2  -3  -2 1714.03   33.80
   2  -3  -2 1744.63   38.80
   2  -3  -2 1722.53   40.40
   2  -3  -2 1654.13   42.90
  -2   3   2 1717.03   39.10
  -2   3   2 1651.33   39.60
   1  -3  -2    8.10    2.90
   1  -3  -2    7.10    1.70
   1  -3  -2    6.10    3.10
  -1   3   2    6.30    2.40
  -1   3   2    5.00    2.50
   0  -3  -2  389.36   15.80
   0  -3  -2  421.56   12.10
   0  -3  -2  396.66   14.70
   0   3   2  436.76   14.90
   0   3   2  393.86   13.90
  -1  -3  -2   19.50    4.10
  -1  -3  -2   16.20    3.80
   1   3   2   15.80    1.70
   1   3   2   18.30    3.80
   1   3   2   20.10    4.00
  -2  -3  -2   13.60    3.20
  -2  -3  -2   12.20    3.40
  -2  -3  -2    6.70    2.70
   2   3   2    8.90    3.10
   2   3   2    7.30    2.90
   2   3   2   14.20    3.50
   2   3   2    9.30    2.10
  -3  -3  -2   19.40    4.40
  -3  -3  -2   23.70    4.90
   3   3   2   27.70    5.30
   3   3   2   20.90    3.70
   3   3   2   24.90    4.80
  -4  -3  -2  321.97   14.90
  -4  -3  -2  344.47   15.90
   4   3   2  332.57   15.80
   4   3   2  308.37   15.00
   4   3   2  304.27   12.60
  -5  -3  -2   18.70    4.90
  -5  -3  -2    3.30    2.90
   5   3   2    5.50    3.40
   5   3   2   10.70    4.10
  -6  -3  -2  163.78   12.80
   6   3   2  175.28   12.80
   6   3   2  164.18   12.80
  -7  -3  -2   91.69   10.60
   7   3   2  102.19   11.20
   7   3   2  108.29   11.10
  -8  -3  -2   -2.30    3.60
   8   3   2    3.40    5.00
   8   3   2    1.40    3.80
   9  -4  -2   47.10    9.70
   9  -4  -2   71.69   11.10
  -9   4   2   80.19   10.30
   8  -4  -2   84.79   10.40
   8  -4  -2  116.39   11.80
  -8   4   2  101.89   10.50
   7  -4  -2    1.40    3.50
   7  -4  -2    1.90    3.70
  -7   4   2   -3.90    2.20
   6  -4  -2   41.60    7.40
   6  -4  -2   27.50    6.00
   6  -4  -2   43.90    6.70
  -6   4   2   34.80    6.50
   5  -4  -2  722.33   20.90
   5  -4  -2  690.33   26.80
   5  -4  -2  655.53   24.60
  -5   4   2  683.23   23.70
  -5   4   2  692.03   21.70
   4  -4  -2   38.50    4.60
   4  -4  -2   36.80    6.20
   4  -4  -2   32.20    5.90
  -4   4   2   45.70    3.90
  -4   4   2   35.10    5.00
  -4   4   2   38.40    5.40
   3  -4  -2 1654.23   34.60
   3  -4  -2 1640.04   39.10
   3  -4  -2 1633.84   41.10
   3  -4  -2 1641.34   44.50
  -3   4   2 1649.33   39.30
  -3   4   2 1561.64   40.40
  -3   4   2 1490.85   33.80
   2  -4  -2 1989.00   46.10
   2  -4  -2 2029.70   47.70
   2  -4  -2 1936.51   50.49
   2  -4  -2 2017.50   41.00
  -2   4   2 1989.50   47.20
  -2   4   2 2003.90   45.50
   1  -4  -2    0.80    1.30
   1  -4  -2    6.90    3.30
   1  -4  -2   -0.30    1.70
  -1   4   2    2.10    2.20
  -1   4   2    0.90    1.90
   0  -4  -2   88.69    5.70
   0  -4  -2   87.49    7.90
   0  -4  -2   87.19    7.30
   0   4   2   77.99    6.80
   0   4   2   79.39    6.40
  -1  -4  -2  125.29    7.50
  -1  -4  -2  111.09    8.90
  -1  -4  -2  123.19    8.90
   1   4   2  120.29    8.60
   1   4   2  131.29    8.30
   1   4   2  124.29    9.20
  -2  -4  -2   21.40    4.30
  -2  -4  -2   19.70    4.70
  -2  -4  -2   23.60    5.30
   2   4   2   22.50    4.90
   2   4   2   18.20    4.60
  -3  -4  -2  423.56   18.00
  -3  -4  -2  408.56   17.10
   3   4   2  413.96   18.00
   3   4   2  432.56   17.40
   3   4   2  414.36   17.00
  -4  -4  -2  551.74   22.20
  -4  -4  -2  559.84   22.10
   4   4   2  585.74   22.10
   4   4   2  587.94   21.00
   4   4   2  587.74   23.30
  -5  -4  -2   44.30    6.80
  -5  -4  -2   34.90    7.10
   5   4   2   34.50    7.00
   5   4   2   47.90    8.50
  -6  -4  -2  465.55   22.60
   6   4   2  428.76   20.90
   6   4   2  434.46   21.80
  -7  -4  -2  105.39   11.90
   7   4   2  125.89   12.50
   7   4   2  110.09   11.40
  -8  -4  -2   -0.50    4.40
   8   4   2   -2.80    4.30
   8   4   2   -1.00    4.60
   9  -5  -2   99.39   12.90
   9  -5  -2  114.89   13.40
  -9   5   2  104.39   11.90
   8  -5  -2   19.50    6.60
   8  -5  -2   24.70    7.20
  -8   5   2   18.70    5.60
   7  -5  -2   11.30    5.60
   7  -5  -2    3.90    4.60
  -7   5   2    9.00    4.20
   6  -5  -2   25.80    6.90
   6  -5  -2   33.00    7.10
  -6   5   2   36.20    6.00
   5  -5  -2  108.49    8.30
   5  -5  -2   87.79    8.90
   5  -5  -2   95.29   10.20
  -5   5   2  101.09    9.20
  -5   5   2   92.49    8.40
   4  -5  -2    6.20    3.20
   4  -5  -2    4.30    2.40
   4  -5  -2    5.10    3.70
  -4   5   2    5.30    2.80
  -4   5   2    7.30    3.60
   3  -5  -2  395.56   16.40
   3  -5  -2  381.86   17.20
   3  -5  -2  413.76   20.10
   3  -5  -2  401.66   13.20
  -3   5   2  382.16   17.30
  -3   5   2  406.76   16.40
   2  -5  -2  232.08   14.60
   2  -5  -2  223.08    9.20
   2  -5  -2  225.68   12.20
  -2   5   2  224.98   12.60
  -2   5   2  214.78   11.20
   1  -5  -2  207.08   13.70
   1  -5  -2  217.98    9.50
   1  -5  -2  215.48   12.30
  -1   5   2  208.18   10.80
  -1   5   2  209.38   12.20
   0  -5  -2  292.67   11.80
   0  -5  -2  272.07   15.60
   0  -5  -2  278.37   14.40
   0   5   2  265.07   13.90
   0   5   2  298.57   13.10
   0   5   2  273.17   15.40
  -1  -5  -2  146.49    8.90
  -1  -5  -2  145.59   11.20
  -1  -5  -2  154.78   10.90
   1   5   2  130.59   10.30
   1   5   2  122.69    9.60
   1   5   2  141.49    9.20
  -2  -5  -2    1.80    2.50
  -2  -5  -2    1.80    2.80
  -2  -5  -2    1.70    2.60
   2   5   2    0.60    2.20
   2   5   2    1.10    2.20
   2   5   2   -1.30    1.80
  -3  -5  -2  510.45   20.30
  -3  -5  -2  491.45   21.30
   3   5   2  476.15   19.20
   3   5   2  464.95   20.80
  -4  -5  -2  191.58   13.10
  -4  -5  -2  163.68   12.50
   4   5   2  189.68   12.30
   4   5   2  183.28   13.50
  -5  -5  -2   43.20    8.20
  -5  -5  -2   34.60    7.50
   5   5   2   28.40    7.00
   5   5   2   26.20    6.20
  -6  -5  -2  266.17   17.80
   6   5   2  266.27   17.90
   6   5   2  261.37   16.50
  -7  -5  -2    4.00    4.40
   7   5   2    2.90    4.90
   7   5   2    1.20    4.30
   9  -6  -2    4.40    5.00
  -9   6   2    0.70    5.10
   8  -6  -2   36.40    9.10
  -8   6   2   45.80    8.80
   7  -6  -2  124.69   12.50
   7  -6  -2   76.69   11.30
  -7   6   2  101.49   11.30
  -7   6   2  118.09   11.00
   6  -6  -2   21.00    6.80
   6  -6  -2   24.40    6.70
  -6   6   2   19.80    5.70
  -6   6   2   38.40    8.00
   5  -6  -2   11.10    5.50
   5  -6  -2   11.70    4.60
  -5   6   2    9.60    4.20
  -5   6   2    9.90    4.30
   4  -6  -2   54.59    6.80
   4  -6  -2   52.99    7.50
   4  -6  -2   53.79    8.70
  -4   6   2   47.60    7.50
  -4   6   2   37.60    5.80
   3  -6  -2  183.68   11.80
   3  -6  -2  183.08    9.40
   3  -6  -2  169.38   13.60
  -3   6   2  179.78   10.90
  -3   6   2  149.09   11.40
   2  -6  -2    0.10    2.50
   2  -6  -2    6.20    3.70
   2  -6  -2    0.30    1.80
  -2   6   2    2.00    2.30
  -2   6   2    5.80    3.50
   1  -6  -2  490.85   23.50
   1  -6  -2  544.25   18.00
   1  -6  -2  549.65   22.10
  -1   6   2  545.05   24.20
  -1   6   2  526.35   19.30
  -1   6   2  523.55   21.60
   0  -6  -2  168.18   12.20
   0  -6  -2  187.58   14.10
   0   6   2  200.38   11.30
   0   6   2  223.38   14.70
   0   6   2  174.08   11.90
  -1  -6  -2   75.89    8.30
  -1  -6  -2   80.29    7.40
  -1  -6  -2   72.59    9.10
   1   6   2   66.49    7.80
   1   6   2   68.39    8.70
   1   6   2   72.39    7.30
  -2  -6  -2  115.99   11.40
  -2  -6  -2  101.39   10.10
  -2  -6  -2  122.29    9.60
   2   6   2   93.39    9.40
   2   6   2  108.69   10.60
   2   6   2  131.19    9.70
  -3  -6  -2  180.28   12.50
  -3  -6  -2  161.18   12.80
   3   6   2  160.68   12.70
   3   6   2  166.98   11.40
  -4  -6  -2    4.70    4.20
  -4  -6  -2   25.60    6.50
   4   6   2   17.80    5.20
   4   6   2   10.50    4.90
  -5  -6  -2   45.90    8.80
  -5  -6  -2   54.69    8.40
   5   6   2   24.60    7.20
  -6  -6  -2   90.89   11.90
   6   6   2   86.79   11.70
   8  -7  -2   21.50    7.50
  -8   7   2   43.40    8.90
  -8   7   2   16.30    7.10
   7  -7  -2   88.39   12.70
   7  -7  -2   62.29   11.10
  -7   7   2   93.99   11.10
  -7   7   2   75.79    9.60
   6  -7  -2   23.50    6.80
   6  -7  -2   33.90    8.80
  -6   7   2   44.50    7.10
  -6   7   2   37.00    7.70
   5  -7  -2   23.90    6.20
   5  -7  -2   26.30    7.00
   5  -7  -2   24.30    7.80
  -5   7   2   18.60    5.50
  -5   7   2   19.60    6.40
   4  -7  -2  166.88   12.20
   4  -7  -2  154.48   14.40
  -4   7   2  150.88   12.50
  -4   7   2  118.59   10.10
   3  -7  -2  127.59   13.10
   3  -7  -2  114.19   10.50
  -3   7   2   80.29    8.10
  -3   7   2   96.19    9.90
   2  -7  -2    2.00    3.40
   2  -7  -2   -0.20    3.70
  -2   7   2    4.70    3.30
  -2   7   2    2.40    2.50
  -2   7   2    0.20    3.20
   1  -7  -2   27.20    7.80
   1  -7  -2   17.40    4.30
   1  -7  -2   27.10    6.60
  -1   7   2   13.10    5.30
  -1   7   2   23.40    5.20
  -1   7   2   26.60    6.20
   0  -7  -2  137.19   13.00
   0  -7  -2  107.39   10.60
   0   7   2  131.39    9.80
   0   7   2  126.99   12.50
   0   7   2  134.19   11.20
  -1  -7  -2   14.80    5.90
  -1  -7  -2   14.00    4.40
  -1  -7  -2   22.50    6.50
   1   7   2   11.60    4.40
   1   7   2    9.60    4.60
   1   7   2   26.10    7.10
  -2  -7  -2   85.89   10.00
  -2  -7  -2   99.59    9.40
   2   7   2   90.49   10.10
   2   7   2   74.59    9.80
  -3  -7  -2  101.49   11.40
  -3  -7  -2   99.79    9.90
   3   7   2   76.39   10.20
   3   7   2   90.39   10.70
  -4  -7  -2   11.40    5.60
  -4  -7  -2   15.30    5.70
   4   7   2   19.60    6.40
  -5  -7  -2  118.69   12.90
  -5  -7  -2   92.59   11.40
   5   7   2  145.99   14.50
   8  -8  -2   35.20   10.10
   8  -8  -2   24.90    9.50
  -8   8   2   45.70   10.20
  -8   8   2   36.60    9.20
   7  -8  -2   36.90    9.40
   7  -8  -2   27.40    8.60
  -7   8   2   33.40    8.10
  -7   8   2   30.10    8.70
  -7   8   2   45.00   11.00
   6  -8  -2   -0.50    4.90
  -6   8   2   -1.40    3.80
  -6   8   2   -1.30    4.60
  -6   8   2   -2.30    3.60
   5  -8  -2  134.29   15.20
   5  -8  -2  132.09   12.30
  -5   8   2  121.59   12.80
  -5   8   2  131.19   14.60
  -5   8   2  136.39   11.40
   4  -8  -2    6.60    5.50
   4  -8  -2   11.10    5.20
  -4   8   2   18.60    6.10
  -4   8   2   13.50    6.50
  -4   8   2   16.50    5.20
   3  -8  -2    4.50    4.80
   3  -8  -2    3.10    4.70
  -3   8   2    8.90    5.40
  -3   8   2    7.40    4.70
  -3   8   2    5.00    3.50
   2  -8  -2   -0.40    3.40
   2  -8  -2    3.20    4.40
  -2   8   2    2.40    4.00
  -2   8   2    2.80    3.70
   1  -8  -2    1.20    4.10
   1  -8  -2    2.50    4.30
  -1   8   2    3.00    4.10
  -1   8   2    0.90    4.30
   0  -8  -2   13.90    5.80
   0  -8  -2    7.90    6.30
   0   8   2    4.20    4.60
   0   8   2    7.80    4.90
  -1  -8  -2   31.00    9.10
  -1  -8  -2   34.20    8.60
  -1  -8  -2   35.00    6.90
   1   8   2   42.60    9.50
   1   8   2   43.20    8.90
  -2  -8  -2  125.89   13.20
  -2  -8  -2   82.59    9.70
   2   8   2  118.49   12.50
   2   8   2  114.69   12.70
  -3  -8  -2   13.20    5.70
  -3  -8  -2    8.70    5.50
   3   8   2    9.80    5.60
   3   8   2   18.50    6.80
  -4  -8  -2    6.90    5.60
  -4  -8  -2    4.00    4.80
   4   8   2    6.80    5.90
   7  -9  -2   -3.00    5.40
  -7   9   2    8.30    5.60
  -7   9   2    0.30    5.20
  -7   9   2    0.90    5.00
   6  -9  -2    9.50    6.70
  -6   9   2   30.30    9.50
  -6   9   2   20.00    7.30
   5  -9  -2   58.59   10.60
   5  -9  -2   58.59   12.90
  -5   9   2   33.40    9.30
  -5   9   2   69.79   11.80
   4  -9  -2    1.40    4.30
   4  -9  -2    0.90    4.30
  -4   9   2   -3.00    4.00
  -4   9   2    5.80    5.10
   3  -9  -2   29.30    9.50
   3  -9  -2   17.10    6.30
  -3   9   2   31.90    9.30
  -3   9   2   15.90    6.70
   2  -9  -2   66.59   10.60
   2  -9  -2   81.89   13.20
  -2   9   2   64.59    9.90
  -2   9   2   66.59   11.80
   1  -9  -2    8.30    5.20
   1  -9  -2    2.60    6.10
  -1   9   2    9.70    5.40
  -1   9   2    9.30    5.90
   0  -9  -2   16.40    6.90
   0  -9  -2   16.00    8.80
   0   9   2   25.70    7.70
   0   9   2   20.40    7.90
  -1  -9  -2  158.88   15.00
   1   9   2  133.19   13.70
   1   9   2  111.79   13.70
  -2  -9  -2   19.10    7.30
  -2  -9  -2   10.10    5.20
   2   9   2   12.60    7.30
   2   9   2   14.20    7.20
  -3  -9  -2    0.00    4.80
  -3  -9  -2   -3.50    4.20
   3   9   2   -0.20    4.70
   5 -10  -2    0.00    5.90
   5 -10  -2    1.90    5.50
  -5  10   2   -1.30    4.50
  -5  10   2   -0.80    5.40
   4 -10  -2   24.80    9.50
   4 -10  -2    7.90    6.80
  -4  10   2   11.20    6.30
  -4  10   2   18.90    8.40
   3 -10  -2  123.89   17.00
   3 -10  -2  126.09   14.50
  -3  10   2  110.09   15.70
  -3  10   2  125.69   14.00
   2 -10  -2  143.59   17.30
   2 -10  -2   94.59   12.90
  -2  10   2  137.69   14.20
  -2  10   2  101.89   14.40
   1 -10  -2   10.90    7.00
   1 -10  -2   11.20    8.40
  -1  10   2    9.30    6.30
  -1  10   2   12.40    7.40
   0 -10  -2   48.10   10.90
   0  10   2   64.39   12.30
   0  10   2   46.40   10.50
  -1 -10  -2   36.20    9.80
   1  10   2   21.80    8.70
   1  10   2   30.80    9.30
   1  11  -3   26.00    8.30
   1  11  -3   27.60    9.30
  -1 -11   3   50.89   10.70
  -1 -11   3   20.30    8.30
   0  11  -3   18.90    8.40
   0  11  -3   27.90    7.80
   0 -11   3   28.40    8.40
   0 -11   3   28.30    8.80
  -1  11  -3    3.10    4.80
  -1  11  -3    7.10    6.40
   1 -11   3   16.30    6.60
   1 -11   3    7.70    6.90
  -2  11  -3   22.70    7.40
  -2  11  -3   29.40    9.70
   2 -11   3   28.50    8.50
   2 -11   3   54.09   11.70
  -3  11  -3   11.50    6.90
  -3  11  -3   15.20    7.80
   3 -11   3    8.10    5.60
   3 -11   3    8.60    6.60
  -4  11  -3  110.99   15.40
  -4  11  -3   88.19   12.60
   4 -11   3  119.79   13.80
   4 -11   3  116.19   15.00
  -5  11  -3   10.10    6.90
  -5  11  -3   14.00    6.90
  -5  11  -3    9.40    5.70
   5 -11   3   11.70    6.10
   5 -11   3    9.10    7.50
   3  10  -3  121.29   15.50
   3  10  -3  157.98   15.10
  -3 -10   3  115.89   13.30
  -3 -10   3  114.19   13.10
   2  10  -3  153.38   16.90
   2  10  -3  132.39   13.50
  -2 -10   3  140.49   14.00
  -2 -10   3  155.98   14.80
   1  10  -3   94.19   11.10
   1  10  -3  102.09   13.90
  -1 -10   3  120.99   12.40
  -1 -10   3  110.39   12.70
   0  10  -3   45.00    8.80
   0  10  -3   36.70    9.40
   0 -10   3   54.09    9.00
   0 -10   3   50.09   10.10
  -1  10  -3   26.10    6.60
  -1  10  -3   37.70    8.80
  -1  10  -3   30.70    9.20
   1 -10   3   40.40    9.40
   1 -10   3   27.00    7.40
  -2  10  -3    2.70    4.90
  -2  10  -3    2.50    3.70
   2 -10   3    3.50    4.10
   2 -10   3    0.70    3.70
  -3  10  -3   11.20    6.40
  -3  10  -3    1.90    4.10
   3 -10   3    7.20    4.80
   3 -10   3    8.20    5.30
  -4  10  -3   48.10   11.30
  -4  10  -3   62.19    9.90
   4 -10   3   42.60    9.50
   4 -10   3   65.19   12.10
  -5  10  -3    5.20    5.30
  -5  10  -3   -1.00    4.90
  -5  10  -3   -3.30    3.70
   5 -10   3   -3.90    4.50
   5 -10   3   -2.20    4.10
  -6  10  -3    6.90    5.50
  -6  10  -3   14.00    5.90
   6 -10   3   22.90    7.70
   5   9  -3   10.10    6.60
   5   9  -3    5.40    5.30
  -5  -9   3    9.20    6.20
   4   9  -3   82.29   12.90
   4   9  -3   77.99   11.00
  -4  -9   3   69.99   10.70
   3   9  -3  225.08   18.60
   3   9  -3  208.68   16.10
  -3  -9   3  209.08   15.90
  -3  -9   3  200.98   15.90
   2   9  -3   33.90    7.30
   2   9  -3   29.70    8.70
  -2  -9   3   33.20    8.10
  -2  -9   3   31.40    7.90
   1   9  -3    9.20    4.40
   1   9  -3   18.60    7.00
  -1  -9   3   26.60    7.20
  -1  -9   3   22.00    6.70
   0   9  -3   38.50    7.50
   0   9  -3   53.89    9.30
   0  -9   3   38.50    7.80
   0  -9   3   45.20    8.90
  -1   9  -3    2.20    3.30
  -1   9  -3    2.70    4.00
  -1   9  -3   10.50    5.00
   1  -9   3    6.40    4.10
   1  -9   3    1.40    3.80
  -2   9  -3   33.00    7.60
  -2   9  -3   27.20    6.10
  -2   9  -3   22.50    7.30
   2  -9   3   26.00    7.00
   2  -9   3   32.70    7.70
  -3   9  -3   68.99   10.50
  -3   9  -3   82.69   10.30
   3  -9   3   87.09   10.90
   3  -9   3   87.59    9.90
  -4   9  -3    5.50    4.10
  -4   9  -3    7.20    5.40
   4  -9   3    9.50    5.40
   4  -9   3    8.10    5.00
  -5   9  -3   37.50    8.70
  -5   9  -3   64.39    9.30
  -5   9  -3   42.80    9.50
   5  -9   3   36.50    8.80
   5  -9   3   49.40    9.80
  -6   9  -3    6.80    4.80
  -6   9  -3   10.90    5.40
   6  -9   3    4.70    4.50
   6  -9   3   16.50    6.50
  -7   9  -3   -1.90    4.30
   7  -9   3    6.00    5.20
   6   8  -3   98.59   13.00
  -6  -8   3   91.49   12.50
   5   8  -3    2.10    5.00
   5   8  -3    1.80    4.60
  -5  -8   3   -2.30    3.50
   4   8  -3   31.00    8.90
   4   8  -3   39.30    8.80
  -4  -8   3   39.40    9.10
   3   8  -3   35.20    7.80
   3   8  -3   64.29    9.80
  -3  -8   3   40.10    7.90
  -3  -8   3   66.19    8.80
   2   8  -3   21.60    7.00
   2   8  -3   10.60    4.30
  -2  -8   3   17.80    5.80
  -2  -8   3   14.70    5.20
   1   8  -3  114.39   10.00
   1   8  -3  131.69   13.00
  -1  -8   3  150.58   12.20
  -1  -8   3  122.19   11.10
   0   8  -3  311.47   15.80
   0   8  -3  281.37   18.90
   0  -8   3  315.17   17.50
   0  -8   3  323.57   18.00
  -1   8  -3   10.70    4.50
  -1   8  -3    3.50    3.60
  -1   8  -3    0.90    2.60
   1  -8   3    3.10    3.90
   1  -8   3   10.90    4.70
  -2   8  -3  325.57   17.80
  -2   8  -3  322.27   15.20
  -2   8  -3  314.67   19.70
   2  -8   3  316.47   18.10
   2  -8   3  318.77   17.70
  -3   8  -3  211.88   15.90
  -3   8  -3  172.68   13.00
  -3   8  -3  200.08   11.90
   3  -8   3  213.28   12.60
   3  -8   3  191.68   13.50
   3  -8   3  202.68   14.40
  -4   8  -3    0.30    3.30
  -4   8  -3   -1.30    2.50
   4  -8   3    0.70    2.80
   4  -8   3    0.80    3.80
   4  -8   3   -0.40    3.10
  -5   8  -3  124.19   12.40
  -5   8  -3  119.89   11.20
  -5   8  -3  126.79   11.40
   5  -8   3  109.89   10.60
   5  -8   3  125.49   11.80
  -6   8  -3   29.20    7.10
  -6   8  -3   21.70    6.20
   6  -8   3   20.80    6.70
   6  -8   3   19.70    6.30
  -7   8  -3    2.90    4.70
   7  -8   3    0.70    4.40
  -8   8  -3   94.09   12.00
   8  -8   3   93.69   12.60
   8  -8   3  110.39   12.70
   7   7  -3   41.60   10.90
  -7  -7   3   46.90   10.50
   6   7  -3   12.60    6.50
  -6  -7   3   13.40    6.60
   5   7  -3   58.79    9.00
   5   7  -3   42.40    9.40
  -5  -7   3   44.80    9.00
   4   7  -3   30.20    8.00
   4   7  -3   29.40    7.10
  -4  -7   3   38.90    7.40
  -4  -7   3   30.60    7.40
   3   7  -3    2.80    3.50
   3   7  -3   -1.90    2.70
  -3  -7   3   -0.60    2.10
  -3  -7   3   -1.50    2.50
   2   7  -3   13.70    4.30
   2   7  -3    6.20    4.20
  -2  -7   3   11.80    4.30
  -2  -7   3    5.50    3.70
   1   7  -3  159.88   13.30
   1   7  -3  170.68   11.00
  -1  -7   3  180.78   12.20
  -1  -7   3  159.18   11.60
   0   7  -3   88.39    7.70
   0   7  -3  103.39   10.80
   0  -7   3   90.59    8.70
   0  -7   3   92.39    8.80
  -1   7  -3   86.29    9.60
  -1   7  -3   84.19    7.20
  -1   7  -3   85.99    8.40
   1  -7   3   80.29    8.50
   1  -7   3   84.29    8.50
  -2   7  -3  652.13   21.30
  -2   7  -3  686.23   25.70
  -2   7  -3  674.63   27.70
   2  -7   3  655.03   24.90
   2  -7   3  685.53   25.80
  -3   7  -3   76.19    9.00
  -3   7  -3   93.59    9.00
  -3   7  -3   94.89    7.50
   3  -7   3   96.09    9.30
   3  -7   3   91.99    9.40
  -4   7  -3   48.10    7.50
  -4   7  -3   44.60    6.90
   4  -7   3   50.29    7.60
   4  -7   3   42.90    5.40
   4  -7   3   29.60    6.20
   4  -7   3   47.50    8.40
  -5   7  -3   59.39    8.10
  -5   7  -3   52.49    6.20
  -5   7  -3   55.59    7.40
  -5   7  -3   60.19    7.80
   5  -7   3   57.39    8.40
   5  -7   3   55.39    7.70
  -6   7  -3   42.20    7.10
  -6   7  -3   53.69    9.50
  -6   7  -3   63.09    7.30
   6  -7   3   60.59    8.70
   6  -7   3   46.70    7.30
   6  -7   3   41.70    8.60
  -7   7  -3   -1.80    3.00
   7  -7   3    5.70    4.20
   7  -7   3   15.70    6.50
  -8   7  -3   96.39   11.80
   8  -7   3  114.49   12.50
   8  -7   3  103.79   12.50
   7   6  -3   61.69   11.60
  -7  -6   3   66.09   10.10
   6   6  -3   55.59    9.00
  -6  -6   3   75.49   10.30
   5   6  -3  274.07   16.90
   5   6  -3  251.87   17.80
  -5  -6   3  228.98   15.70
   4   6  -3  190.68   13.40
   4   6  -3  182.58   14.70
  -4  -6   3  196.78   12.10
  -4  -6   3  200.58   13.70
   3   6  -3   50.79    7.10
   3   6  -3   60.69    8.50
  -3  -6   3   63.69    7.40
  -3  -6   3   59.59    6.90
   2   6  -3  131.79    9.70
   2   6  -3   89.59    9.70
  -2  -6   3  118.19    9.30
  -2  -6   3   90.29    8.20
   1   6  -3  101.79    7.80
   1   6  -3   83.59    9.00
  -1  -6   3   88.59    8.10
  -1  -6   3   91.59    8.10
   0   6  -3    4.40    3.00
   0   6  -3    9.20    4.20
   0   6  -3    1.90    2.10
   0  -6   3    2.90    2.70
   0  -6   3    2.10    2.60
  -1   6  -3  650.53   25.40
  -1   6  -3  682.83   20.20
  -1   6  -3  640.64   23.00
   1  -6   3  637.74   23.00
   1  -6   3  657.63   23.50
  -2   6  -3  683.43   26.10
  -2   6  -3  722.23   20.60
  -2   6  -3  688.03   24.30
   2  -6   3  697.03   25.00
   2  -6   3  697.73   24.60
   2  -6   3  695.23   17.60
  -3   6  -3    1.10    2.70
  -3   6  -3   -1.10    1.70
  -3   6  -3   -1.30    1.50
   3  -6   3   -1.20    1.90
   3  -6   3    0.50    1.80
   3  -6   3    1.00    2.50
  -4   6  -3   54.69    7.30
  -4   6  -3   75.79    7.80
  -4   6  -3   66.29    7.20
  -4   6  -3   61.59    5.80
   4  -6   3   77.99    6.90
   4  -6   3   69.09    7.50
   4  -6   3   72.79    8.00
  -5   6  -3   81.09    8.40
  -5   6  -3   70.79    7.70
   5  -6   3   91.19    9.00
   5  -6   3   97.79    9.50
   5  -6   3  106.59    8.70
   5  -6   3   77.29    7.10
  -6   6  -3  128.89   11.30
  -6   6  -3  101.49    9.60
   6  -6   3  121.99   11.00
   6  -6   3  109.19    9.90
  -7   6  -3   33.70    7.90
   7  -6   3   34.50    7.70
   7  -6   3   35.70    8.30
  -8   6  -3   42.40    8.80
   8  -6   3   30.60    8.00
   8  -6   3   41.40    9.00
  -9   6  -3   -0.40    3.80
   9  -6   3   -1.20    4.40
   9  -6   3   -0.40    4.80
   8   5  -3  112.19   13.80
  -8  -5   3  112.79   13.20
   7   5  -3   71.09   11.40
  -7  -5   3   73.69   10.50
   6   5  -3   73.09    9.60
  -6  -5   3   58.89    8.40
   5   5  -3  462.05   21.90
   5   5  -3  509.15   24.80
  -5  -5   3  447.96   21.10
   4   5  -3   57.99    7.30
   4   5  -3   58.89    7.90
  -4  -5   3   72.59    8.20
  -4  -5   3   74.69    7.00
   3   5  -3  229.78   13.00
   3   5  -3  245.38   15.00
  -3  -5   3  231.18   13.10
  -3  -5   3  226.68   11.60
   2   5  -3  364.86   18.20
   2   5  -3  421.76   16.40
  -2  -5   3  397.56   15.90
  -2  -5   3  367.66   16.10
   1   5  -3  101.09    7.60
   1   5  -3   90.59    6.80
   1   5  -3   98.59    9.00
  -1  -5   3   97.59    7.70
  -1  -5   3   80.99    7.20
   0   5  -3    4.90    3.10
   0   5  -3   10.20    3.50
   0   5  -3    6.80    2.40
   0  -5   3   12.40    3.70
   0  -5   3    7.50    3.00
  -1   5  -3  724.03   25.20
  -1   5  -3  750.12   23.70
  -1   5  -3  741.73   15.60
  -1   5  -3  738.33   19.80
   1  -5   3  725.33   23.70
   1  -5   3  726.03   15.90
   1  -5   3  743.73   23.60
  -2   5  -3  232.48   12.10
  -2   5  -3  224.18   12.80
  -2   5  -3  229.08    9.10
   2  -5   3  222.38   12.20
   2  -5   3  238.28    8.70
   2  -5   3  222.48   12.10
  -3   5  -3   88.59    7.50
  -3   5  -3   88.99    5.70
  -3   5  -3   84.49    7.70
   3  -5   3   85.89    6.10
   3  -5   3   65.89    7.10
  -4   5  -3  501.85   19.20
  -4   5  -3  519.55   16.00
  -4   5  -3  505.65   19.80
  -4   5  -3  515.35   19.80
   4  -5   3  470.75   20.10
   4  -5   3  491.45   19.60
   4  -5   3  487.25   15.90
  -5   5  -3   54.69    6.90
  -5   5  -3   43.10    6.20
  -5   5  -3   57.19    6.70
   5  -5   3   39.60    6.20
   5  -5   3   41.70    5.10
   5  -5   3   48.60    6.40
   5  -5   3   54.99    7.20
  -6   5  -3    4.30    3.20
  -6   5  -3    9.50    4.00
   6  -5   3    1.50    3.00
   6  -5   3   -1.10    2.80
  -7   5  -3  132.49   11.80
   7  -5   3  123.79   11.40
   7  -5   3  124.79   12.20
  -8   5  -3   60.39    8.90
   8  -5   3   57.59    9.00
   8  -5   3   80.49   11.30
  -9   5  -3   14.90    6.90
   9  -5   3   13.00    6.80
   9  -5   3   11.10    6.90
   8   4  -3   89.69   11.50
  -8  -4   3  120.59   12.20
   7   4  -3   12.40    5.80
  -7  -4   3    1.90    3.20
   6   4  -3   61.29    8.70
  -6  -4   3   63.09    8.10
   5   4  -3  145.19   14.00
   5   4  -3  153.88   11.80
   5   4  -3  143.59    9.30
  -5  -4   3  132.99   10.50
   4   4  -3    5.50    2.40
   4   4  -3    7.60    3.90
   4   4  -3    4.40    4.40
  -4  -4   3    2.50    2.40
  -4  -4   3    3.40    2.30
   3   4  -3  844.32   25.90
   3   4  -3  833.22   20.70
   3   4  -3  803.62   28.00
  -3  -4   3  787.12   25.50
  -3  -4   3  847.72   20.30
  -3  -4   3  861.31   23.50
   2   4  -3  319.97    9.00
   2   4  -3  330.67   16.10
   2   4  -3  315.47   13.40
  -2  -4   3  342.07    8.90
  -2  -4   3  333.27   14.00
  -2  -4   3  329.67   12.90
   1   4  -3   94.79    6.60
   1   4  -3  101.99    8.70
   1   4  -3   84.49    6.20
  -1  -4   3   93.49    7.00
  -1  -4   3  105.59    7.20
   0   4  -3   27.00    3.10
   0   4  -3   27.20    4.20
   0   4  -3   30.20    5.10
   0  -4   3   29.20    4.30
   0  -4   3   23.50    4.00
  -1   4  -3   13.70    3.70
  -1   4  -3   15.80    3.80
  -1   4  -3   13.30    2.20
   1  -4   3   13.30    1.90
   1  -4   3   14.60    3.80
   1  -4   3   23.60    4.50
  -2   4  -3  680.23   16.60
  -2   4  -3  703.33   22.20
  -2   4  -3  670.43   21.30
   2  -4   3  688.43   17.90
   2  -4   3  701.63   22.10
  -3   4  -3  580.04   16.10
  -3   4  -3  657.53   21.00
  -3   4  -3  647.14   21.40
  -3   4  -3  663.03   20.90
   3  -4   3  657.63   16.70
   3  -4   3  633.54   21.80
  -4   4  -3   15.80    3.80
  -4   4  -3   15.80    4.10
  -4   4  -3   17.40    4.30
   4  -4   3   17.80    4.70
   4  -4   3   16.60    3.20
   4  -4   3   11.00    3.30
   4  -4   3   15.90    4.40
  -5   4  -3   65.19    7.20
  -5   4  -3   60.19    6.60
   5  -4   3   67.49    6.90
   5  -4   3   64.39    5.70
   5  -4   3   50.49    6.60
  -6   4  -3  253.27   14.90
  -6   4  -3  255.47   13.40
   6  -4   3  272.67   12.50
   6  -4   3  290.67   16.40
   6  -4   3  268.77   15.30
  -7   4  -3   64.49    8.20
   7  -4   3   67.39    8.60
   7  -4   3   57.79    8.60
  -8   4  -3   55.09    8.50
   8  -4   3   69.79   10.00
   8  -4   3   55.99   10.00
  -9   4  -3    6.90    4.90
   9  -4   3   -1.70    4.10
   9  -4   3   -1.50    4.50
   9   3  -3   81.69   11.70
  -9  -3   3   58.19    9.20
  -9  -3   3   38.90    8.90
   8   3  -3    7.30    4.50
   8   3  -3    5.40    5.10
  -8  -3   3    2.50    4.20
   7   3  -3   12.40    5.20
   7   3  -3   16.40    5.00
  -7  -3   3   19.70    5.80
   6   3  -3   16.00    5.60
   6   3  -3    7.90    3.50
  -6  -3   3   11.10    4.10
   5   3  -3  115.39    9.80
   5   3  -3  141.99    9.00
  -5  -3   3  147.89   10.20
   4   3  -3  510.75   20.00
   4   3  -3  567.84   24.60
   4   3  -3  548.25   17.50
   4   3  -3  552.94   15.50
  -4  -3   3  531.45   19.50
  -4  -3   3  551.04   17.00
  -4  -3   3  537.75   15.60
   3   3  -3  359.86   16.80
   3   3  -3  326.37   11.50
   3   3  -3  353.76   11.70
   3   3  -3  343.07   14.20
  -3  -3   3  334.57   13.80
  -3  -3   3  334.57   11.60
  -3  -3   3  347.07   11.20
   2   3  -3 1465.45   39.10
   2   3  -3 1506.05   34.30
   2   3  -3 1471.75   35.00
  -2  -3   3 1528.05   34.10
  -2  -3   3 1530.75   30.70
  -2  -3   3 1464.05   35.50
   1   3  -3  538.95   16.10
   1   3  -3  501.15   18.80
   1   3  -3  530.55   15.10
  -1  -3   3  521.95   16.60
  -1  -3   3  529.65   11.90
  -1  -3   3  547.15   16.40
   0   3  -3  353.16   12.60
   0   3  -3  358.46   10.20
   0   3  -3  339.27   14.20
   0  -3   3  370.56    8.90
   0  -3   3  350.76   12.90
  -1   3  -3  527.95   17.50
  -1   3  -3  493.55   16.10
  -1   3  -3  501.35   11.60
   1  -3   3  511.15   13.10
   1  -3   3  510.65   16.60
  -2   3  -3  101.39    6.80
  -2   3  -3  100.09    6.90
  -2   3  -3  102.09    3.90
   2  -3   3   99.29    7.10
  -3   3  -3  379.76   13.50
  -3   3  -3  393.96   15.00
  -3   3  -3  393.06   15.20
   3  -3   3  401.06   14.30
   3  -3   3  379.66   15.60
   3  -3   3  394.46   11.00
  -4   3  -3  178.98    8.20
  -4   3  -3  184.88   10.60
  -4   3  -3  156.98    9.30
   4  -3   3  180.18   10.10
   4  -3   3  147.39    9.90
   4  -3   3  166.08    7.50
  -5   3  -3  289.07   14.80
  -5   3  -3  327.57   14.20
   5  -3   3  300.17   15.50
   5  -3   3  317.67   12.10
   5  -3   3  308.57   14.90
  -6   3  -3  144.09   11.00
  -6   3  -3  164.78   10.50
   6  -3   3  160.38   11.60
   6  -3   3  167.88   12.20
   6  -3   3  173.08   10.00
  -7   3  -3   84.39    9.30
   7  -3   3   93.69    8.40
   7  -3   3   89.69   10.00
   7  -3   3   89.59   10.10
  -8   3  -3   59.79    8.70
   8  -3   3   53.99    8.80
   8  -3   3   50.59   10.10
  -9   3  -3    1.60    4.50
   9  -3   3    1.90    4.90
   9   2  -3    7.20    4.60
   9   2  -3    0.00    4.30
  -9  -2   3    0.90    3.50
  -9  -2   3   -0.20    4.00
   8   2  -3   17.10    5.80
   8   2  -3    8.90    5.80
  -8  -2   3    7.00    4.10
  -8  -2   3    6.80    4.60
   7   2  -3   29.10    6.20
   7   2  -3   36.50    7.90
  -7  -2   3   29.40    6.70
  -7  -2   3   37.50    6.20
   6   2  -3  173.98   16.50
   6   2  -3  145.99   10.40
   6   2  -3  148.39   11.60
  -6  -2   3  141.69   10.40
  -6  -2   3  123.19    9.30
   5   2  -3    4.10    7.30
   5   2  -3    3.20    3.10
   5   2  -3    2.40    2.20
  -5  -2   3    0.10    1.90
  -5  -2   3    4.20    2.70
   4   2  -3  176.88    6.30
   4   2  -3  180.78    9.40
   4   2  -3  181.58   10.50
  -4  -2   3  173.68    9.60
   3   2  -3 2397.86   46.90
   3   2  -3 2425.36   52.49
   3   2  -3 2353.76   49.50
  -3  -2   3 2335.87   50.99
   2   2  -3  103.39    5.20
   2   2  -3  102.89    6.30
   2   2  -3  100.69    8.90
  -2  -2   3   91.59    4.90
  -2  -2   3  108.29    6.20
   1   2  -3  159.38    6.70
   1   2  -3  162.28    9.60
  -1  -2   3  149.09    7.20
  -1  -2   3  160.08    5.90
   0   2  -3 1208.28   28.20
   0   2  -3 1194.98   30.50
   0   2  -3 1212.98   24.10
   0  -2   3 1204.78   25.30
   0  -2   3 1212.28   28.00
  -1   2  -3 1166.08   28.00
  -1   2  -3 1100.99   27.20
   1  -2   3 1084.69   27.10
  -2   2  -3  169.18    8.40
  -2   2  -3  175.08    7.90
  -2   2  -3  150.68    8.10
   2  -2   3  172.58    4.70
   2  -2   3  170.08    8.10
   2  -2   3  182.18    9.30
  -3   2  -3  768.52   22.60
  -3   2  -3  761.12   19.00
  -3   2  -3  759.02   22.00
   3  -2   3  731.33   17.50
   3  -2   3  782.82   22.20
  -4   2  -3   25.30    4.90
  -4   2  -3   18.40    3.90
  -4   2  -3   19.30    2.40
   4  -2   3   18.80    3.00
   4  -2   3   15.30    3.60
   4  -2   3   20.80    4.50
  -5   2  -3  320.37   14.50
  -5   2  -3  299.57   14.90
   5  -2   3  333.67   12.80
   5  -2   3  299.47   15.00
   5  -2   3  336.17   16.10
  -6   2  -3  152.98   10.50
  -6   2  -3  148.49   11.10
   6  -2   3  151.08   11.30
   6  -2   3  169.08   10.10
   6  -2   3  163.48   11.80
  -7   2  -3   67.09    8.40
   7  -2   3   85.79   10.10
   7  -2   3   76.29    9.00
  -8   2  -3   -2.60    2.60
   8  -2   3    6.20    5.10
   8  -2   3    2.30    4.00
  -9   2  -3   56.59   10.50
   9  -2   3   56.39   10.90
   9   1  -3   -0.30    4.50
   9   1  -3    0.00    3.80
  -9  -1   3    0.90    3.30
  -9  -1   3   -0.50    3.70
   8   1  -3  175.58   14.30
   8   1  -3  177.98   13.90
  -8  -1   3  152.38   12.20
  -8  -1   3  136.79   11.40
   7   1  -3   50.99    7.50
   7   1  -3   36.00    7.40
  -7  -1   3   40.10    6.40
  -7  -1   3   44.70    6.60
   6   1  -3  539.75   22.60
   6   1  -3  579.24   22.20
  -6  -1   3  556.54   20.60
  -6  -1   3  586.44   21.10
   5   1  -3   11.50    5.10
   5   1  -3   15.70    4.00
   5   1  -3    8.50    3.40
  -5  -1   3   13.10    3.60
  -5  -1   3   10.20    3.30
   4   1  -3 1058.29   29.70
   4   1  -3 1097.69   32.40
   4   1  -3 1064.69   28.30
  -4  -1   3 1044.50   27.00
  -4  -1   3 1018.70   27.20
   3   1  -3   78.39    6.20
   3   1  -3   80.79    8.10
   3   1  -3   98.39    6.30
   3   1  -3   91.89    3.90
  -3  -1   3   78.89    5.40
  -3  -1   3   86.89    5.50
   2   1  -3    0.60    1.10
   2   1  -3   -1.00    1.30
   2   1  -3   -2.00    2.60
  -2  -1   3    1.80    1.30
   1   1  -3   30.20    5.60
   1   1  -3   35.90    3.10
  -1  -1   3   35.80    3.10
   0   1  -3  191.08    8.00
   0   1  -3  202.08    5.90
   0  -1   3  197.48    7.50
  -1   1  -3  107.79    6.50
  -1   1  -3  110.99    5.90
   1  -1   3  114.49    6.30
   1  -1   3  105.59    3.30
   1  -1   3  109.19    5.90
  -2   1  -3  988.70   24.80
  -2   1  -3 1053.59   26.00
  -2   1  -3 1055.69   26.90
   2  -1   3 1035.20   26.20
   2  -1   3 1070.49   21.70
  -3   1  -3  756.82   22.50
  -3   1  -3  796.02   17.70
  -3   1  -3  821.52   23.60
   3  -1   3  802.42   23.30
   3  -1   3  790.22   19.30
  -4   1  -3   11.90    3.60
  -4   1  -3    7.10    2.80
   4  -1   3    5.40    2.30
   4  -1   3    4.80    2.80
   4  -1   3    4.70    2.60
  -5   1  -3  528.25   20.60
  -5   1  -3  575.44   19.90
   5  -1   3  541.75   21.10
   5  -1   3  559.34   18.10
   5  -1   3  547.25   21.10
  -6   1  -3  111.79    8.90
  -6   1  -3  112.19    9.70
   6  -1   3   99.19    9.40
   6  -1   3  116.69   10.30
  -7   1  -3    2.60    3.20
   7  -1   3    1.40    3.10
   7  -1   3    6.80    4.00
  -8   1  -3   90.39   10.50
   8  -1   3   97.99   11.00
   8  -1   3   82.09    9.20
  -9   1  -3  140.89   13.80
   9  -1   3  106.59   12.60
  10   0  -3   26.00    7.80
  10   0  -3   16.90    7.40
   9   0  -3   24.40    7.40
   9   0  -3   16.60    5.90
  -9   0   3   13.70    5.30
   8   0  -3   70.19    9.20
   8   0  -3   71.09    9.60
  -8   0   3   69.49    8.60
  -8   0   3   69.19    8.20
   7   0  -3  398.06   19.90
   7   0  -3  368.86   18.80
   7   0  -3  392.16   19.20
  -7   0   3  399.46   17.30
  -7   0   3  359.36   17.70
   6   0  -3  127.99    9.80
   6   0  -3  121.09   10.10
  -6   0   3   99.79    8.50
  -6   0   3  111.59    8.10
   5   0  -3  120.29    9.20
   5   0  -3  100.19    8.10
   5   0  -3  124.59    9.90
  -5   0   3  118.19    7.50
  -5   0   3  127.99    8.70
   4   0  -3  386.56   16.90
   4   0  -3  390.06   15.50
   4   0  -3  380.66   14.90
  -4   0   3  376.76   12.60
  -4   0   3  356.26   14.00
   3   0  -3   29.70    5.20
   3   0  -3   25.10    2.20
   3   0  -3   28.40    4.20
  -3   0   3   26.60    2.80
  -3   0   3   21.90    3.60
   2   0  -3   10.70    2.70
   2   0  -3    9.40    2.10
   2   0  -3   10.20    3.30
  -2   0   3   11.20    1.80
  -2   0   3    7.70    2.20
   1   0  -3   37.00    3.50
   1   0  -3   29.10    4.70
  -1   0   3   39.70    2.60
   0   0  -3    6.60    1.70
   0   0  -3    3.90    1.50
   0   0  -3    6.00    2.20
   0   0  -3    6.10    2.60
   0   0   3    6.40    2.30
   0   0   3    4.50    1.60
   0   0   3    6.50    1.80
  -1   0  -3   12.90    2.90
  -1   0  -3   21.80    3.30
   1   0   3   24.90    3.60
   1   0   3   16.00    2.20
  -2   0  -3 2289.37   46.10
  -2   0  -3 2261.07   49.80
  -2   0  -3 2292.67   48.30
   2   0   3 2252.97   45.70
   2   0   3 2325.47   50.09
  -3   0  -3 1437.06   34.80
  -3   0  -3 1397.06   28.70
  -3   0  -3 1454.25   35.80
   3   0   3 1439.06   35.00
   3   0   3 1401.66   32.40
   3   0   3 1403.66   35.70
  -4   0  -3   65.59    6.30
  -4   0  -3   56.39    5.90
   4   0   3   59.99    6.50
   4   0   3   65.79    6.60
  -5   0  -3  371.86   15.80
  -5   0  -3  386.96   17.00
   5   0   3  378.56   16.80
   5   0   3  351.96   16.90
  -6   0  -3  114.09    9.10
  -6   0  -3  115.19    9.90
   6   0   3   98.79    8.60
   6   0   3  102.29    9.80
   6   0   3   92.99    9.20
  -7   0  -3   12.30    4.50
   7   0   3    6.80    3.80
   7   0   3   10.50    4.90
   7   0   3   11.70    5.20
  -8   0  -3   95.69   11.00
   8   0   3  119.99   11.20
   8   0   3   89.49   10.90
  -9   0  -3  102.39   12.30
   9   0   3  104.69   13.00
  10  -1  -3   31.90    9.20
  10  -1  -3   26.60    8.50
 -10   1   3   40.40    9.10
   9  -1  -3   47.40   10.00
   9  -1  -3   58.09    9.40
  -9   1   3   47.70    9.20
   8  -1  -3   75.39   10.20
   8  -1  -3   59.39    9.00
  -8   1   3   73.69    9.10
   7  -1  -3   25.50    6.20
   7  -1  -3   36.00    7.40
   7  -1  -3   35.70    7.50
  -7   1   3   37.00    7.20
  -7   1   3   39.10    5.60
   6  -1  -3   39.50    6.20
   6  -1  -3   30.40    6.40
  -6   1   3   35.60    4.90
  -6   1   3   35.30    5.60
   5  -1  -3  198.88   12.70
   5  -1  -3  183.58   11.20
   5  -1  -3  199.88   11.90
  -5   1   3  207.28   11.30
  -5   1   3  198.88    9.10
   4  -1  -3   98.69    8.40
   4  -1  -3   91.19    7.40
   4  -1  -3  102.09    7.60
   4  -1  -3   97.49    3.90
  -4   1   3  101.19    5.50
  -4   1   3  102.39    7.40
   3  -1  -3  106.09    4.90
   3  -1  -3  105.39    8.50
   3  -1  -3   99.59    7.20
  -3   1   3   98.59    6.80
  -3   1   3  108.39    4.50
   2  -1  -3  302.37   11.70
   2  -1  -3  297.77   13.60
   2  -1  -3  307.67   10.10
  -2   1   3  314.07   11.70
   1  -1  -3   85.19    5.60
   1  -1  -3   89.49    5.70
   1  -1  -3   94.49    7.30
  -1   1   3   95.99    6.10
  -1   1   3   86.59    5.50
   0  -1  -3   76.29    5.80
   0  -1  -3   89.99    4.00
   0  -1  -3   80.09    6.40
   0   1   3   80.59    5.80
  -1  -1  -3  410.86   14.20
  -1  -1  -3  436.66   14.90
   1   1   3  427.26   14.70
  -2  -1  -3  630.74   20.00
  -2  -1  -3  687.73   18.30
  -2  -1  -3  620.84   18.40
   2   1   3  662.33   20.60
  -3  -1  -3  140.49    8.40
  -3  -1  -3  142.89    6.40
  -3  -1  -3  142.39    9.10
   3   1   3  134.19    8.90
   3   1   3  147.19    8.10
  -4  -1  -3  185.58   11.00
  -4  -1  -3  182.18   10.60
   4   1   3  203.78   10.50
   4   1   3  196.48   10.60
  -5  -1  -3  134.19    9.90
  -5  -1  -3  140.29   10.00
   5   1   3  164.98   11.40
   5   1   3  127.39    9.60
   5   1   3  132.69    9.50
  -6  -1  -3   78.29    8.10
  -6  -1  -3   71.29    8.30
   6   1   3   60.39    7.80
   6   1   3   61.99    7.80
   6   1   3   63.09    7.90
  -7  -1  -3    2.20    3.20
   7   1   3    2.70    3.50
   7   1   3   -1.30    3.20
  -8  -1  -3  162.18   14.20
   8   1   3  136.79   12.00
   8   1   3  156.78   14.50
  -9  -1  -3    1.20    4.10
   9   1   3    5.10    5.50
   9   1   3    1.90    4.70
  10  -2  -3    6.60    6.00
  10  -2  -3    1.90    4.70
 -10   2   3    2.30    4.30
   9  -2  -3   79.29   11.00
   9  -2  -3   61.19   11.00
  -9   2   3   87.59   10.90
   8  -2  -3   53.79    8.30
   8  -2  -3   74.79   10.30
  -8   2   3   47.80    7.50
   7  -2  -3    0.00    3.40
   7  -2  -3    2.10    3.10
  -7   2   3    3.00    3.40
   6  -2  -3  228.98   14.10
   6  -2  -3  213.18   14.40
   6  -2  -3  233.88   14.10
  -6   2   3  231.78   13.20
   5  -2  -3  363.76   16.60
   5  -2  -3  353.46   17.70
   5  -2  -3  335.27   15.80
  -5   2   3  341.27   11.80
  -5   2   3  333.57   15.10
   4  -2  -3   57.69    7.20
   4  -2  -3   68.29    4.50
   4  -2  -3   63.69    6.50
  -4   2   3   61.49    6.20
  -4   2   3   62.29    3.90
   3  -2  -3  459.65   13.90
   3  -2  -3  471.45   17.00
   3  -2  -3  466.95   19.10
  -3   2   3  445.26   16.00
  -3   2   3  444.06   10.30
   2  -2  -3 1216.28   30.70
   2  -2  -3 1214.78   34.20
  -2   2   3 1221.98   30.40
  -2   2   3 1220.68   30.60
   1  -2  -3  100.99    6.70
   1  -2  -3  102.49    3.30
   1  -2  -3  110.99    8.30
   1  -2  -3  103.39    6.70
  -1   2   3   93.99    6.40
  -1   2   3  113.19    7.10
   0  -2  -3  106.39    7.10
   0  -2  -3  106.59    7.80
   0  -2  -3  110.59    5.00
   0   2   3  122.19    7.60
   0   2   3  117.09    6.90
  -1  -2  -3  940.41   26.60
  -1  -2  -3  976.90   26.70
   1   2   3  954.70   26.30
   1   2   3  969.20   25.00
  -2  -2  -3  158.08    8.40
  -2  -2  -3  166.38    8.80
  -2  -2  -3  184.08   10.20
   2   2   3  168.18    8.90
   2   2   3  166.58    9.80
   2   2   3  158.28    7.50
  -3  -2  -3   22.40    4.60
  -3  -2  -3   29.40    3.80
  -3  -2  -3   29.10    4.30
   3   2   3   29.70    3.90
   3   2   3   31.90    4.70
   3   2   3   23.40    3.40
   3   2   3   21.60    4.60
  -4  -2  -3  152.48   10.20
  -4  -2  -3  154.98   10.10
   4   2   3  154.78   10.20
   4   2   3  151.18    9.30
   4   2   3  166.68   11.00
  -5  -2  -3  147.39   10.60
  -5  -2  -3  144.49   11.00
   5   2   3  142.09   10.50
   5   2   3  167.48   10.70
   5   2   3  148.39   11.40
  -6  -2  -3   28.20    6.60
  -6  -2  -3   43.00    6.60
   6   2   3   37.00    7.10
   6   2   3   52.49    9.10
  -7  -2  -3   92.09   10.40
   7   2   3   90.09   10.60
   7   2   3   78.79    9.80
  -8  -2  -3    1.30    4.20
   8   2   3   -1.70    4.90
   8   2   3    4.00    4.70
   9  -3  -3   35.60    9.10
   9  -3  -3   46.60   10.60
  -9   3   3   44.40    9.10
   8  -3  -3  109.19   11.60
   8  -3  -3  113.69   12.20
  -8   3   3  112.09   11.10
   7  -3  -3   -1.10    2.70
   7  -3  -3   -2.70    3.00
   7  -3  -3   -3.30    3.20
  -7   3   3    0.90    2.70
   6  -3  -3   99.19   10.50
   6  -3  -3  102.29   10.10
  -6   3   3  101.99    9.10
   5  -3  -3  161.28   12.50
   5  -3  -3  158.28   11.50
  -5   3   3  164.08   10.80
   4  -3  -3   17.90    5.20
   4  -3  -3   17.90    3.40
   4  -3  -3    9.50    3.50
  -4   3   3   12.80    3.90
   3  -3  -3  186.48   10.90
   3  -3  -3  210.48   10.20
   3  -3  -3  224.38   13.50
  -3   3   3  202.38    5.70
  -3   3   3  204.38   11.00
  -3   3   3  207.48   10.80
   2  -3  -3  484.05   16.50
   2  -3  -3  476.45   17.40
   2  -3  -3  478.45   10.50
   2  -3  -3  477.75   20.10
  -2   3   3  475.15   17.00
  -2   3   3  491.25   17.40
   1  -3  -3  164.98   10.90
   1  -3  -3  164.78    5.80
   1  -3  -3  161.28    9.20
  -1   3   3  180.08    9.80
  -1   3   3  161.68    9.30
   0  -3  -3 2109.29   43.10
   0  -3  -3 2135.59   51.39
   0  -3  -3 2135.49   49.10
   0   3   3 2059.59   48.00
   0   3   3 2141.89   48.50
  -1  -3  -3   46.50    5.80
  -1  -3  -3   45.20    5.60
   1   3   3   42.80    5.00
   1   3   3   43.60    5.50
  -2  -3  -3  180.78    9.80
  -2  -3  -3  192.38   11.50
  -2  -3  -3  203.18   11.10
   2   3   3  209.08    8.20
   2   3   3  194.38   10.90
   2   3   3  185.08   10.70
  -3  -3  -3  240.88   13.40
  -3  -3  -3  230.28   12.10
  -3  -3  -3  228.78   11.60
   3   3   3  231.18   12.40
   3   3   3  214.38   12.40
   3   3   3  243.88   11.60
   3   3   3  239.48   10.20
  -4  -3  -3   70.59    7.50
  -4  -3  -3   64.69    7.60
   4   3   3   50.89    6.80
   4   3   3   54.89    6.80
   4   3   3   59.49    6.10
  -5  -3  -3   43.40    6.50
  -5  -3  -3   44.60    7.90
   5   3   3   39.80    7.50
   5   3   3   30.80    7.00
  -6  -3  -3   43.30    8.40
  -6  -3  -3   36.30    7.10
   6   3   3   50.89    7.60
   6   3   3   39.90    8.10
  -7  -3  -3   15.60    5.80
   7   3   3   26.20    7.20
   7   3   3   25.90    7.20
  -8  -3  -3    5.30    5.80
   8   3   3    4.40    5.40
   8   3   3   15.30    6.50
   9  -4  -3   45.50    9.60
   9  -4  -3   50.19   10.60
  -9   4   3   61.29    9.50
   8  -4  -3   22.00    7.40
  -8   4   3   43.70    8.60
   7  -4  -3   12.40    5.80
   7  -4  -3   14.30    5.70
  -7   4   3    4.00    3.50
   6  -4  -3    7.50    4.40
   6  -4  -3    8.40    4.20
  -6   4   3    9.20    3.80
   5  -4  -3   43.30    6.70
   5  -4  -3   46.50    7.60
   5  -4  -3   43.20    5.10
  -5   4   3   41.50    5.90
   4  -4  -3   69.99    8.70
   4  -4  -3   79.99    6.70
   4  -4  -3   79.69    8.00
  -4   4   3   75.49    7.30
  -4   4   3   78.49    7.70
   3  -4  -3  268.17   13.90
   3  -4  -3  266.37   12.50
   3  -4  -3  255.37   15.70
   3  -4  -3  290.37    8.50
  -3   4   3  251.97   12.90
  -3   4   3  288.87   14.10
   2  -4  -3    3.10    2.90
   2  -4  -3   -2.00    1.60
   2  -4  -3    2.70    1.30
  -2   4   3    0.30    1.90
  -2   4   3    1.80    2.40
   1  -4  -3  401.16   11.50
   1  -4  -3  348.27   17.60
   1  -4  -3  369.16   15.90
  -1   4   3  390.06   15.60
  -1   4   3  371.66   15.90
   0  -4  -3  100.89    8.30
   0  -4  -3   97.69    8.90
   0  -4  -3   91.19    5.80
   0   4   3  101.09    8.20
   0   4   3   92.99    7.50
  -1  -4  -3  680.63   23.70
  -1  -4  -3  643.44   24.10
   1   4   3  689.73   22.80
   1   4   3  694.03   23.10
  -2  -4  -3   17.60    4.90
  -2  -4  -3   12.80    3.50
  -2  -4  -3    9.40    3.60
   2   4   3   18.80    4.80
   2   4   3   11.70    4.10
  -3  -4  -3   48.20    6.80
  -3  -4  -3   49.10    6.50
  -3  -4  -3   45.10    5.90
   3   4   3   47.00    6.40
   3   4   3   49.99    6.30
   3   4   3   45.70    6.40
  -4  -4  -3    2.10    3.00
  -4  -4  -3   -2.10    2.10
   4   4   3    0.70    2.80
   4   4   3    0.90    2.30
  -5  -4  -3   83.89    9.10
  -5  -4  -3   93.19    9.70
   5   4   3   86.19    9.40
   5   4   3  101.59   10.20
  -6  -4  -3   45.20    8.60
  -6  -4  -3   39.10    7.80
   6   4   3   26.70    7.10
   6   4   3   38.60    8.10
  -7  -4  -3   88.89   11.70
   7   4   3   67.79    9.80
   7   4   3   72.79   11.50
   9  -5  -3   18.60    7.10
  -9   5   3   17.40    6.40
   8  -5  -3   21.70    7.50
   8  -5  -3   23.40    8.00
  -8   5   3   20.40    6.30
   7  -5  -3   70.19   10.20
   7  -5  -3   73.39   11.00
  -7   5   3   66.59    8.80
   6  -5  -3   44.60    9.60
   6  -5  -3   41.30    7.90
  -6   5   3   46.50    7.40
  -6   5   3   38.80    7.50
   5  -5  -3   32.70    5.90
   5  -5  -3   40.10    8.70
   5  -5  -3   35.80    7.50
  -5   5   3   30.10    6.70
  -5   5   3   33.10    6.30
   4  -5  -3 1122.99   35.00
   4  -5  -3 1107.29   38.60
  -4   5   3 1139.49   33.80
  -4   5   3 1079.69   34.10
   3  -5  -3   98.89    9.10
   3  -5  -3   98.29   10.60
   3  -5  -3  106.79    8.60
  -3   5   3  101.09    9.00
  -3   5   3   98.19    8.30
   2  -5  -3   34.30    7.50
   2  -5  -3   34.00    5.30
   2  -5  -3   39.10    4.20
  -2   5   3   30.30    4.90
  -2   5   3   39.60    5.90
   1  -5  -3  108.99    6.40
   1  -5  -3  112.19   10.50
   1  -5  -3  138.29   10.20
  -1   5   3  104.99    9.00
  -1   5   3  120.89    9.10
   0  -5  -3  509.05   21.40
   0  -5  -3  536.25   23.30
   0  -5  -3  536.65   17.20
   0   5   3  564.84   21.50
   0   5   3  501.15   19.80
  -1  -5  -3   99.29    9.90
  -1  -5  -3  110.49    9.70
   1   5   3  102.89    9.10
   1   5   3   88.89    8.20
   1   5   3  111.39   10.10
  -2  -5  -3  176.08   12.70
  -2  -5  -3  167.78   12.10
  -2  -5  -3  180.28   10.80
   2   5   3  148.39   11.50
   2   5   3  155.78   11.00
   2   5   3  153.98   11.50
  -3  -5  -3  211.28   12.80
  -3  -5  -3  220.28   14.30
  -3  -5  -3  219.78   14.20
   3   5   3  217.38   13.80
   3   5   3  234.48   14.70
   3   5   3  209.48   13.30
  -4  -5  -3   43.50    8.10
  -4  -5  -3   26.60    6.40
   4   5   3   47.00    8.40
   4   5   3   34.00    7.20
  -5  -5  -3  233.98   16.10
  -5  -5  -3  263.07   16.70
   5   5   3  250.07   15.90
   5   5   3  258.77   17.10
  -6  -5  -3  103.19   11.70
  -6  -5  -3  136.29   12.90
   6   5   3  113.09   12.00
   6   5   3  101.59   12.20
  -7  -5  -3   -3.70    4.30
   7   5   3    0.40    4.70
   7   5   3    2.10    4.90
   9  -6  -3   -0.80    4.90
  -9   6   3   -1.20    4.60
   8  -6  -3   79.19   11.90
   8  -6  -3   77.29   12.40
  -8   6   3   63.39   11.60
  -8   6   3   56.39    9.10
   7  -6  -3  122.39   13.90
   7  -6  -3  164.68   14.30
  -7   6   3  143.69   12.90
  -7   6   3  150.38   13.60
   6  -6  -3  154.98   14.80
   6  -6  -3  139.89   13.00
  -6   6   3  115.99   10.80
  -6   6   3  127.49   12.20
   5  -6  -3   58.99    9.90
   5  -6  -3   43.80    8.70
  -5   6   3   50.69    8.00
  -5   6   3   62.09    8.10
   4  -6  -3  442.16   23.90
   4  -6  -3  449.76   19.50
   4  -6  -3  420.36   20.80
  -4   6   3  447.96   19.80
  -4   6   3  460.55   21.60
   3  -6  -3  101.99    9.40
   3  -6  -3   96.99   11.00
  -3   6   3  117.79    9.50
  -3   6   3  105.09   10.20
   2  -6  -3    1.20    3.10
   2  -6  -3    0.20    3.20
  -2   6   3   -0.40    2.30
  -2   6   3    0.00    2.80
   1  -6  -3  116.89   10.40
   1  -6  -3  114.89   11.50
   1  -6  -3  117.89   10.70
  -1   6   3  116.99    9.50
  -1   6   3  117.69   10.20
   0  -6  -3   89.49   10.30
   0  -6  -3   84.19    6.80
   0  -6  -3   74.29    8.60
   0   6   3   86.19    8.40
   0   6   3   74.39    8.30
   0   6   3   63.09    8.90
  -1  -6  -3    0.20    3.10
  -1  -6  -3    5.20    3.40
   1   6   3   11.80    5.00
   1   6   3    6.20    3.70
   1   6   3    6.00    3.70
  -2  -6  -3  320.77   15.90
  -2  -6  -3  340.27   19.50
  -2  -6  -3  335.37   18.80
   2   6   3  302.37   17.40
   2   6   3  339.47   18.90
   2   6   3  310.07   16.40
  -3  -6  -3  379.86   20.70
  -3  -6  -3  393.66   18.70
   3   6   3  386.76   19.00
   3   6   3  364.66   20.00
  -4  -6  -3   23.70    6.50
  -4  -6  -3   23.10    6.90
   4   6   3   24.40    6.90
   4   6   3   30.30    7.10
  -5  -6  -3   99.29   11.90
  -5  -6  -3  102.89   11.70
   5   6   3  125.09   12.10
   5   6   3  122.29   12.90
  -6  -6  -3   13.60    6.20
   6   6   3   -2.50    4.10
   8  -7  -3   37.10    9.90
   8  -7  -3   40.60   11.00
  -8   7   3   36.20    8.70
  -8   7   3   50.39   10.60
   7  -7  -3   56.09   11.00
   7  -7  -3   49.50   11.50
  -7   7   3   49.40    9.60
  -7   7   3   48.10    9.50
   6  -7  -3   12.40    6.30
   6  -7  -3   17.80    7.90
  -6   7   3   23.40    6.90
  -6   7   3   18.50    6.00
   5  -7  -3   34.60    8.00
   5  -7  -3   36.20    7.40
   5  -7  -3   30.00    8.40
  -5   7   3   29.20    7.40
  -5   7   3   49.99    7.90
   4  -7  -3  267.57   19.50
   4  -7  -3  259.67   15.90
  -4   7   3  299.27   18.10
  -4   7   3  279.67   16.10
   3  -7  -3   -0.70    3.50
   3  -7  -3    5.20    3.70
  -3   7   3    0.30    3.00
  -3   7   3   -0.90    2.90
   2  -7  -3   83.19   11.00
   2  -7  -3   84.69    9.50
  -2   7   3   72.79    8.00
  -2   7   3   73.89    9.20
   1  -7  -3    3.10    3.60
   1  -7  -3    8.20    4.90
  -1   7   3    3.50    3.40
  -1   7   3    5.20    3.50
  -1   7   3    4.60    3.80
   0  -7  -3    8.30    5.50
   0  -7  -3   14.80    5.80
   0   7   3    4.60    4.40
   0   7   3    8.60    4.10
   0   7   3    5.00    3.80
  -1  -7  -3    3.20    4.00
  -1  -7  -3    7.40    5.20
   1   7   3    3.20    3.70
   1   7   3    4.20    4.10
   1   7   3    1.70    3.10
  -2  -7  -3  210.98   13.50
  -2  -7  -3  232.18   17.40
  -2  -7  -3  208.18   15.90
   2   7   3  229.78   16.10
   2   7   3  207.68   14.30
   2   7   3  231.98   16.90
  -3  -7  -3   37.40    8.90
  -3  -7  -3   19.50    5.90
   3   7   3   34.70    8.70
   3   7   3   29.10    7.80
  -4  -7  -3   27.40    7.90
  -4  -7  -3   38.90    8.40
   4   7   3   19.00    7.00
  -5  -7  -3   17.30    7.30
  -5  -7  -3   27.30    8.40
   5   7   3   22.90    7.90
   7  -8  -3   13.70    6.60
   7  -8  -3    7.80    6.20
  -7   8   3   11.60    5.50
  -7   8   3    9.40    6.30
   6  -8  -3    2.00    5.10
  -6   8   3   -2.80    3.50
  -6   8   3   -2.40    3.90
   5  -8  -3  268.17   17.30
   5  -8  -3  254.77   20.70
  -5   8   3  263.07   16.80
  -5   8   3  217.58   17.30
   4  -8  -3   84.89   10.80
   4  -8  -3   76.99   12.00
  -4   8   3   70.69    8.90
  -4   8   3   80.69   11.00
   3  -8  -3   21.30    7.00
   3  -8  -3   29.90    9.40
  -3   8   3   17.30    5.50
  -3   8   3   11.30    6.70
  -3   8   3    7.30    4.70
   2  -8  -3  237.58   16.70
   2  -8  -3  197.18   17.70
  -2   8   3  213.98   16.10
  -2   8   3  188.88   17.10
  -2   8   3  224.28   14.40
   1  -8  -3   -2.00    3.70
   1  -8  -3   -0.90    4.50
  -1   8   3   -1.40    3.90
  -1   8   3    5.90    5.00
  -1   8   3    1.90    4.30
   0  -8  -3    1.10    4.10
   0  -8  -3   -0.10    4.00
   0   8   3    0.60    4.00
   0   8   3   -1.60    3.40
  -1  -8  -3  117.19   14.50
  -1  -8  -3  154.48   14.60
   1   8   3  155.88   14.90
   1   8   3  134.79   13.70
  -2  -8  -3   34.20    8.80
  -2  -8  -3   24.80    6.30
   2   8   3   31.30    9.10
   2   8   3   32.50    8.20
  -3  -8  -3   18.30    6.30
  -3  -8  -3   12.20    6.80
   3   8   3   10.20    6.30
  -4  -8  -3   39.10    9.10
  -4  -8  -3   22.20    7.70
   4   8   3   43.90   13.50
   6  -9  -3   34.60   11.40
  -6   9   3   46.00    9.80
  -6   9   3   31.20    8.80
  -6   9   3   43.80   12.20
   5  -9  -3   76.49   14.00
   5  -9  -3   57.69   11.10
  -5   9   3   88.79   18.40
  -5   9   3   82.39   12.40
  -5   9   3   78.09   13.60
   4  -9  -3   12.60    6.80
   4  -9  -3    9.20    7.30
  -4   9   3    7.30    6.30
  -4   9   3    9.30    5.50
   3  -9  -3    9.70    5.90
   3  -9  -3   10.10    7.70
  -3   9   3   16.10    7.40
  -3   9   3   13.70    6.40
   2  -9  -3   73.79   11.50
   2  -9  -3   78.99   12.90
  -2   9   3   65.09   11.90
  -2   9   3   94.49   13.50
   1  -9  -3   75.59   12.70
   1  -9  -3   64.29   11.90
  -1   9   3   35.00    9.60
  -1   9   3   75.49   11.20
   0  -9  -3   46.20   10.70
   0  -9  -3   46.00   11.20
   0   9   3   62.29   11.10
   0   9   3   38.50    9.20
  -1  -9  -3   73.79   13.00
  -1  -9  -3   74.79   12.20
   1   9   3   49.99   10.40
   1   9   3   69.19   12.30
  -2  -9  -3    5.90    6.30
   2   9   3    3.40    6.10
   2   9   3    2.30    5.30
   4 -10  -3    4.40    6.50
   4 -10  -3    1.70    5.70
  -4  10   3    9.80    7.50
  -4  10   3    7.30    6.60
   3 -10  -3   22.80    8.70
   3 -10  -3   30.50   11.00
  -3  10   3   24.10    7.90
  -3  10   3   23.60    9.40
   2 -10  -3   36.30   11.40
   2 -10  -3   24.20    9.10
  -2  10   3   29.60    8.80
  -2  10   3   27.70    9.50
   1 -10  -3    4.70    6.70
   1 -10  -3    1.10    6.00
  -1  10   3    3.50    6.00
  -1  10   3    1.20    5.10
   0 -10  -3   34.60   11.90
   0 -10  -3   28.90    9.80
   0  10   3   22.10    9.60
   0  10   3   33.80    9.90
   1  11  -4   -0.30    5.00
   1  11  -4   -2.90    4.00
  -1 -11   4   -0.60    5.00
  -1 -11   4    4.30    5.20
   0  11  -4   66.09   12.30
   0  11  -4   67.59   10.60
   0 -11   4   72.29   11.10
   0 -11   4   96.89   12.80
  -1  11  -4   63.19   10.60
  -1  11  -4   46.70   11.10
   1 -11   4   63.69   11.70
   1 -11   4   66.79   11.00
  -2  11  -4    7.20    6.20
  -2  11  -4    9.80    6.20
   2 -11   4    5.20    5.70
   2 -11   4   14.30    6.90
  -3  11  -4   53.19   11.90
  -3  11  -4   64.19   12.20
   3 -11   4   50.69   10.50
   3 -11   4   73.29   13.90
  -4  11  -4   11.90    7.00
  -4  11  -4    5.00    5.40
   4 -11   4   17.90    7.90
   4 -11   4    1.40    5.80
   3  10  -4   79.99   13.40
   3  10  -4   95.39   11.50
   3  10  -4   91.39   11.50
  -3 -10   4   88.29   11.90
  -3 -10   4   70.19   12.80
   2  10  -4   23.60    7.00
   2  10  -4   28.50    7.60
   2  10  -4   16.80    7.60
  -2 -10   4   24.90    7.70
  -2 -10   4   34.30    8.90
   1  10  -4   25.60    8.90
   1  10  -4   28.30    7.20
   1  10  -4   22.80    7.20
  -1 -10   4   17.50    6.40
  -1 -10   4   26.90    8.00
   0  10  -4  342.87   23.80
   0  10  -4  322.97   20.40
   0 -10   4  338.87   20.90
   0 -10   4  334.97   21.20
  -1  10  -4   78.39   12.00
  -1  10  -4   76.29   10.40
   1 -10   4   89.59   11.30
   1 -10   4   96.09   11.60
  -2  10  -4   56.99   10.50
  -2  10  -4   38.50    8.70
   2 -10   4   64.99   10.80
   2 -10   4   42.70    9.30
  -3  10  -4    1.70    4.60
  -3  10  -4    1.50    3.50
   3 -10   4    1.20    3.40
   3 -10   4   -1.30    4.20
  -4  10  -4   10.30    6.30
  -4  10  -4   18.20    6.80
   4 -10   4   14.00    7.10
   4 -10   4   27.20    8.20
  -5  10  -4   20.80    7.00
  -5  10  -4   26.60    8.00
  -5  10  -4   19.30    7.30
   5 -10   4   17.70    7.10
  -6  10  -4   28.80    8.50
  -6  10  -4   44.80    9.80
   6 -10   4   40.70    9.90
   5   9  -4    2.80    5.30
   5   9  -4   -3.50    4.10
  -5  -9   4    0.60    5.10
   4   9  -4   88.09   13.20
   4   9  -4  112.59   12.60
  -4  -9   4  121.09   13.20
   3   9  -4   42.60   10.50
   3   9  -4   39.90    8.10
   3   9  -4   33.60    7.70
  -3  -9   4   32.90    8.00
  -3  -9   4   39.50    8.80
   2   9  -4   61.19    8.90
   2   9  -4   67.49    9.20
   2   9  -4   69.39   11.10
  -2  -9   4   69.89    9.70
  -2  -9   4   80.29   10.20
   1   9  -4  110.19   13.20
   1   9  -4  103.39   11.00
   1   9  -4  122.59   10.90
  -1  -9   4  107.49   11.70
  -1  -9   4   90.59   10.40
   0   9  -4  102.19    9.80
   0   9  -4   84.59    9.90
   0   9  -4  115.89   13.20
   0  -9   4   93.99   10.70
   0  -9   4   91.09   10.40
  -1   9  -4  157.88   13.30
  -1   9  -4  164.38   15.30
   1  -9   4  165.18   13.80
   1  -9   4  153.78   13.40
  -2   9  -4   22.30    6.20
  -2   9  -4   23.30    7.80
   2  -9   4   20.40    6.60
   2  -9   4   29.50    7.30
  -3   9  -4  167.88   14.10
  -3   9  -4  142.19   14.20
   3  -9   4  144.79   13.80
   3  -9   4  193.88   14.90
  -4   9  -4    9.10    5.30
  -4   9  -4   22.90    7.20
   4  -9   4   31.20    8.20
   4  -9   4   15.20    5.60
   4  -9   4   12.80    5.10
  -5   9  -4   83.39   10.60
  -5   9  -4   78.89   11.10
  -5   9  -4   78.19   10.30
   5  -9   4   66.09    9.30
   5  -9   4   93.49   11.80
  -6   9  -4   69.79   10.00
  -6   9  -4   87.89   11.10
   6  -9   4   73.89   10.70
   6  -9   4   76.09   10.70
  -7   9  -4   31.60    8.20
  -7   9  -4   48.40    9.60
   7  -9   4   36.80    8.90
   6   8  -4   46.20   10.40
  -6  -8   4   29.00    8.20
   5   8  -4   46.00   11.30
   5   8  -4   60.59   11.20
  -5  -8   4   67.59   10.70
   4   8  -4   46.20   10.30
   4   8  -4   33.20    7.90
   4   8  -4   37.30    7.50
  -4  -8   4   45.30    9.40
   3   8  -4   22.00    7.90
   3   8  -4   28.80    6.80
   3   8  -4   16.40    6.10
  -3  -8   4   22.80    6.30
  -3  -8   4   26.20    6.70
   2   8  -4   19.10    5.70
   2   8  -4   42.20    7.90
   2   8  -4   24.80    7.50
  -2  -8   4   18.50    5.80
  -2  -8   4   22.00    6.30
   1   8  -4  219.68   13.40
   1   8  -4  227.18   14.70
  -1  -8   4  188.38   13.80
  -1  -8   4  208.88   14.60
   0   8  -4  111.29   10.50
   0   8  -4  117.19   12.70
   0   8  -4  109.19    9.20
   0  -8   4  110.99   10.70
   0  -8   4  106.29   10.40
  -1   8  -4    0.10    2.80
  -1   8  -4   -1.50    2.60
  -1   8  -4    0.30    2.40
   1  -8   4    4.10    3.80
   1  -8   4    1.90    3.40
  -2   8  -4  328.07   18.40
  -2   8  -4  366.96   21.10
   2  -8   4  343.07   19.00
   2  -8   4  346.27   19.50
  -3   8  -4   82.79   10.20
  -3   8  -4  113.79   11.00
   3  -8   4  102.79   11.30
   3  -8   4   81.39    9.40
  -4   8  -4    7.30    4.40
  -4   8  -4    1.70    3.70
   4  -8   4    6.50    4.00
   4  -8   4    7.30    4.80
  -5   8  -4   61.99    9.20
  -5   8  -4   92.69   10.40
  -5   8  -4   79.49    9.40
   5  -8   4   78.69   10.00
   5  -8   4   79.69    9.30
  -6   8  -4   37.40    7.90
  -6   8  -4   40.40    8.30
   6  -8   4   48.80    9.60
   6  -8   4   43.20    8.90
  -7   8  -4   13.20    5.70
  -7   8  -4   36.70    8.70
   7  -8   4   27.40    8.00
  -8   8  -4   18.70    7.20
   8  -8   4   16.30    7.00
   6   7  -4   11.30    6.10
   6   7  -4   11.70    9.00
  -6  -7   4   13.50    5.80
   5   7  -4  204.48   15.60
   5   7  -4  187.28   16.90
  -5  -7   4  205.78   15.80
   4   7  -4   36.40    7.90
   4   7  -4   27.70    7.60
  -4  -7   4   30.90    7.30
   3   7  -4   51.39    6.90
   3   7  -4   42.40    8.00
   3   7  -4   60.09    9.60
  -3  -7   4   59.59    8.10
  -3  -7   4   40.30    6.70
   2   7  -4    9.40    4.20
   2   7  -4    7.60    4.90
   2   7  -4    5.30    3.30
  -2  -7   4    9.80    4.80
  -2  -7   4   12.10    4.40
   1   7  -4    7.30    3.60
   1   7  -4    5.30    3.10
   1   7  -4    0.50    3.30
  -1  -7   4    6.40    3.70
  -1  -7   4   -0.20    2.60
   0   7  -4    9.30    4.50
   0   7  -4    9.70    3.50
   0   7  -4    8.10    3.90
   0  -7   4   12.90    4.60
   0  -7   4   13.70    4.80
  -1   7  -4  390.56   18.70
  -1   7  -4  425.36   15.80
  -1   7  -4  381.26   20.60
   1  -7   4  407.46   19.20
   1  -7   4  418.26   19.80
  -2   7  -4  509.55   21.60
  -2   7  -4  464.05   22.60
   2  -7   4  463.75   21.10
   2  -7   4  437.26   20.80
  -3   7  -4   56.19    7.60
  -3   7  -4   72.29    8.70
   3  -7   4   67.09    8.20
  -4   7  -4   41.00    6.80
  -4   7  -4   39.40    6.50
  -4   7  -4   52.59    7.80
   4  -7   4   48.50    7.60
  -5   7  -4   78.99    9.20
  -5   7  -4   71.09    8.90
  -5   7  -4   70.69    8.60
   5  -7   4   78.89    9.60
   5  -7   4   76.59    8.00
   5  -7   4   73.09    8.70
  -6   7  -4   -2.10    2.90
  -6   7  -4    1.10    2.90
   6  -7   4   -1.70    3.60
   6  -7   4   -1.20    3.20
   6  -7   4   -0.30    3.50
  -7   7  -4   -2.70    3.50
  -7   7  -4    0.40    3.30
   7  -7   4    2.70    4.00
   7  -7   4    4.40    4.90
  -8   7  -4   19.80    6.90
   8  -7   4   11.30    6.60
   8  -7   4   21.00    7.20
   7   6  -4   19.10    7.50
  -7  -6   4    6.60    5.40
   6   6  -4  101.39   11.90
   6   6  -4   81.99   13.90
  -6  -6   4   88.09   11.10
   5   6  -4  153.28   12.70
   5   6  -4  170.18   15.50
  -5  -6   4  153.28   13.10
   4   6  -4   68.49   10.70
   4   6  -4   63.79    7.10
   4   6  -4   54.99    8.40
  -4  -6   4   61.29    8.10
   3   6  -4   67.99    9.30
   3   6  -4   90.79    8.70
   3   6  -4   96.49    8.80
  -3  -6   4   76.59    8.30
  -3  -6   4   86.69    8.20
   2   6  -4  203.88   11.90
   2   6  -4  226.58   12.50
   2   6  -4  214.38   15.10
  -2  -6   4  204.48   12.20
  -2  -6   4  190.28   12.40
   1   6  -4  198.88   12.00
   1   6  -4  201.08   14.30
   1   6  -4  191.18   10.70
  -1  -6   4  204.18   12.30
  -1  -6   4  184.98   11.90
   0   6  -4  142.29   11.70
   0   6  -4  133.99    8.10
   0   6  -4  138.89   10.00
   0  -6   4  132.79   10.10
   0  -6   4  122.79   10.00
  -1   6  -4  265.37   15.80
  -1   6  -4  279.47   14.50
  -1   6  -4  292.57   11.40
   1  -6   4  272.47   14.50
   1  -6   4  263.47   14.50
  -2   6  -4  131.69   10.80
  -2   6  -4  133.69   10.20
  -2   6  -4  142.59    7.40
   2  -6   4  130.99   10.20
   2  -6   4  149.39    8.30
  -3   6  -4    0.80    2.00
  -3   6  -4    0.40    2.50
   3  -6   4    4.60    2.40
   3  -6   4   -2.70    1.90
  -4   6  -4  153.58   11.40
  -4   6  -4  132.89   10.90
  -4   6  -4  123.19   10.20
   4  -6   4  161.28    9.70
   4  -6   4  150.68   11.70
  -5   6  -4   58.09    7.80
  -5   6  -4   44.10    6.90
   5  -6   4   45.80    7.40
   5  -6   4   48.90    6.70
   5  -6   4   51.49    7.70
  -6   6  -4   23.30    5.90
  -6   6  -4   18.50    5.60
   6  -6   4   16.50    5.80
   6  -6   4   21.50    5.80
  -7   6  -4   48.50    8.10
   7  -6   4   42.60    8.20
   7  -6   4   28.80    7.70
  -8   6  -4   71.29   10.00
   8  -6   4   56.09   10.60
   8  -6   4   67.49   10.50
  -9   6  -4    0.20    5.10
   9  -6   4   -7.00    4.30
   9  -6   4   -6.50    4.50
   8   5  -4   52.89   10.50
  -8  -5   4   51.09   10.00
   7   5  -4    1.10    4.30
  -7  -5   4    1.00    3.40
   6   5  -4  143.89   12.90
   6   5  -4   82.19   15.70
  -6  -5   4  151.98   12.70
   5   5  -4  139.69   12.20
   5   5  -4  154.68   15.30
  -5  -5   4  144.29   11.90
   4   5  -4    3.40    2.50
   4   5  -4   -6.00    2.50
   4   5  -4   -4.60    2.40
  -4  -5   4    1.40    2.30
   3   5  -4  322.47   15.30
   3   5  -4  311.77   18.00
  -3  -5   4  327.37   15.80
  -3  -5   4  319.47   14.20
   2   5  -4  219.48   11.30
   2   5  -4  217.18   14.20
   2   5  -4  193.68   10.70
  -2  -5   4  193.58   11.60
  -2  -5   4  218.38   11.60
   1   5  -4    6.40    2.80
   1   5  -4    7.40    2.60
   1   5  -4    5.90    3.60
  -1  -5   4    3.10    2.60
  -1  -5   4    3.90    2.50
   0   5  -4  162.28    8.10
   0   5  -4  181.88   10.60
   0   5  -4  176.88   12.00
   0  -5   4  175.38   10.70
   0  -5   4  159.58   10.30
  -1   5  -4   95.89    5.40
  -1   5  -4   77.89    8.00
  -1   5  -4   93.99    7.70
   1  -5   4  104.79    8.40
   1  -5   4   97.69    4.40
  -2   5  -4  132.69    9.80
  -2   5  -4  121.69    9.00
  -2   5  -4  112.49    5.50
   2  -5   4  111.49    8.90
   2  -5   4  110.59    6.10
  -3   5  -4  182.58   11.30
  -3   5  -4  174.68   11.10
   3  -5   4  203.08    9.60
   3  -5   4  154.28   11.00
  -4   5  -4   41.40    5.90
  -4   5  -4   36.60    5.60
  -4   5  -4   35.10    6.40
   4  -5   4   48.10    6.60
  -5   5  -4   53.89    7.20
  -5   5  -4   72.39    7.80
   5  -5   4   52.59    6.70
   5  -5   4   54.29    7.30
   5  -5   4   58.29    7.90
  -6   5  -4   24.70    5.80
  -6   5  -4   29.70    6.70
   6  -5   4   14.00    5.30
   6  -5   4   26.10    6.70
  -7   5  -4  260.07   15.40
  -7   5  -4  283.17   17.60
   7  -5   4  280.27   18.00
   7  -5   4  279.77   17.10
  -8   5  -4    0.10    3.50
   8  -5   4    0.10    4.70
   8  -5   4   -0.40    3.80
  -9   5  -4   10.10    5.90
   9  -5   4    1.60    5.30
   9  -5   4    0.70    5.40
   8   4  -4   93.39   12.20
  -8  -4   4   78.59   10.80
   7   4  -4    9.00    5.10
  -7  -4   4    9.30    4.50
   6   4  -4  234.18   15.70
  -6  -4   4  274.17   16.00
   5   4  -4   30.30    9.10
   5   4  -4   43.50    6.80
  -5  -4   4   48.40    5.30
  -5  -4   4   56.29    7.00
   4   4  -4  387.76   14.20
   4   4  -4  400.46   18.00
   4   4  -4  386.06   17.60
   4   4  -4  441.16   22.80
  -4  -4   4  415.66   17.90
  -4  -4   4  397.46   13.60
   3   4  -4  323.07   12.80
   3   4  -4  316.07   17.40
   3   4  -4  355.06   15.10
  -3  -4   4  331.37   10.80
  -3  -4   4  326.57   13.20
  -3  -4   4  322.97   14.60
   2   4  -4  213.68   13.40
   2   4  -4  196.38   10.00
  -2  -4   4  213.78    7.10
  -2  -4   4  189.28   10.00
  -2  -4   4  196.68   10.80
   1   4  -4  105.59    6.50
   1   4  -4  118.59    9.80
   1   4  -4  123.19    7.90
  -1  -4   4  112.59    4.30
  -1  -4   4  132.79    8.50
   0   4  -4 1980.90   49.90
   0   4  -4 1953.10   45.90
   0   4  -4 1997.60   41.20
   0  -4   4 2021.60   38.50
   0  -4   4 1994.60   46.70
  -1   4  -4  492.25   17.80
  -1   4  -4  520.15   19.70
  -1   4  -4  485.15   12.40
   1  -4   4  501.65   13.50
   1  -4   4  491.85   18.20
  -2   4  -4  656.13   22.30
  -2   4  -4  666.83   14.50
  -2   4  -4  651.63   21.90
   2  -4   4  673.03   18.40
   2  -4   4  666.13   22.40
  -3   4  -4  130.19    9.20
  -3   4  -4  121.29    8.80
  -3   4  -4  131.29    8.80
   3  -4   4  128.19    9.50
  -4   4  -4   64.69    7.00
  -4   4  -4   73.99    6.40
  -4   4  -4   57.99    6.50
   4  -4   4   93.89    5.60
   4  -4   4   72.29    7.70
   4  -4   4   72.49    6.80
  -5   4  -4    6.20    2.90
  -5   4  -4    6.30    3.60
   5  -4   4    4.90    3.40
   5  -4   4    3.10    2.80
  -6   4  -4  373.36   17.60
  -6   4  -4  383.86   19.20
   6  -4   4  368.26   18.30
   6  -4   4  380.76   19.70
  -7   4  -4   20.00    6.00
  -7   4  -4   11.90    4.90
   7  -4   4   20.60    6.30
   7  -4   4    8.20    4.60
  -8   4  -4   -2.30    3.20
   8  -4   4    2.00    3.90
   8  -4   4   -4.40    2.90
  -9   4  -4  101.99   12.50
   9  -4   4   60.59   11.60
   9  -4   4   70.79   10.90
   9   3  -4   84.49   12.80
  -9  -3   4   84.59   10.90
   8   3  -4   50.89   10.10
  -8  -3   4   54.39    8.00
  -8  -3   4   69.69    9.20
   7   3  -4   93.39    9.20
   7   3  -4   86.79   10.40
  -7  -3   4   95.79    9.00
  -7  -3   4   91.39    9.80
   6   3  -4  153.08   12.40
   6   3  -4  154.68   18.00
   6   3  -4  129.69    9.80
  -6  -3   4  134.49    9.80
  -6  -3   4  144.89   11.10
   5   3  -4   10.00    3.30
   5   3  -4    4.00    5.20
   5   3  -4    6.60    3.70
  -5  -3   4    8.80    3.80
   4   3  -4  137.79    8.10
   4   3  -4  119.09    9.00
   4   3  -4  142.79    6.80
  -4  -3   4  143.39    9.30
  -4  -3   4  137.99    7.70
   3   3  -4  557.84   18.90
   3   3  -4  440.86   23.00
   3   3  -4  571.74   16.00
  -3  -3   4  505.05   17.90
  -3  -3   4  545.95   15.60
   2   3  -4  430.86   19.50
   2   3  -4  404.06   14.50
   2   3  -4  410.76   16.10
  -2  -3   4  402.76   14.90
  -2  -3   4  414.06   12.10
   1   3  -4  714.53   18.90
   1   3  -4  736.83   25.10
   1   3  -4  717.13   20.50
  -1  -3   4  693.43   20.90
  -1  -3   4  739.33   17.30
   0   3  -4 4025.20   81.79
   0   3  -4 3984.20   85.59
   0   3  -4 4150.68   75.99
   0  -3   4 4066.99   76.79
   0  -3   4 4050.49   81.79
  -1   3  -4  640.74   14.50
  -1   3  -4  680.53   22.00
  -1   3  -4  706.63   21.20
   1  -3   4  673.73   17.60
   1  -3   4  666.23   20.70
  -2   3  -4   70.39    6.60
  -2   3  -4   74.49    7.10
  -2   3  -4   98.59    7.20
   2  -3   4   83.19    7.00
  -3   3  -4 1049.79   29.80
  -3   3  -4 1082.79   30.30
  -3   3  -4 1110.69   28.40
   3  -3   4 1080.69   28.70
   3  -3   4 1100.19   22.10
   3  -3   4 1030.90   30.60
  -4   3  -4    2.00    1.80
  -4   3  -4    6.40    3.00
  -4   3  -4    3.70    2.70
   4  -3   4    1.70    2.40
   4  -3   4    4.80    1.80
  -5   3  -4  155.18   10.70
  -5   3  -4  175.48   11.70
   5  -3   4  187.98   11.90
   5  -3   4  176.48   11.80
  -6   3  -4  206.08   13.60
  -6   3  -4  213.28   13.20
   6  -3   4  222.08   14.00
   6  -3   4  193.28   13.90
  -7   3  -4   69.89    8.90
  -7   3  -4   71.29    8.80
   7  -3   4   75.19    9.30
   7  -3   4   64.09    8.90
  -8   3  -4   17.20    6.30
   8  -3   4   22.20    7.40
   8  -3   4   27.10    7.60
  -9   3  -4   40.60    9.50
   9  -3   4   52.99   11.30
   9  -3   4   63.59   11.60
   9   2  -4    9.80    7.00
   9   2  -4    7.10    5.20
  -9  -2   4   11.00    5.70
   8   2  -4   39.00    8.10
   8   2  -4   18.60    6.50
  -8  -2   4   37.70    7.50
  -8  -2   4   25.90    6.60
   7   2  -4  140.49   11.30
   7   2  -4  119.09   11.60
  -7  -2   4  134.59   10.80
  -7  -2   4  124.19   10.00
   6   2  -4    7.70    4.00
   6   2  -4    1.40    4.00
   6   2  -4    2.30    2.80
  -6  -2   4    2.40    2.60
  -6  -2   4    4.60    3.20
   5   2  -4   85.39   10.00
   5   2  -4   73.19    6.90
   5   2  -4   93.39    8.80
  -5  -2   4   80.99    6.90
  -5  -2   4   86.19    7.30
   4   2  -4  658.13   15.50
   4   2  -4  614.54   21.80
   4   2  -4  530.05   25.40
   4   2  -4  635.64   19.80
  -4  -2   4  625.14   19.90
   3   2  -4  107.99    5.70
   3   2  -4  109.79    7.60
  -3  -2   4  100.59    6.70
   2   2  -4   46.90    4.20
   2   2  -4   49.50    4.70
  -2  -2   4   58.79    4.80
  -2  -2   4   52.29    4.20
   1   2  -4  302.67   10.00
   1   2  -4  320.47   11.60
  -1  -2   4  284.87   11.00
  -1  -2   4  300.77   10.20
   0   2  -4 1028.60   26.00
   0   2  -4  989.50   20.80
   0  -2   4  981.90   23.60
   0  -2   4 1022.80   25.50
  -1   2  -4 1037.00   32.40
  -1   2  -4 1215.68   30.10
   1  -2   4 1255.37   29.90
  -2   2  -4  876.11   25.20
  -2   2  -4  855.91   24.20
   2  -2   4  892.61   25.20
   2  -2   4  892.91   23.90
  -3   2  -4   54.29    5.90
  -3   2  -4   52.19    5.50
   3  -2   4   56.09    3.30
   3  -2   4   53.79    5.70
  -4   2  -4    4.80    3.00
  -4   2  -4    9.70    3.40
   4  -2   4    5.70    3.20
   4  -2   4    7.70    2.20
  -5   2  -4  160.98   11.10
  -5   2  -4  139.99   10.30
   5  -2   4  159.48    8.40
   5  -2   4  144.39   10.70
   5  -2   4  165.68   11.30
  -6   2  -4  112.19    9.60
  -6   2  -4  113.39   10.10
   6  -2   4   90.59    9.40
   6  -2   4  122.19   10.80
  -7   2  -4    6.00    4.10
  -7   2  -4    3.40    6.10
   7  -2   4    1.90    3.90
   7  -2   4    5.50    4.40
  -8   2  -4   60.39    9.20
   8  -2   4   46.60    9.40
   8  -2   4   85.79   10.60
  -9   2  -4   97.99   12.30
   9  -2   4  115.79   13.90
   9  -2   4  104.59   12.90
   9   1  -4   11.90    6.10
   9   1  -4   14.30    6.20
  -9  -1   4    5.20    4.60
   8   1  -4  103.09   10.90
   8   1  -4  112.49   12.50
  -8  -1   4  125.69   11.10
   7   1  -4   14.20    5.80
   7   1  -4    9.50    4.50
  -7  -1   4   11.50    4.20
  -7  -1   4   13.80    4.80
   6   1  -4  251.67   15.20
   6   1  -4  248.98   16.30
   6   1  -4  284.37   14.90
  -6  -1   4  276.77   14.10
  -6  -1   4  267.37   13.30
   5   1  -4  591.94   21.30
   5   1  -4  616.04   23.00
   5   1  -4  622.14   25.30
  -5  -1   4  616.24   20.80
  -5  -1   4  605.44   19.70
   4   1  -4   67.19    6.60
   4   1  -4   54.19    3.20
   4   1  -4   66.79    7.90
  -4  -1   4   56.49    5.10
  -4  -1   4   59.39    5.70
   3   1  -4  233.08   11.20
   3   1  -4  273.27   15.00
   3   1  -4  235.38    8.50
  -3  -1   4  244.08    9.60
  -3  -1   4  239.08   10.30
   2   1  -4  189.68    8.90
   2   1  -4  203.88    8.40
   2   1  -4  210.28   12.70
  -2  -1   4  186.18    8.50
  -2  -1   4  194.68    7.80
   1   1  -4    4.20    1.70
   1   1  -4    4.40    2.20
   1   1  -4    2.80    3.20
  -1  -1   4    2.00    1.50
  -1  -1   4    2.80    1.90
   0   1  -4  184.08    6.30
   0   1  -4  181.78    9.10
   0   1  -4  169.08   10.40
   0  -1   4  176.08    8.30
   0  -1   4  168.78    7.60
  -1   1  -4  167.98    9.30
  -1   1  -4  171.38    9.50
  -1   1  -4  175.08    8.10
   1  -1   4  167.88    8.50
   1  -1   4  162.18    8.10
   1  -1   4  179.78    5.50
  -2   1  -4  642.44   19.40
  -2   1  -4  654.93   21.50
  -2   1  -4  670.53   19.20
   2  -1   4  665.53   20.50
   2  -1   4  643.94   15.00
  -3   1  -4   32.00    3.60
  -3   1  -4   33.60    4.50
  -3   1  -4   31.30    5.00
   3  -1   4   38.30    3.60
   3  -1   4   30.10    5.40
  -4   1  -4   23.50    4.90
  -4   1  -4   24.80    5.30
   4  -1   4   16.10    4.20
   4  -1   4   29.70    3.90
   4  -1   4   23.50    5.30
  -5   1  -4  275.07   14.90
  -5   1  -4  297.17   14.90
   5  -1   4  293.57   15.40
   5  -1   4  309.67   12.60
   5  -1   4  289.87   15.60
  -6   1  -4  102.59    9.60
  -6   1  -4   87.79    8.70
   6  -1   4  110.49   10.10
   6  -1   4  106.39    8.30
   6  -1   4   94.19    9.50
  -7   1  -4   11.20    4.50
   7  -1   4    4.10    3.60
   7  -1   4    7.20    4.20
  -8   1  -4  154.68   13.70
   8  -1   4  132.09   13.20
   8  -1   4  150.88   13.80
  -9   1  -4   86.59   11.70
   9  -1   4   77.79   11.90
   9   0  -4    2.90    4.80
   9   0  -4   -4.40    3.50
  -9   0   4    0.70    3.90
   8   0  -4   53.49    8.50
   8   0  -4   54.79   10.60
  -8   0   4   43.10    8.20
   7   0  -4  146.09   19.80
   7   0  -4  155.48   12.30
   7   0  -4  153.08   12.80
  -7   0   4  131.89   10.90
   6   0  -4  170.98   12.50
   6   0  -4  166.08   13.20
   6   0  -4  171.78   11.90
  -6   0   4  176.18    9.90
  -6   0   4  162.68   10.80
   5   0  -4  660.03   24.10
   5   0  -4  718.83   26.90
  -5   0   4  639.24   22.20
  -5   0   4  658.83   19.60
   4   0  -4  448.06   17.70
   4   0  -4  458.85   20.10
   4   0  -4  448.76   11.20
  -4   0   4  446.06   13.80
  -4   0   4  458.35   16.90
   3   0  -4  129.29    8.00
   3   0  -4  115.79    5.70
   3   0  -4  115.59    9.60
  -3   0   4  122.79    7.70
  -3   0   4  120.09    5.50
   2   0  -4    2.80    2.00
   2   0  -4    2.60    2.90
   2   0  -4    5.00    1.90
  -2   0   4    3.20    2.20
  -2   0   4    2.70    1.20
   1   0  -4    4.30    3.00
   1   0  -4    3.80    2.00
   1   0  -4    4.40    2.00
  -1   0   4    5.70    2.50
  -1   0   4    5.30    1.60
   0   0  -4   28.70    3.20
   0   0  -4   22.70    2.70
   0   0  -4   26.80    3.90
   0   0  -4   27.20    5.10
   0   0   4   18.70    3.70
   0   0   4   24.70    3.00
  -1   0  -4  434.36   15.90
  -1   0  -4  455.25   15.80
   1   0   4  436.16   12.50
   1   0   4  460.55   16.10
  -2   0  -4  462.75   17.50
  -2   0  -4  439.86   14.70
  -2   0  -4  454.25   15.20
   2   0   4  435.16   13.00
   2   0   4  426.66   16.40
  -3   0  -4    5.70    2.60
  -3   0  -4    2.50    2.80
  -3   0  -4    8.10    2.40
   3   0   4    3.30    1.90
   3   0   4    3.40    2.80
  -4   0  -4  214.88   11.90
  -4   0  -4  223.78   12.50
   4   0   4  217.98   12.60
   4   0   4  214.98   11.90
   4   0   4  208.08   10.00
  -5   0  -4  378.56   17.40
  -5   0  -4  398.76   18.00
   5   0   4  400.26   15.50
   5   0   4  372.66   17.50
   5   0   4  377.56   18.40
  -6   0  -4   66.29    8.50
  -6   0  -4   66.29    8.00
   6   0   4   81.49    9.40
   6   0   4   86.59    9.20
  -7   0  -4    0.30    2.80
   7   0   4    0.10    3.30
   7   0   4    2.30    4.00
  -8   0  -4  160.28   14.10
   8   0   4  132.59   13.30
   8   0   4  126.49   13.40
  -9   0  -4    4.00    5.20
   9   0   4    5.40    5.40
   9  -1  -4   19.60    6.70
   9  -1  -4   34.90    9.30
  -9   1   4   27.00    7.20
   8  -1  -4  111.49   12.00
   8  -1  -4  116.19   11.70
  -8   1   4  106.19   10.70
   7  -1  -4   57.79    8.80
   7  -1  -4   79.79    9.30
   7  -1  -4   70.99    8.50
  -7   1   4   60.89    7.60
   6  -1  -4  441.46   20.50
   6  -1  -4  454.05   21.90
  -6   1   4  472.15   19.80
   5  -1  -4 1131.69   33.60
   5  -1  -4 1100.29   35.90
  -5   1   4 1072.79   31.80
   4  -1  -4   62.59    6.70
   4  -1  -4   52.79    3.80
   4  -1  -4   51.49    7.20
  -4   1   4   49.70    3.60
  -4   1   4   43.70    5.30
   3  -1  -4  168.08    7.60
   3  -1  -4  203.38   12.70
   3  -1  -4  180.28   10.00
  -3   1   4  182.18    9.90
  -3   1   4  179.68    5.50
   2  -1  -4  167.08   11.10
   2  -1  -4  156.48    8.70
  -2   1   4  165.28    9.10
   1  -1  -4   35.60    4.20
   1  -1  -4   26.40    4.30
   1  -1  -4   33.80    5.20
   1  -1  -4   31.80    2.00
  -1   1   4   26.30    4.10
  -1   1   4   38.60    4.10
   0  -1  -4   18.40    4.40
   0  -1  -4   17.00    4.00
   0  -1  -4   13.30    2.10
   0   1   4   12.00    3.60
  -1  -1  -4 1441.06   32.10
  -1  -1  -4 1419.96   35.90
  -1  -1  -4 1427.86   36.40
   1   1   4 1439.56   36.10
  -2  -1  -4  152.88    8.60
  -2  -1  -4  158.88    8.40
  -2  -1  -4  137.09    9.50
   2   1   4  134.29    9.10
   2   1   4  158.98    8.30
  -3  -1  -4  206.28    9.30
  -3  -1  -4  221.58   11.10
  -3  -1  -4  211.88   12.20
   3   1   4  215.18   10.80
   3   1   4  221.38   12.30
  -4  -1  -4  507.65   19.50
  -4  -1  -4  530.65   20.80
   4   1   4  488.95   18.80
  -5  -1  -4   29.30    5.80
  -5  -1  -4   50.89    7.30
   5   1   4   43.30    6.70
   5   1   4   43.30    6.30
  -6  -1  -4  109.59   10.30
  -6  -1  -4   98.79    9.70
   6   1   4  115.29    9.60
   6   1   4  127.79   10.80
   6   1   4  117.49   11.40
  -7  -1  -4   35.10    7.90
   7   1   4   46.40    8.20
   7   1   4   43.40    8.70
   7   1   4   51.99    9.30
  -8  -1  -4   31.50    8.10
   8   1   4   47.80   10.60
   9  -2  -4   92.59   12.60
   9  -2  -4   48.20    9.50
  -9   2   4   64.19    9.30
   8  -2  -4  140.69   13.30
   8  -2  -4  120.49   12.20
  -8   2   4  110.99   11.30
   7  -2  -4   58.49    8.90
   7  -2  -4   59.99    9.00
  -7   2   4   67.59    8.50
   6  -2  -4  175.88   14.00
   6  -2  -4  161.08   12.20
  -6   2   4  181.98   12.30
   5  -2  -4  324.87   16.50
   5  -2  -4  354.96   19.10
  -5   2   4  354.96   16.50
   4  -2  -4    5.10    2.20
   4  -2  -4    6.20    3.70
   4  -2  -4    8.50    3.60
  -4   2   4    8.60    3.20
   3  -2  -4  202.98    9.20
   3  -2  -4  199.88   13.10
   3  -2  -4  188.38   10.90
  -3   2   4  199.18   11.00
   2  -2  -4  337.97   16.80
   2  -2  -4  366.36   14.50
   2  -2  -4  351.36   16.00
  -2   2   4  347.27   14.60
  -2   2   4  341.57   14.00
   1  -2  -4  339.17   13.50
   1  -2  -4  326.07    7.90
   1  -2  -4  343.17   13.80
   1  -2  -4  325.17   15.80
  -1   2   4  337.27   13.40
  -1   2   4  338.27   14.10
   0  -2  -4  119.39    5.50
   0  -2  -4  123.09    8.20
   0  -2  -4  109.79    8.70
   0   2   4  105.59    7.10
   0   2   4  118.89    8.30
  -1  -2  -4 1484.85   38.50
  -1  -2  -4 1445.86   37.80
  -1  -2  -4 1457.55   33.10
   1   2   4 1466.95   37.80
   1   2   4 1469.35   35.50
  -2  -2  -4    1.90    1.80
  -2  -2  -4   -1.00    2.00
  -2  -2  -4    0.40    1.80
   2   2   4    1.50    2.10
   2   2   4    0.60    1.80
  -3  -2  -4  354.56   14.10
  -3  -2  -4  347.87   14.80
  -3  -2  -4  342.97   16.30
   3   2   4  345.87   16.50
   3   2   4  381.26   15.30
   3   2   4  365.76   14.00
  -4  -2  -4   94.79    8.80
  -4  -2  -4  112.29    9.00
   4   2   4  109.19    8.30
   4   2   4  105.39    9.40
   4   2   4  107.69    8.70
  -5  -2  -4   21.70    5.70
  -5  -2  -4   12.80    4.50
   5   2   4   11.70    4.60
   5   2   4   15.70    5.40
   5   2   4   20.40    5.40
  -6  -2  -4   18.90    6.30
  -6  -2  -4   12.40    5.00
   6   2   4   16.30    5.60
   6   2   4    7.40    4.50
   6   2   4   11.80    4.90
  -7  -2  -4   64.59    9.80
   7   2   4   54.69    8.80
   7   2   4   57.19    9.10
  -8  -2  -4   60.89   10.00
   8   2   4   31.40   10.60
   8   2   4   48.50   10.80
   9  -3  -4   18.50    7.10
  -9   3   4   17.00    6.50
   8  -3  -4   38.80    9.20
   8  -3  -4   39.40    9.60
  -8   3   4   37.70    8.20
   7  -3  -4    3.50    3.80
   7  -3  -4    0.40    3.50
  -7   3   4    8.90    4.20
   6  -3  -4   26.80    7.20
   6  -3  -4   53.19    7.90
  -6   3   4   37.10    7.00
   5  -3  -4   -3.20    2.30
   5  -3  -4    2.60    3.00
  -5   3   4   -1.30    2.10
   4  -3  -4   41.60    7.00
   4  -3  -4   62.09    5.60
   4  -3  -4   60.59    7.20
  -4   3   4   53.79    6.40
   3  -3  -4  206.18   14.10
   3  -3  -4  217.28   12.30
  -3   3   4  225.98   12.30
  -3   3   4  216.28   12.00
   2  -3  -4  170.28   10.30
   2  -3  -4  182.48   10.10
   2  -3  -4  150.08   11.70
  -2   3   4  197.68   11.10
  -2   3   4  171.08   10.30
   1  -3  -4    0.60    2.30
   1  -3  -4    1.40    1.10
   1  -3  -4   -0.20    2.20
  -1   3   4   -0.90    2.00
  -1   3   4    1.30    2.40
   0  -3  -4  434.76   19.20
   0  -3  -4  412.76   12.60
   0  -3  -4  424.06   17.60
   0   3   4  432.56   16.80
   0   3   4  449.36   17.70
  -1  -3  -4  208.48   12.30
  -1  -3  -4  206.88   12.50
  -1  -3  -4  199.08    9.20
   1   3   4  194.28   10.70
   1   3   4  187.38   11.40
  -2  -3  -4   19.80    4.90
  -2  -3  -4   21.80    6.30
  -2  -3  -4   22.10    5.70
   2   3   4   28.00    5.50
   2   3   4   22.00    3.50
   2   3   4   28.80    5.60
  -3  -3  -4  312.37   16.20
  -3  -3  -4  273.77   13.50
   3   3   4  282.77   14.40
   3   3   4  291.47   13.70
   3   3   4  277.37   15.10
  -4  -3  -4   28.80    6.60
  -4  -3  -4   36.80    5.90
   4   3   4   24.50    5.80
   4   3   4   46.60    6.40
  -5  -3  -4    8.40    4.30
  -5  -3  -4    3.10    3.70
   5   3   4   12.00    4.60
   5   3   4   14.70    5.30
  -6  -3  -4   50.19    8.30
  -6  -3  -4   50.79    9.30
   6   3   4   52.89    9.70
   6   3   4   52.09    9.40
  -7  -3  -4  106.49   12.50
   7   3   4  136.89   13.50
   7   3   4  106.29   11.80
   9  -4  -4   13.30    7.20
  -9   4   4    6.30    4.50
   8  -4  -4    1.00    4.30
   8  -4  -4    0.80    5.30
  -8   4   4    0.00    3.50
   7  -4  -4   80.39   10.90
   7  -4  -4   91.59   10.90
  -7   4   4   71.49    9.30
   6  -4  -4   28.60    7.50
  -6   4   4   36.10    7.30
   5  -4  -4   18.80    5.30
   5  -4  -4    8.00    4.80
  -5   4   4   12.10    4.50
   4  -4  -4   74.89    9.50
   4  -4  -4   57.29    7.60
   4  -4  -4   66.59    6.80
  -4   4   4   58.59    7.10
  -4   4   4   60.09    7.30
   3  -4  -4  378.16   17.50
   3  -4  -4  365.76   20.20
   3  -4  -4  416.06   16.60
  -3   4   4  386.56   17.30
  -3   4   4  377.06   17.30
   2  -4  -4  120.59    9.10
   2  -4  -4  116.79   10.90
  -2   4   4  117.69    9.20
  -2   4   4  108.49    8.80
   1  -4  -4  107.79    5.30
   1  -4  -4   97.59    8.70
   1  -4  -4  109.29   10.30
  -1   4   4  106.79    8.70
  -1   4   4  114.59    9.00
   0  -4  -4  900.21   31.10
   0  -4  -4  876.71   22.30
   0  -4  -4  858.11   28.20
   0   4   4  848.32   27.80
   0   4   4  852.51   27.90
  -1  -4  -4    0.80    2.30
  -1  -4  -4   -1.20    1.70
  -1  -4  -4    0.90    2.60
   1   4   4   -0.80    2.00
   1   4   4    0.90    2.20
  -2  -4  -4   -0.40    2.40
  -2  -4  -4    4.20    3.10
   2   4   4    1.40    2.50
   2   4   4    1.20    2.40
  -3  -4  -4  321.57   15.50
  -3  -4  -4  287.37   16.80
   3   4   4  351.46   17.80
   3   4   4  367.86   16.90
   3   4   4  313.57   16.60
  -4  -4  -4   99.39   10.30
  -4  -4  -4   81.39    8.50
   4   4   4   93.19    9.30
   4   4   4   89.79    9.50
  -5  -4  -4   11.30    4.60
  -5  -4  -4   19.80    6.00
   5   4   4   16.40    5.70
   5   4   4    8.40    5.20
  -6  -4  -4  127.89   12.50
  -6  -4  -4  117.19   11.80
   6   4   4  132.29   12.40
   6   4   4   95.79   11.70
  -7  -4  -4   -0.40    3.60
   7   4   4    2.10    4.80
   7   4   4   -2.20    4.30
   9  -5  -4   -0.60    5.70
  -9   5   4    4.50    5.20
   8  -5  -4   45.40   10.60
   8  -5  -4   35.60    9.80
  -8   5   4   57.19   10.50
   7  -5  -4   65.39   10.80
   7  -5  -4   65.79   11.30
  -7   5   4   73.39    9.80
   6  -5  -4    7.30    4.70
   6  -5  -4   29.40    8.70
  -6   5   4   15.20    5.20
  -6   5   4    9.20    4.70
   5  -5  -4   -1.60    2.90
   5  -5  -4   -0.70    3.80
  -5   5   4   -0.60    3.00
  -5   5   4    0.50    2.50
   4  -5  -4   76.19    8.90
   4  -5  -4   64.29    9.50
  -4   5   4   88.29    9.30
  -4   5   4   54.19    7.20
   3  -5  -4    1.60    2.80
   3  -5  -4    3.60    3.80
  -3   5   4    4.80    3.60
  -3   5   4    1.60    2.60
   2  -5  -4    4.10    3.50
   2  -5  -4    2.30    2.50
  -2   5   4    2.60    2.80
  -2   5   4   -2.30    1.70
   1  -5  -4  556.64   22.80
   1  -5  -4  548.85   25.30
  -1   5   4  568.54   22.20
  -1   5   4  539.85   22.30
   0  -5  -4   23.00    6.50
   0  -5  -4   24.30    5.90
   0  -5  -4   23.80    4.00
   0   5   4   35.20    6.90
   0   5   4   23.20    5.30
  -1  -5  -4  227.08   14.70
  -1  -5  -4  265.57   16.60
  -1  -5  -4  259.27   12.20
   1   5   4  264.97   15.10
   1   5   4  291.47   15.70
  -2  -5  -4   49.00    8.80
  -2  -5  -4   55.49    8.20
   2   5   4   55.89    7.30
   2   5   4   58.39    8.10
   2   5   4   42.70    7.80
  -3  -5  -4  125.59   11.60
  -3  -5  -4  111.49    9.70
   3   5   4  112.69   10.50
   3   5   4  117.09   11.90
   3   5   4  117.79   11.10
  -4  -5  -4   55.89    8.50
  -4  -5  -4   63.29    8.00
   4   5   4   70.49    9.10
   4   5   4   49.80    8.90
  -5  -5  -4   10.60    5.10
  -5  -5  -4   27.80    7.20
   5   5   4   11.50    5.00
   5   5   4   12.20    6.10
  -6  -5  -4   24.80    7.30
  -6  -5  -4   35.70    8.30
   6   5   4   21.30    7.70
   6   5   4   23.90    7.70
   8  -6  -4  129.09   16.30
   8  -6  -4  163.18   16.50
  -8   6   4  157.58   14.30
  -8   6   4  138.79   15.00
   7  -6  -4    2.10    5.50
   7  -6  -4   17.50    7.30
  -7   6   4   14.50    5.90
  -7   6   4    8.30    5.90
   6  -6  -4   33.90    8.10
   6  -6  -4   44.40   10.40
  -6   6   4   46.20    9.00
  -6   6   4   20.90    6.60
   5  -6  -4  154.48   15.60
   5  -6  -4  136.29   12.50
  -5   6   4  149.09   12.20
  -5   6   4  150.48   13.30
   4  -6  -4   39.80    7.50
   4  -6  -4   36.50    8.90
  -4   6   4   18.90    5.60
  -4   6   4   19.40    5.80
   3  -6  -4    1.20    4.00
   3  -6  -4    0.80    2.80
  -3   6   4    1.60    3.70
  -3   6   4    4.60    3.60
   2  -6  -4   77.59   10.40
   2  -6  -4   70.39    8.70
  -2   6   4   79.99    9.40
  -2   6   4   75.19    8.20
   1  -6  -4   15.10    5.10
   1  -6  -4    6.70    4.40
  -1   6   4   13.80    4.50
  -1   6   4   17.00    5.40
   0  -6  -4   14.30    5.70
   0  -6  -4   21.30    6.30
   0   6   4   27.40    6.40
   0   6   4   18.00    5.30
  -1  -6  -4   32.50    8.00
  -1  -6  -4   34.80    8.10
   1   6   4   23.10    6.60
   1   6   4   31.80    6.90
   1   6   4   33.30    7.70
  -2  -6  -4    5.90    4.30
  -2  -6  -4    3.80    3.60
   2   6   4    9.30    4.70
   2   6   4    4.90    4.50
   2   6   4   11.30    5.00
  -3  -6  -4   -1.20    3.10
  -3  -6  -4    6.10    5.30
   3   6   4    2.80    4.00
   3   6   4   -4.10    3.20
  -4  -6  -4    8.20    5.50
  -4  -6  -4    9.80    5.10
   4   6   4    1.90    3.90
   4   6   4    6.80    4.80
  -5  -6  -4    7.70    5.30
  -5  -6  -4   10.40    5.40
   5   6   4   11.00    5.50
   5   6   4    2.10    4.00
   7  -7  -4   15.60    8.10
   7  -7  -4   23.70    8.10
  -7   7   4   28.00    8.00
   6  -7  -4  119.69   13.20
   6  -7  -4  147.69   16.80
  -6   7   4  146.89   13.20
  -6   7   4  137.99   13.80
   5  -7  -4  330.87   23.30
   5  -7  -4  333.47   18.50
  -5   7   4  347.97   19.80
  -5   7   4  401.66   22.10
   4  -7  -4   71.99    9.50
   4  -7  -4   75.79   11.70
  -4   7   4   73.49    8.90
  -4   7   4   61.89    9.90
   3  -7  -4   11.30    5.50
   3  -7  -4   19.60    7.30
  -3   7   4   17.00    5.60
  -3   7   4   20.70    6.40
   2  -7  -4   45.90   10.50
   2  -7  -4   52.79    9.50
  -2   7   4   62.49    8.90
  -2   7   4   58.39    8.30
   1  -7  -4   66.19   10.40
   1  -7  -4   65.89    9.60
  -1   7   4   61.99    8.90
  -1   7   4   52.39    8.00
   0  -7  -4   55.89    9.20
   0  -7  -4   81.99   11.70
   0   7   4   83.69   11.40
   0   7   4   97.59   10.80
   0   7   4   92.59    9.90
  -1  -7  -4  226.68   18.00
  -1  -7  -4  284.67   18.90
   1   7   4  271.57   16.90
   1   7   4  253.67   18.30
   1   7   4  254.07   17.40
  -2  -7  -4   20.60    7.30
  -2  -7  -4   18.80    7.50
   2   7   4   31.20    8.10
   2   7   4   15.10    5.80
   2   7   4   20.30    7.10
  -3  -7  -4   96.19   10.60
  -3  -7  -4  103.19   12.20
   3   7   4  111.99   11.80
   3   7   4   79.89   10.90
  -4  -7  -4   93.59   11.50
  -4  -7  -4   87.19   12.30
   4   7   4   92.69   12.30
   6  -8  -4   47.90   11.90
  -6   8   4   58.99    9.60
  -6   8   4   40.80    9.90
   5  -8  -4  232.18   20.60
   5  -8  -4  228.08   16.50
  -5   8   4  208.98   17.60
  -5   8   4  231.88   16.80
   4  -8  -4   11.50    6.10
   4  -8  -4   13.70    8.10
  -4   8   4   14.60    5.50
  -4   8   4    9.10    5.70
   3  -8  -4   26.20    7.20
   3  -8  -4   27.40    9.10
  -3   8   4   39.80    8.50
  -3   8   4   34.90    8.60
   2  -8  -4   97.29   14.20
   2  -8  -4  104.29   12.30
  -2   8   4  106.69   12.50
  -2   8   4  115.29   11.50
   1  -8  -4   15.20    6.20
   1  -8  -4   24.90    9.10
  -1   8   4   20.20    6.40
  -1   8   4   12.20    5.70
  -1   8   4   11.30    6.90
   0  -8  -4   18.60    7.40
   0  -8  -4   36.20    9.40
   0   8   4   21.40    7.80
   0   8   4   22.00    7.60
   0   8   4   14.70    6.40
  -1  -8  -4  253.27   19.40
  -1  -8  -4  259.87   20.50
   1   8   4  250.37   18.60
   1   8   4  247.78   19.40
  -2  -8  -4   25.00    8.10
   2   8   4   30.00    8.30
   2   8   4   13.90    6.80
  -3  -8  -4   82.19   12.70
   3   8   4   69.99   11.30
   5  -9  -4   97.49   12.90
   5  -9  -4   88.09   15.60
  -5   9   4   88.19   11.70
  -5   9   4   89.69   12.80
   4  -9  -4   32.30    9.00
   4  -9  -4   33.90   10.90
  -4   9   4   17.40    7.50
  -4   9   4   39.20   11.10
  -4   9   4   29.90    8.70
   3  -9  -4   35.50    9.10
   3  -9  -4   49.99   12.30
  -3   9   4   48.10   11.50
  -3   9   4   35.60    9.40
   2  -9  -4   66.69   14.30
   2  -9  -4   47.00   10.30
  -2   9   4   48.20   12.20
  -2   9   4   42.60    9.70
   1  -9  -4   11.50    6.80
   1  -9  -4   15.50    8.30
  -1   9   4    9.10    5.50
  -1   9   4   -0.60    5.30
   0  -9  -4    1.40    5.10
   0  -9  -4   12.90    8.20
   0   9   4    3.40    6.00
   0   9   4   -1.10    4.10
  -1  -9  -4   91.19   13.20
  -1  -9  -4  108.19   16.00
   1   9   4   87.59   13.30
   1   9   4   81.49   14.20
   1  11  -5   29.30    8.10
   1  11  -5   33.80   10.50
  -1 -11   5   29.10    9.00
  -1 -11   5   24.10    8.40
   0  11  -5  140.99   14.40
   0  11  -5  150.28   17.70
   0 -11   5  164.68   15.80
   0 -11   5  118.69   14.30
  -1  11  -5   65.89   12.30
  -1  11  -5   51.69   12.00
   1 -11   5   48.50   10.90
   1 -11   5   40.90   10.20
  -2  11  -5   11.80    6.00
  -2  11  -5   10.60    7.60
   2 -11   5    5.00    6.50
   2 -11   5   10.40    6.00
  -3  11  -5   24.60    9.10
  -3  11  -5   35.70    9.20
   3 -11   5   40.00   10.30
   3 -11   5   28.10    8.50
  -4  11  -5    3.00    5.30
  -4  11  -5   -1.10    5.20
   4 -11   5    2.50    4.80
   3  10  -5  162.88   14.90
   3  10  -5  149.79   17.00
   3  10  -5  151.08   13.90
  -3 -10   5  121.29   13.90
  -3 -10   5  149.88   15.20
   2  10  -5   39.10   10.80
   2  10  -5   41.20    9.70
  -2 -10   5   34.80    9.00
  -2 -10   5   67.79   10.60
   1  10  -5  171.98   15.20
   1  10  -5  158.28   17.30
  -1 -10   5  187.08   16.20
  -1 -10   5  164.28   15.20
   0  10  -5  162.88   16.90
   0  10  -5  131.59   13.50
   0 -10   5  150.98   15.00
   0 -10   5  128.49   13.40
  -1  10  -5    1.40    3.90
  -1  10  -5    1.90    4.40
   1 -10   5    2.40    4.50
   1 -10   5    2.90    4.80
  -2  10  -5   36.10    8.90
  -2  10  -5   13.90    6.90
   2 -10   5   29.10    8.40
   2 -10   5   25.70    8.10
  -3  10  -5   46.70    9.60
  -3  10  -5   57.39   11.90
   3 -10   5   38.00    9.00
   3 -10   5   62.79   10.40
  -4  10  -5   -0.70    3.40
  -4  10  -5   -2.10    3.90
   4 -10   5    6.40    5.40
  -5  10  -5   58.79   11.50
  -5  10  -5   51.49   10.40
  -5  10  -5   53.59   13.20
   5 -10   5   44.30   10.30
  -6  10  -5  127.89   13.60
  -6  10  -5  132.29   14.20
   6 -10   5   81.69   12.10
   6 -10   5  120.99   15.50
   4   9  -5   24.80    8.40
   4   9  -5    7.50    5.30
  -4  -9   5   15.20    6.40
   3   9  -5   61.29    9.30
   3   9  -5   69.39    9.40
   3   9  -5   65.69   11.20
  -3  -9   5   74.79   10.30
  -3  -9   5   76.69   10.70
   2   9  -5   16.20    6.00
   2   9  -5   11.50    5.30
   2   9  -5   22.20    8.40
  -2  -9   5   21.10    6.80
  -2  -9   5   23.20    7.20
   1   9  -5  291.47   21.30
   1   9  -5  311.17   18.70
  -1  -9   5  314.57   19.30
  -1  -9   5  282.67   18.40
   0   9  -5   -3.50    3.30
   0   9  -5   -2.10    3.00
   0  -9   5   -0.70    3.80
   0  -9   5    0.90    3.50
  -1   9  -5    1.20    3.40
  -1   9  -5    0.00    3.40
   1  -9   5   -1.50    3.20
   1  -9   5   -1.40    2.80
  -2   9  -5  164.28   14.10
  -2   9  -5  153.58   15.30
   2  -9   5  187.18   15.00
   2  -9   5  167.68   14.90
  -3   9  -5   22.90    6.90
  -3   9  -5   18.90    7.20
   3  -9   5   25.30    7.10
  -4   9  -5   20.20    6.60
  -4   9  -5   15.80    6.50
   4  -9   5   23.20    7.90
  -5   9  -5  152.88   14.60
  -5   9  -5  142.39   13.70
   5  -9   5  158.88   13.90
   5  -9   5  206.78   16.60
  -6   9  -5   31.70    8.10
  -6   9  -5   21.90    7.40
   6  -9   5   30.80    8.40
   6  -9   5   20.80    8.00
  -7   9  -5   10.80    6.00
  -7   9  -5    5.10    5.70
   7  -9   5   14.00    6.90
   5   8  -5   51.69   10.40
   5   8  -5   50.19   12.20
  -5  -8   5   78.39   10.70
   4   8  -5   72.79   11.70
   4   8  -5   72.19    9.90
  -4  -8   5   72.19   10.00
   3   8  -5   -1.00    3.30
   3   8  -5    1.10    4.10
   3   8  -5   -0.20    2.80
  -3  -8   5   -3.60    2.80
   2   8  -5  128.99   11.30
   2   8  -5  116.19   13.30
   2   8  -5  125.69   10.80
  -2  -8   5  131.79   11.70
  -2  -8   5  126.09   11.70
   1   8  -5  181.78   11.90
   1   8  -5  210.18   17.20
   1   8  -5  206.98   14.20
  -1  -8   5  176.88   13.80
  -1  -8   5  201.58   14.70
   0   8  -5   77.19    9.10
   0   8  -5   63.39   10.00
   0  -8   5   55.89    8.60
   0  -8   5   58.99    8.60
  -1   8  -5  208.38   14.50
  -1   8  -5  199.68   16.40
   1  -8   5  220.38   15.40
   1  -8   5  210.18   14.80
  -2   8  -5   60.19    9.40
  -2   8  -5   53.49    7.90
   2  -8   5   69.59    9.00
  -3   8  -5  137.89   13.00
  -3   8  -5  135.59   12.10
   3  -8   5  120.79   11.80
  -4   8  -5   79.79    9.80
  -4   8  -5   62.69    9.10
   4  -8   5   59.49    9.20
  -5   8  -5  206.88   15.60
  -5   8  -5  215.28   15.90
   5  -8   5  239.68   16.30
   5  -8   5  224.98   16.90
  -6   8  -5   60.19   10.00
  -6   8  -5   61.09    9.50
   6  -8   5   52.49   10.10
   6  -8   5   61.59   11.60
  -7   8  -5   64.39   10.20
  -7   8  -5   68.49   10.10
   7  -8   5   61.69   11.60
   6   7  -5   96.99   12.30
   6   7  -5   96.39   17.60
  -6  -7   5  116.19   13.00
   5   7  -5  396.66   25.50
   5   7  -5  329.67   20.10
  -5  -7   5  378.16   21.30
   4   7  -5   38.90   10.10
   4   7  -5   39.30    7.90
  -4  -7   5   49.90    9.10
   3   7  -5   89.89    9.20
   3   7  -5   87.19   11.40
   3   7  -5   82.89    8.60
  -3  -7   5   83.79    9.70
  -3  -7   5   87.69    9.40
   2   7  -5   57.09    7.40
   2   7  -5   53.79    7.40
   2   7  -5   39.90    9.20
  -2  -7   5   61.79    8.30
  -2  -7   5   54.69    7.70
   1   7  -5  137.39   13.10
   1   7  -5  132.89    9.40
   1   7  -5  134.09   10.90
  -1  -7   5  145.19   11.80
  -1  -7   5  142.39   11.60
   0   7  -5   58.09    8.60
   0   7  -5   53.59    7.20
   0  -7   5   54.79    7.50
   0  -7   5   46.40    7.10
  -1   7  -5  159.28   11.90
  -1   7  -5  143.59   12.70
   1  -7   5  138.89   11.40
  -2   7  -5  217.98   14.20
  -2   7  -5  197.78   14.70
   2  -7   5  211.68   14.20
  -3   7  -5   17.60    5.30
  -3   7  -5   15.30    5.50
   3  -7   5   19.60    6.00
  -4   7  -5   62.89    8.20
  -4   7  -5   79.09    9.30
  -4   7  -5   54.99    7.90
   4  -7   5   60.69    8.60
  -5   7  -5  338.37   19.10
  -5   7  -5  348.87   19.10
   5  -7   5  336.57   18.90
   5  -7   5  341.57   20.20
  -6   7  -5  132.79   12.60
  -6   7  -5  121.89   11.70
   6  -7   5  139.39   13.50
   6  -7   5  110.29   11.70
  -7   7  -5   12.10    5.20
  -7   7  -5   22.30    6.90
   7  -7   5   31.20    7.70
   7  -7   5   10.80    5.70
  -8   7  -5  103.69   12.60
   8  -7   5   96.69   13.10
   8  -7   5  107.39   12.40
   7   6  -5    2.40    5.30
  -7  -6   5    2.70    4.60
   6   6  -5  276.57   18.50
  -6  -6   5  247.88   17.10
   5   6  -5  134.99   16.20
   5   6  -5   91.19   10.90
  -5  -6   5  127.09   11.60
   4   6  -5    5.20    4.00
   4   6  -5    1.30    3.40
  -4  -6   5   -1.50    2.80
   3   6  -5    2.80    2.90
   3   6  -5    6.60    4.20
  -3  -6   5    1.40    2.80
  -3  -6   5    2.20    3.20
   2   6  -5   33.50    7.80
   2   6  -5   24.20    5.10
   2   6  -5   26.00    5.40
  -2  -6   5   31.30    6.40
  -2  -6   5   26.10    5.70
   1   6  -5   97.59    7.40
   1   6  -5   97.59    8.60
   1   6  -5   61.69    8.40
  -1  -6   5   88.89    8.50
  -1  -6   5   86.39    8.60
   0   6  -5   60.19    7.00
   0   6  -5   62.29    8.30
   0   6  -5   54.09    5.20
   0  -6   5   59.49    7.20
  -1   6  -5  246.88   13.90
  -1   6  -5  239.48   15.50
   1  -6   5  229.68   13.90
  -2   6  -5   35.00    6.40
  -2   6  -5   25.20    5.70
   2  -6   5   20.30    5.40
  -3   6  -5   77.99    8.70
  -3   6  -5   81.09    8.60
   3  -6   5   90.29    6.70
   3  -6   5   70.89    8.40
  -4   6  -5   42.70    7.80
  -4   6  -5   33.90    6.20
  -4   6  -5   36.80    7.20
   4  -6   5   37.90    7.50
   4  -6   5   41.00    5.60
  -5   6  -5   67.59    8.40
  -5   6  -5   59.39    8.00
   5  -6   5   43.70    8.40
   5  -6   5   64.99    8.60
  -6   6  -5   78.69    8.90
  -6   6  -5   53.49    8.30
   6  -6   5   71.09    9.60
   6  -6   5   65.79    8.70
  -7   6  -5    5.00    3.90
  -7   6  -5    4.40    4.70
   7  -6   5   -0.30    3.80
   7  -6   5    6.30    5.50
  -8   6  -5   29.90    8.10
   8  -6   5   24.10    7.50
   8  -6   5   34.20    8.30
   8   5  -5  144.19   15.10
  -8  -5   5  145.59   14.50
   7   5  -5    2.80    4.50
   7   5  -5  -10.30   11.50
  -7  -5   5   -0.80    3.30
   6   5  -5   89.79   16.70
   6   5  -5  161.78   13.40
  -6  -5   5  161.78   13.10
   5   5  -5    1.70    2.90
   5   5  -5   -4.10    4.20
  -5  -5   5   -1.50    2.40
   4   5  -5   70.99    8.40
   4   5  -5   76.79   11.40
  -4  -5   5   80.19    8.40
   3   5  -5  279.07   18.00
   3   5  -5  299.67   13.40
   3   5  -5  261.77   13.80
  -3  -5   5  253.07   14.10
   2   5  -5   42.20    5.40
   2   5  -5   37.60    5.10
   2   5  -5   32.90    7.60
  -2  -5   5   35.70    5.40
   1   5  -5   59.99    8.10
   1   5  -5   62.09    5.50
   1   5  -5   62.39    6.40
  -1  -5   5   63.69    6.80
   0   5  -5  936.61   32.00
   0   5  -5  902.41   27.90
   0   5  -5  925.31   22.90
   0  -5   5  892.51   28.40
  -1   5  -5  164.18   10.50
  -1   5  -5  154.48   11.50
   1  -5   5  156.88    6.80
   1  -5   5  147.09   10.70
  -2   5  -5  190.28   12.70
  -2   5  -5  232.08   13.10
   2  -5   5  197.28   12.50
   2  -5   5  226.58    9.50
  -3   5  -5  227.58   13.40
  -3   5  -5  196.98   12.50
  -3   5  -5  206.58   12.80
   3  -5   5  224.28   11.00
   3  -5   5  227.08   13.80
  -4   5  -5   15.90    4.30
  -4   5  -5   16.20    5.00
  -4   5  -5   13.90    4.40
   4  -5   5   13.00    4.80
  -5   5  -5   18.20    5.50
  -5   5  -5   27.50    6.00
   5  -5   5   32.20    6.30
   5  -5   5   27.70    6.30
  -6   5  -5    3.50    3.60
  -6   5  -5    3.30    3.40
   6  -5   5    7.60    4.50
   6  -5   5    7.10    4.40
  -7   5  -5  117.29   11.80
  -7   5  -5  135.09   12.20
   7  -5   5  148.69   12.80
   7  -5   5  130.69   12.90
  -8   5  -5   -0.90    4.30
   8  -5   5    1.40    4.60
   8  -5   5   -0.10    4.20
   8   4  -5   18.80    7.30
  -8  -4   5   16.60    6.00
   7   4  -5   21.50    7.40
   7   4  -5   35.70   10.30
  -7  -4   5   21.30    6.40
   6   4  -5   67.09    9.20
   6   4  -5   39.50   11.60
  -6  -4   5   46.40    7.00
   5   4  -5   -3.80    2.30
   5   4  -5   -3.80    8.60
  -5  -4   5    0.60    2.60
   4   4  -5  149.99   15.80
   4   4  -5  232.08   13.20
  -4  -4   5  224.88   12.70
  -4  -4   5  255.97   10.60
   3   4  -5  467.65   25.50
   3   4  -5  451.05   17.80
   3   4  -5  514.55   16.90
  -3  -4   5  470.45   18.50
  -3  -4   5  503.15   14.80
   2   4  -5   98.49    7.20
   2   4  -5   96.49   10.10
  -2  -4   5   90.09    5.20
  -2  -4   5   86.09    7.40
   1   4  -5  337.37   14.10
   1   4  -5  315.07   11.80
   1   4  -5  353.96   18.10
  -1  -4   5  334.67   10.20
  -1  -4   5  303.57   14.10
   0   4  -5 1090.29   30.60
   0   4  -5 1092.09   34.30
   0   4  -5 1085.59   24.50
   0  -4   5 1067.99   30.50
   0  -4   5 1103.49   24.80
  -1   4  -5  124.09    8.90
  -1   4  -5  151.08   10.80
   1  -4   5  139.79    7.00
   1  -4   5  137.29    9.30
  -2   4  -5   56.99    6.60
  -2   4  -5   45.50    5.80
   2  -4   5   59.39    5.30
   2  -4   5   54.49    6.60
  -3   4  -5  204.78   11.70
  -3   4  -5  198.88   11.80
  -3   4  -5  225.98   12.80
  -4   4  -5   87.99    8.50
  -4   4  -5  102.89    8.90
   4  -4   5   78.49    7.40
   4  -4   5   74.69    8.20
  -5   4  -5   33.40    6.50
  -5   4  -5   32.90    6.60
   5  -4   5   27.70    6.30
   5  -4   5   33.20    6.40
  -6   4  -5  184.88   13.60
  -6   4  -5  194.08   13.20
   6  -4   5  180.08   13.60
   6  -4   5  182.38   13.20
  -7   4  -5  111.39   11.30
   7  -4   5   98.99   11.30
   7  -4   5  120.39   11.50
  -8   4  -5    6.90    5.10
   8  -4   5    8.40    5.50
   8  -4   5    5.20    5.40
  -9   4  -5   15.30    7.10
   9  -4   5    9.10    6.00
   9  -4   5   25.30    8.70
   8   3  -5   46.50   10.00
  -8  -3   5   43.60    8.50
   7   3  -5  190.08   14.90
   7   3  -5  204.88   17.90
  -7  -3   5  192.48   12.60
  -7  -3   5  208.38   14.00
   6   3  -5   22.70    6.10
   6   3  -5   32.90    6.10
   6   3  -5   22.20    8.40
  -6  -3   5   25.50    5.80
   5   3  -5   -1.30    5.20
   5   3  -5   -1.60    2.40
  -5  -3   5    2.20    2.50
  -5  -3   5    1.40    2.80
   4   3  -5  147.99   10.40
   4   3  -5   90.49   12.70
  -4  -3   5  161.28    8.70
  -4  -3   5  157.08    9.80
   3   3  -5   35.50    5.00
   3   3  -5   15.30    6.30
   3   3  -5   39.10    4.40
  -3  -3   5   30.20    3.70
  -3  -3   5   37.30    4.70
   2   3  -5   -3.00    2.40
   2   3  -5   -1.90    1.20
  -2  -3   5    0.20    1.50
  -2  -3   5   -0.80    1.20
   1   3  -5  679.03   29.10
   1   3  -5  807.62   22.90
   1   3  -5  749.42   19.50
  -1  -3   5  776.72   19.80
  -1  -3   5  752.52   22.60
   0   3  -5  394.76   19.40
   0   3  -5  384.06   10.20
   0   3  -5  366.96   15.00
   0  -3   5  372.16   12.50
   0  -3   5  381.06   15.00
  -1   3  -5   39.50    5.10
  -1   3  -5   29.00    5.50
   1  -3   5   33.00    3.90
   1  -3   5   36.10    5.00
  -2   3  -5   46.30    6.30
  -2   3  -5   43.80    5.40
  -2   3  -5   52.29    5.70
   2  -3   5   52.79    6.00
  -3   3  -5  233.78   12.90
  -3   3  -5  241.98   13.40
  -3   3  -5  258.97   13.20
   3  -3   5  244.08   13.20
   3  -3   5  261.37   12.50
  -4   3  -5    7.80    3.60
  -4   3  -5    0.90    2.00
   4  -3   5   -1.20    1.80
  -5   3  -5    0.10    2.70
  -5   3  -5   -0.20    2.50
   5  -3   5    8.90    4.20
   5  -3   5    5.90    3.70
  -6   3  -5  332.67   18.10
  -6   3  -5  380.06   19.30
   6  -3   5  347.97   18.70
   6  -3   5  364.36   19.40
  -7   3  -5  187.28   14.70
  -7   3  -5  167.28   13.30
   7  -3   5  161.48   13.50
   7  -3   5  174.38   14.40
  -8   3  -5   18.00    7.00
   8  -3   5   27.10    7.80
   8  -3   5   18.40    6.80
  -9   3  -5   13.80    6.60
   9  -3   5   15.70    7.10
   9  -3   5   22.60    8.80
   9   2  -5    4.60    5.90
   9   2  -5    0.80    5.50
  -9  -2   5    4.70    4.80
   8   2  -5  171.38   15.00
   8   2  -5  155.98   13.10
  -8  -2   5  165.28   12.60
   7   2  -5  292.47   16.40
   7   2  -5  272.37   17.60
   7   2  -5  299.27   20.20
  -7  -2   5  291.67   15.50
  -7  -2   5  276.87   15.80
   6   2  -5   16.40    7.30
   6   2  -5   -2.30    2.50
  -6  -2   5    2.00    2.50
  -6  -2   5   -1.60    2.10
   5   2  -5   73.79    8.20
   5   2  -5  109.99   12.10
  -5  -2   5  102.69    7.80
  -5  -2   5   94.19    7.70
   4   2  -5   36.20    8.60
   4   2  -5   32.10    5.90
  -4  -2   5   48.20    5.20
   3   2  -5   21.90    4.60
   3   2  -5   19.10    3.40
   3   2  -5   28.10    7.30
  -3  -2   5   22.30    4.00
   2   2  -5  139.09    8.00
   2   2  -5  137.99    7.70
   2   2  -5  136.29   13.50
  -2  -2   5  152.88    8.00
   1   2  -5 1957.80   41.70
   1   2  -5 2014.80   45.20
  -1  -2   5 2032.00   44.10
   0   2  -5  223.18   11.30
   0   2  -5  215.58    7.20
   0  -2   5  220.28   10.10
  -1   2  -5  321.47   14.20
  -1   2  -5  346.47   13.30
   1  -2   5  334.87   13.50
   1  -2   5  324.77    7.40
   1  -2   5  350.86   13.10
  -2   2  -5  145.99   10.80
  -2   2  -5  133.99    8.60
  -2   2  -5  147.59   10.00
   2  -2   5  155.08    9.20
   2  -2   5  152.98    9.50
  -3   2  -5  150.38    9.60
  -3   2  -5  161.48    9.40
  -3   2  -5  114.89    9.20
   3  -2   5  136.49    9.30
   3  -2   5  140.79    5.80
  -4   2  -5    3.50    3.60
  -4   2  -5    1.50    2.50
   4  -2   5    0.80    2.30
  -5   2  -5  545.15   22.80
  -5   2  -5  537.15   22.00
   5  -2   5  516.15   22.20
   5  -2   5  515.15   21.80
  -6   2  -5    0.90    3.20
  -6   2  -5   -0.70    2.50
   6  -2   5   -0.60    2.90
   6  -2   5    3.10    3.50
  -7   2  -5   47.20    9.10
  -7   2  -5   44.70    8.30
   7  -2   5   49.60    9.30
   7  -2   5   44.00    9.10
  -8   2  -5  259.67   18.50
   8  -2   5  244.38   18.10
   8  -2   5  258.27   18.40
  -9   2  -5   22.80    7.50
   9  -2   5   41.30    9.70
   9  -2   5   23.30    8.00
   9   1  -5   -2.30    4.60
   9   1  -5   -3.00    3.70
  -9  -1   5    1.10    3.80
   8   1  -5  113.89   12.40
   8   1  -5  126.09   12.00
  -8  -1   5   96.79    9.90
   7   1  -5   79.19   10.10
   7   1  -5   61.59   10.60
  -7  -1   5   69.39    8.30
   6   1  -5   51.79    7.60
   6   1  -5   96.19   12.00
  -6  -1   5   71.39    7.70
   5   1  -5  131.39   10.30
   5   1  -5  139.69   12.80
  -5  -1   5  144.49    8.70
  -5  -1   5  141.39    9.70
   4   1  -5  309.37   17.70
   4   1  -5  315.97   15.00
  -4  -1   5  330.97   12.30
  -4  -1   5  324.77   13.90
   3   1  -5   61.39    8.30
   3   1  -5   48.10    5.50
   3   1  -5   40.70    4.20
  -3  -1   5   49.20    5.10
  -3  -1   5   53.59    4.40
   2   1  -5  857.21   23.30
   2   1  -5  883.31   29.90
   2   1  -5  871.81   23.60
  -2  -1   5  870.91   24.10
  -2  -1   5  837.32   21.50
   1   1  -5  581.44   22.50
   1   1  -5  584.24   18.90
   1   1  -5  534.85   15.80
  -1  -1   5  567.74   18.00
  -1  -1   5  540.45   15.70
   0   1  -5    4.50    3.70
   0   1  -5   -0.20    1.20
   0   1  -5    7.30    4.60
   0   1  -5   -0.70    1.30
   0  -1   5   -0.90    1.40
   0  -1   5    0.70    1.30
   0  -1   5    0.50    1.90
  -1   1  -5  144.49    9.70
  -1   1  -5  147.19    9.60
   1  -1   5  134.19    7.90
   1  -1   5  148.89    5.70
   1  -1   5  155.88    9.30
  -2   1  -5  605.04   19.10
  -2   1  -5  586.84   19.40
  -2   1  -5  580.34   21.70
   2  -1   5  603.34   14.50
   2  -1   5  562.94   20.10
  -3   1  -5    3.60    2.90
  -3   1  -5    5.90    2.50
  -3   1  -5    1.40    2.00
   3  -1   5    4.70    2.80
   3  -1   5    6.90    2.00
  -4   1  -5  114.39    8.90
  -4   1  -5  108.59    9.40
   4  -1   5  103.49    8.90
   4  -1   5  112.59    6.60
  -5   1  -5  167.18   12.10
  -5   1  -5  167.58   11.90
   5  -1   5  156.38   11.40
   5  -1   5  145.59   11.60
  -6   1  -5  152.08   12.40
  -6   1  -5  135.99   11.50
   6  -1   5  119.99   11.40
   6  -1   5  123.79   11.40
  -7   1  -5   41.60    8.80
   7  -1   5   61.29    9.20
   7  -1   5   73.79   10.00
  -8   1  -5  198.38   16.00
   8  -1   5  207.38   17.00
   8  -1   5  179.48   15.90
   9   0  -5   -1.50    5.10
  -9   0   5   -0.40    3.90
   8   0  -5   93.59   12.30
   8   0  -5   83.79   10.90
  -8   0   5  106.09   10.60
   7   0  -5   14.00    5.40
   7   0  -5   20.70    7.00
  -7   0   5   36.90    7.10
   6   0  -5    5.60    3.70
   6   0  -5    8.70    5.40
  -6   0   5    5.00    3.40
   5   0  -5 1490.95   45.50
   5   0  -5 1430.16   40.60
  -5   0   5 1504.35   39.80
   4   0  -5   37.20    3.60
   4   0  -5   52.29    8.30
   4   0  -5   48.40    5.90
  -4   0   5   35.00    5.00
   3   0  -5   66.09    8.30
   3   0  -5   66.19    6.20
   3   0  -5   57.49    4.90
  -3   0   5   57.79    3.90
  -3   0   5   61.49    6.00
   2   0  -5  376.06   14.30
   2   0  -5  380.06   18.30
  -2   0   5  376.56   10.60
  -2   0   5  381.56   14.80
   1   0  -5  147.39    7.60
   1   0  -5  131.39    8.40
   1   0  -5  146.29    6.00
   1   0  -5  150.88   10.80
  -1   0   5  151.78    6.40
  -1   0   5  150.88    8.90
   0   0  -5   51.09    5.90
   0   0  -5   41.70    6.10
   0   0  -5   54.89    4.10
   0   0   5   63.49    6.20
   0   0   5   56.19    4.50
  -1   0  -5  363.66   17.50
  -1   0  -5  373.26   15.70
  -1   0  -5  372.56   15.90
   1   0   5  372.86   11.90
   1   0   5  365.96   15.30
  -2   0  -5    6.90    3.30
  -2   0  -5    6.00    2.80
  -2   0  -5    9.10    2.90
   2   0   5   13.40    2.70
   2   0   5    5.30    3.00
  -3   0  -5   53.89    5.40
  -3   0  -5   51.69    6.80
  -3   0  -5   56.79    6.10
   3   0   5   51.99    6.40
   3   0   5   48.70    4.60
  -4   0  -5   74.39    7.60
  -4   0  -5   61.29    7.70
   4   0   5   62.19    5.80
   4   0   5   60.59    7.50
   4   0   5   76.89    7.80
  -5   0  -5  305.97   16.70
  -5   0  -5  304.17   16.20
   5   0   5  304.27   13.80
   5   0   5  288.47   16.50
   5   0   5  288.47   15.80
  -6   0  -5   16.50    6.00
  -6   0  -5    8.50    4.40
   6   0   5   11.00    4.70
   6   0   5   24.60    6.70
  -7   0  -5   29.70    7.90
  -7   0  -5   41.30    8.70
   7   0   5   37.40    8.30
   7   0   5   26.50    7.40
  -8   0  -5   28.00    7.80
   8   0   5   27.90    7.80
   8   0   5   39.80    9.50
   9  -1  -5   19.40    7.70
  -9   1   5   27.30    7.80
   8  -1  -5   17.50    6.70
   8  -1  -5   19.10    7.30
  -8   1   5   20.90    6.10
   7  -1  -5   72.69   10.50
   7  -1  -5   85.29   10.10
  -7   1   5   99.09    9.80
   6  -1  -5  855.41   33.70
   6  -1  -5  885.71   31.40
  -6   1   5  830.52   29.20
   5  -1  -5  178.18   14.10
   5  -1  -5  152.48   11.30
  -5   1   5  172.78   11.30
   4  -1  -5   21.50    3.40
   4  -1  -5   32.90    5.30
   4  -1  -5   20.80    5.80
  -4   1   5   27.40    5.40
   3  -1  -5  266.07   10.90
   3  -1  -5  281.87   16.20
   3  -1  -5  249.78   12.90
  -3   1   5  269.17   13.10
   2  -1  -5  491.85   17.50
   2  -1  -5  530.85   22.20
  -2   1   5  474.55   18.10
   1  -1  -5  189.08    9.60
   1  -1  -5  207.08   11.10
   1  -1  -5  176.98   12.00
   1  -1  -5  195.18    6.20
  -1   1   5  182.38   10.60
  -1   1   5  201.78    9.70
   0  -1  -5  115.59    9.40
   0  -1  -5  112.59    5.60
   0  -1  -5  115.59    8.90
  -1  -1  -5   90.99    8.00
  -1  -1  -5   97.59    6.10
  -1  -1  -5   89.59    7.90
   1   1   5   85.89    6.30
   1   1   5   98.69    8.10
  -2  -1  -5   64.99    7.40
  -2  -1  -5   51.19    5.90
  -2  -1  -5   38.10    6.20
   2   1   5   61.09    5.50
   2   1   5   53.89    6.30
  -3  -1  -5  200.08   11.20
  -3  -1  -5  204.68   13.40
   3   1   5  209.88   12.90
   3   1   5  216.08   10.70
  -4  -1  -5  266.87   15.60
  -4  -1  -5  291.07   14.80
   4   1   5  320.37   16.80
   4   1   5  300.17   14.60
   4   1   5  301.07   13.70
  -5  -1  -5   30.60    6.80
  -5  -1  -5   31.60    7.30
   5   1   5   28.70    6.60
   5   1   5   34.20    6.90
   5   1   5   41.00    6.90
  -6  -1  -5   25.50    7.00
  -6  -1  -5   25.60    6.50
   6   1   5   23.00    6.40
   6   1   5   19.00    5.80
  -7  -1  -5   28.80    7.90
  -7  -1  -5   33.40    8.90
   7   1   5   33.40    7.70
   7   1   5   32.40    8.00
  -8  -1  -5   10.00    5.60
   8   1   5    1.00    5.00
   9  -2  -5   78.69   11.50
  -9   2   5   61.79   11.00
   8  -2  -5   75.79   11.00
   8  -2  -5   45.90   10.40
  -8   2   5   58.39    8.80
   7  -2  -5   68.09   10.60
   7  -2  -5   74.99    9.70
  -7   2   5   47.70    7.50
   6  -2  -5  165.28   12.90
   6  -2  -5  153.18   14.20
  -6   2   5  143.69   11.40
   5  -2  -5   41.20    7.60
   5  -2  -5   34.50    6.70
  -5   2   5   35.00    5.70
   4  -2  -5   11.70    3.20
   4  -2  -5   10.00    4.70
   4  -2  -5    9.40    4.00
  -4   2   5   14.70    4.10
   3  -2  -5  125.99    9.30
   3  -2  -5  139.79   11.90
   3  -2  -5  135.49    8.40
  -3   2   5  128.19    9.40
   2  -2  -5  272.67   12.60
   2  -2  -5  273.07   13.10
   2  -2  -5  260.97   15.80
  -2   2   5  269.87   13.00
  -2   2   5  269.17   13.60
   1  -2  -5    1.90    2.40
   1  -2  -5    1.20    0.80
   1  -2  -5   -1.50    1.70
  -1   2   5    2.40    2.50
  -1   2   5    1.00    1.80
   0  -2  -5  241.98    8.60
   0  -2  -5  245.48   12.90
   0  -2  -5  221.98   13.50
   0   2   5  235.98   12.80
   0   2   5  242.38   11.60
  -1  -2  -5  318.17   15.80
  -1  -2  -5  299.57   11.40
  -1  -2  -5  312.07   15.60
   1   2   5  314.47   13.40
  -2  -2  -5  445.56   18.30
  -2  -2  -5  403.46   18.80
   2   2   5  401.76   18.10
  -3  -2  -5  345.47   17.80
  -3  -2  -5  368.96   15.60
   3   2   5  366.06   15.20
   3   2   5  377.16   18.30
  -4  -2  -5  182.68   13.20
  -4  -2  -5  174.78   11.70
   4   2   5  192.78   18.10
   4   2   5  180.38   11.40
   4   2   5  177.28   13.10
  -5  -2  -5   36.50    7.20
  -5  -2  -5   21.50    6.10
   5   2   5   23.00    6.20
   5   2   5   15.20    4.80
  -6  -2  -5   27.00    7.00
  -6  -2  -5   38.90    8.10
   6   2   5   29.60    7.60
   6   2   5   24.00    6.20
  -7  -2  -5  101.19   12.30
   7   2   5  110.59   12.50
   9  -3  -5   65.09   12.50
  -9   3   5   81.09   11.00
   8  -3  -5    0.90    4.80
   8  -3  -5   -0.20    4.60
  -8   3   5   -1.30    3.50
   7  -3  -5   92.29   11.40
   7  -3  -5  105.99   13.20
  -7   3   5  103.99   10.70
   6  -3  -5   77.49    9.50
   6  -3  -5   74.89   10.70
  -6   3   5   69.39    8.30
   5  -3  -5    1.40    2.80
   5  -3  -5   -1.40    2.60
  -5   3   5   -2.50    2.20
   4  -3  -5   21.00    5.40
   4  -3  -5   28.80    7.30
   4  -3  -5   24.40    4.70
  -4   3   5   22.20    5.40
  -4   3   5   33.50    6.50
   3  -3  -5   46.80    6.30
   3  -3  -5   42.80    7.40
  -3   3   5   51.29    6.70
  -3   3   5   46.30    6.20
   2  -3  -5   41.80    5.70
   2  -3  -5   49.30    6.20
   2  -3  -5   46.10    7.40
  -2   3   5   50.99    6.50
  -2   3   5   41.90    6.10
   1  -3  -5  187.78   11.70
   1  -3  -5  169.38   12.80
  -1   3   5  168.08   11.20
  -1   3   5  162.28   10.30
   0  -3  -5 1828.92   49.60
   0  -3  -5 1744.43   37.90
   0  -3  -5 1750.82   46.30
   0   3   5 1735.53   46.60
   0   3   5 1823.82   44.80
  -1  -3  -5   51.09    5.10
  -1  -3  -5   55.39    7.20
  -1  -3  -5   59.59    7.60
   1   3   5   55.09    6.40
   1   3   5   50.89    6.80
  -2  -3  -5  301.37   15.90
   2   3   5  294.17   14.70
   2   3   5  295.07   16.00
  -3  -3  -5  200.38   13.90
  -3  -3  -5  184.98   11.40
   3   3   5  189.38   13.60
   3   3   5  196.98   12.50
  -4  -3  -5    9.50    4.10
  -4  -3  -5   10.40    4.10
   4   3   5   12.70    5.40
   4   3   5   22.70    5.30
  -5  -3  -5   -2.00    3.10
  -5  -3  -5    0.90    3.30
   5   3   5    1.60    3.30
   5   3   5    0.20    3.40
  -6  -3  -5  228.38   16.90
  -6  -3  -5  217.88   15.90
   6   3   5  219.58   15.60
   6   3   5  245.68   17.90
   7   3   5   58.29   11.30
   9  -4  -5    8.80    6.80
  -9   4   5    2.00    5.20
   8  -4  -5   -0.30    5.20
   8  -4  -5    1.90    5.70
  -8   4   5   -2.70    3.90
   7  -4  -5  120.89   13.20
   7  -4  -5  101.99   12.90
  -7   4   5  140.69   12.70
   6  -4  -5   44.10    8.70
   6  -4  -5   25.80    7.70
  -6   4   5   34.30    7.60
   5  -4  -5   39.10    9.20
   5  -4  -5   41.40    8.20
  -5   4   5   46.60    7.30
  -5   4   5   39.60    7.60
   4  -4  -5    2.30    3.20
   4  -4  -5   11.00    5.10
   4  -4  -5    7.70    3.60
  -4   4   5   13.00    4.70
  -4   4   5    9.90    4.10
   3  -4  -5   27.80    6.00
   3  -4  -5   29.70    6.00
   3  -4  -5   29.20    7.70
  -3   4   5   34.00    6.90
  -3   4   5   24.00    5.50
   2  -4  -5   19.10    4.90
   2  -4  -5   12.20    5.20
  -2   4   5   26.00    6.00
  -2   4   5   21.90    5.60
   1  -4  -5  416.06   21.80
   1  -4  -5  437.86   19.20
  -1   4   5  423.06   19.40
  -1   4   5  436.56   19.10
   0  -4  -5  706.93   28.70
   0  -4  -5  759.22   27.30
   0   4   5  739.23   27.00
   0   4   5  719.13   25.90
  -1  -4  -5    6.20    3.90
  -1  -4  -5    4.80    2.50
  -1  -4  -5    5.40    3.90
   1   4   5    7.70    3.60
   1   4   5    3.00    3.10
  -2  -4  -5   10.90    5.20
  -2  -4  -5   14.30    4.90
   2   4   5   15.50    4.90
   2   4   5   10.10    4.10
  -3  -4  -5  150.48   13.00
  -3  -4  -5  156.78   10.90
   3   4   5  153.78   12.00
   3   4   5  167.08   13.30
  -4  -4  -5   31.30    6.60
  -4  -4  -5   20.10    6.70
   4   4   5   21.70    6.50
   4   4   5   20.00    6.20
  -5  -4  -5   20.10    6.40
  -5  -4  -5   15.20    5.80
   5   4   5   16.20    6.20
   5   4   5   15.70    6.40
  -6  -4  -5  140.49   13.80
  -6  -4  -5  129.49   12.80
   6   4   5  130.09   14.00
   6   4   5  114.09   12.70
   8  -5  -5   51.79   10.90
   8  -5  -5   55.69   12.50
  -8   5   5   51.39   10.30
   7  -5  -5  182.88   15.80
   7  -5  -5  168.08   17.60
  -7   5   5  171.18   14.80
  -7   5   5  206.88   16.10
   6  -5  -5    2.30    4.40
   6  -5  -5    4.70    4.70
  -6   5   5   -0.10    3.20
  -6   5   5    6.80    4.70
   5  -5  -5   73.99   10.10
   5  -5  -5   54.79   10.10
  -5   5   5   94.09   10.30
  -5   5   5   88.19   10.10
   4  -5  -5   43.00    8.40
   4  -5  -5   37.00    9.30
  -4   5   5   47.10    8.60
  -4   5   5   42.90    8.20
   3  -5  -5   24.60    7.80
   3  -5  -5   28.20    6.10
  -3   5   5   25.50    6.30
  -3   5   5   30.80    6.60
   2  -5  -5   69.69    8.70
   2  -5  -5  122.09   12.60
  -2   5   5   88.39    9.50
  -2   5   5  103.19   10.00
   1  -5  -5   13.40    5.70
   1  -5  -5   12.70    4.70
  -1   5   5   16.10    5.60
  -1   5   5    8.70    4.40
   0  -5  -5   11.00    4.50
   0  -5  -5    8.10    4.80
   0   5   5    7.70    3.80
   0   5   5    5.30    4.20
  -1  -5  -5    5.80    4.00
  -1  -5  -5    1.80    3.80
   1   5   5    7.30    4.50
   1   5   5    2.80    3.30
  -2  -5  -5  137.19   12.30
  -2  -5  -5  142.69   12.90
  -2  -5  -5  158.98   10.90
   2   5   5  147.89   12.40
   2   5   5  137.69   11.80
  -3  -5  -5   29.00    6.50
  -3  -5  -5   32.00    7.90
   3   5   5   28.30    7.10
   3   5   5   42.70    8.50
  -4  -5  -5    0.90    3.40
  -4  -5  -5    0.00    3.50
   4   5   5    1.80    4.10
   4   5   5    4.00    4.10
  -5  -5  -5   29.70    7.90
  -5  -5  -5   11.00    5.60
   5   5   5    8.30    5.50
   5   5   5    9.00    5.50
   8  -6  -5   66.69   14.50
   8  -6  -5   67.29   13.50
  -8   6   5   75.09   12.10
  -8   6   5   61.99   12.10
   7  -6  -5   25.90    8.80
   7  -6  -5   30.40   10.50
  -7   6   5   30.50    8.00
  -7   6   5   31.30    9.00
   6  -6  -5   -3.30    3.30
   6  -6  -5   -4.20    5.00
  -6   6   5   -1.20    3.50
  -6   6   5    0.50    3.20
   5  -6  -5  101.99   11.90
   5  -6  -5   76.79   12.20
  -5   6   5   94.39   10.60
  -5   6   5   98.29   11.70
   4  -6  -5  137.09   15.00
   4  -6  -5  162.88   12.70
  -4   6   5  183.68   14.60
  -4   6   5  177.68   13.60
   3  -6  -5  136.29   14.50
   3  -6  -5  135.19   11.90
  -3   6   5  154.58   12.70
  -3   6   5  123.19   11.80
   2  -6  -5    6.40    5.40
   2  -6  -5    4.90    4.00
  -2   6   5    5.70    4.20
  -2   6   5    5.10    4.00
   1  -6  -5   94.49   10.70
   1  -6  -5  104.29   12.70
  -1   6   5   92.99   10.00
  -1   6   5   69.79    9.00
   0  -6  -5   21.70    7.50
   0  -6  -5   32.30    8.00
   0   6   5   18.70    6.00
   0   6   5   23.60    6.40
  -1  -6  -5   96.19   11.50
  -1  -6  -5   94.09   11.90
   1   6   5  100.79   11.10
   1   6   5   82.99    9.90
  -2  -6  -5  158.28   14.40
   2   6   5  144.69   13.00
   2   6   5  171.78   14.10
   2   6   5  138.19   13.40
  -3  -6  -5    6.20    4.90
   3   6   5    9.50    5.60
   3   6   5   16.70    6.30
  -4  -6  -5   16.00    6.00
  -4  -6  -5   18.20    6.70
   4   6   5   14.60    6.20
   4   6   5   16.90    6.50
  -5  -6  -5   33.50    8.80
  -5  -6  -5   20.70    7.60
   5   6   5   22.90    7.50
   5   6   5   26.00    8.30
   7  -7  -5    6.00    6.00
   7  -7  -5    0.50    6.70
  -7   7   5    5.90    5.60
  -7   7   5    5.40    5.50
   6  -7  -5   -2.90    5.10
   6  -7  -5    5.70    6.70
  -6   7   5    1.30    5.00
  -6   7   5    6.90    5.30
   5  -7  -5   71.09   12.70
  -5   7   5   91.19   12.10
  -5   7   5   93.09   11.00
   4  -7  -5    1.00    5.10
   4  -7  -5    4.00    4.30
  -4   7   5    7.30    5.00
  -4   7   5    1.70    3.50
   3  -7  -5    8.50    5.90
   3  -7  -5    3.10    5.00
  -3   7   5    3.10    4.30
  -3   7   5   10.40    5.40
   2  -7  -5  205.48   15.80
   2  -7  -5  199.28   18.10
  -2   7   5  218.68   16.60
  -2   7   5  220.58   15.90
   1  -7  -5   10.90    6.30
   1  -7  -5   11.50    5.40
  -1   7   5   26.50    7.60
  -1   7   5   28.60    7.30
   0  -7  -5    1.80    4.90
   0  -7  -5    1.50    4.30
   0   7   5    0.80    3.30
   0   7   5   -1.00    3.40
  -1  -7  -5   27.00    8.60
  -1  -7  -5   24.70    7.80
   1   7   5   22.80    7.00
   1   7   5   20.40    6.90
   1   7   5   23.30    8.20
  -2  -7  -5   16.30    7.00
   2   7   5   16.20    6.20
   2   7   5   35.00    9.20
   2   7   5   12.80    5.70
  -3  -7  -5   -0.50    4.80
   3   7   5   10.10    5.80
   3   7   5    1.10    4.20
   5  -8  -5    3.30    6.90
  -5   8   5   10.90    5.80
  -5   8   5    5.10    5.30
   4  -8  -5    2.30    6.00
   4  -8  -5   -3.60    4.70
  -4   8   5    2.00    4.20
  -4   8   5   -0.70    4.20
   3  -8  -5  129.49   16.70
   3  -8  -5  107.79   12.80
  -3   8   5  137.39   14.50
  -3   8   5  101.19   12.10
   2  -8  -5   78.59   13.10
   2  -8  -5  102.69   12.90
  -2   8   5   84.09   11.30
  -2   8   5   81.49   11.80
   1  -8  -5    1.00    5.20
   1  -8  -5    2.70    5.20
  -1   8   5    0.70    4.30
  -1   8   5   -2.40    4.40
  -1   8   5    0.50    4.10
   0  -8  -5   22.00    7.60
   0  -8  -5   15.50    8.10
   0   8   5    7.60    5.90
   0   8   5   18.90    7.70
   0   8   5    2.70    4.60
  -1  -8  -5   -2.10    4.00
  -1  -8  -5    1.20    5.00
   1   8   5   -0.70    4.60
   1   8   5    1.10    5.20
  -2  -8  -5    6.80    6.50
   2   8   5   10.50    6.80
   3  -9  -5   34.10    9.60
   3  -9  -5   26.10   10.70
  -3   9   5   40.60   10.00
  -3   9   5   36.90   11.20
  -3   9   5   49.99   11.60
   2  -9  -5   24.30   10.40
   2  -9  -5   37.40   10.20
  -2   9   5   26.40    8.60
  -2   9   5   31.00   10.60
   1  -9  -5   15.90    8.10
   1  -9  -5   24.90   10.20
  -1   9   5   10.20    7.70
  -1   9   5   29.10    8.70
   0  11  -6  117.89   16.40
   0  11  -6   91.09   12.20
   0 -11   6   97.89   12.90
   0 -11   6   93.79   13.10
  -1  11  -6    5.10    6.10
  -1  11  -6   -0.20    4.30
   1 -11   6    5.60    6.20
   1 -11   6    5.60    5.50
  -2  11  -6    7.60    6.50
  -2  11  -6    7.70    5.50
   2 -11   6   -0.50    4.50
  -3  11  -6   24.60    8.90
  -3  11  -6   18.70    6.90
   3 -11   6   34.90    9.20
   3  10  -6    5.60    5.70
   3  10  -6   11.70    5.90
  -3 -10   6    5.50    5.30
   2  10  -6   12.40    5.30
   2  10  -6   15.50    8.00
  -2 -10   6    7.40    5.00
  -2 -10   6    9.60    6.30
   1  10  -6  114.89   12.70
   1  10  -6  133.89   16.70
  -1 -10   6  175.88   15.80
  -1 -10   6  176.18   15.80
   0  10  -6   71.29   10.70
   0  10  -6   78.19   13.00
   0 -10   6   67.69   12.30
   0 -10   6   61.79   10.10
  -1  10  -6    3.90    5.30
  -1  10  -6   -1.50    3.80
   1 -10   6   -1.70    3.90
  -2  10  -6   84.69   11.40
  -2  10  -6   75.69   12.10
   2 -10   6  113.79   13.50
  -3  10  -6   11.00    5.50
  -3  10  -6   16.30    7.10
   3 -10   6    8.50    5.80
  -4  10  -6    5.60    5.30
  -4  10  -6    5.20    5.30
   4 -10   6    2.10    5.00
  -5  10  -6   52.99   10.80
  -5  10  -6   40.20   10.00
   5 -10   6   36.80    9.90
   5 -10   6   37.90    9.40
   4   9  -6   73.09   13.00
   4   9  -6   69.59   10.00
   3   9  -6    6.40    4.70
   3   9  -6    0.30    5.70
  -3  -9   6    1.40    4.50
   2   9  -6   51.69    9.60
   2   9  -6   44.60   11.20
  -2  -9   6   33.20    8.20
  -2  -9   6   45.80    9.60
   1   9  -6  212.68   15.60
   1   9  -6  188.88   17.80
  -1  -9   6  176.98   15.30
  -1  -9   6  177.08   15.20
   0   9  -6    3.10    5.00
   0   9  -6   -1.40    3.50
   0  -9   6    1.30    4.00
   0  -9   6   -3.40    2.20
  -1   9  -6  103.39   13.30
  -1   9  -6  103.89   11.30
   1  -9   6   97.99   11.80
  -2   9  -6   84.99   10.30
  -2   9  -6  111.99   13.50
   2  -9   6  106.89   11.80
  -3   9  -6   24.40    7.80
  -3   9  -6   16.20    6.00
   3  -9   6   16.20    7.20
  -4   9  -6   13.30    5.80
  -4   9  -6   13.20    6.40
   4  -9   6   15.10    6.40
  -5   9  -6  154.38   14.50
  -5   9  -6  134.19   14.50
   5  -9   6  138.99   14.70
   5  -9   6  151.68   14.10
  -6   9  -6   11.30    6.30
  -6   9  -6   14.80    6.70
   6  -9   6   12.70    6.10
   6  -9   6   13.10    6.60
   5   8  -6  176.88   19.50
   5   8  -6  196.28   16.30
  -5  -8   6  195.68   16.70
   4   8  -6  124.99   12.60
   4   8  -6  136.29   16.40
  -4  -8   6  130.19   13.20
   3   8  -6    2.20    3.50
   3   8  -6   -1.00    4.00
   3   8  -6    0.20    3.40
  -3  -8   6    4.80    4.40
  -3  -8   6   -0.90    3.70
   2   8  -6  187.58   13.70
   2   8  -6  174.98   16.40
  -2  -8   6  194.28   14.40
  -2  -8   6  160.18   13.70
   1   8  -6   43.00    8.10
   1   8  -6   61.09    9.90
  -1  -8   6   54.19    8.80
   0   8  -6   87.59   11.30
   0   8  -6   91.99    9.70
   0  -8   6   88.69   10.10
  -1   8  -6    6.80    4.40
  -1   8  -6    1.20    3.70
   1  -8   6    1.70    3.20
  -2   8  -6  302.57   18.10
  -2   8  -6  283.57   19.40
   2  -8   6  316.27   18.80
  -3   8  -6   46.00    8.70
  -3   8  -6   55.99    8.30
   3  -8   6   32.10    7.90
  -4   8  -6   90.29   11.00
  -4   8  -6   69.49    9.80
   4  -8   6  114.09   12.60
  -5   8  -6  147.29   13.30
  -5   8  -6  151.28   13.80
   5  -8   6  104.99   12.80
   5  -8   6  121.09   12.30
  -6   8  -6    8.50    5.30
  -6   8  -6    7.70    5.40
   6  -8   6    6.50    5.10
   6  -8   6    4.50    4.90
  -7   8  -6    3.80    4.40
  -7   8  -6    2.60    5.20
   7  -8   6    3.10    4.80
   6   7  -6   23.20   12.50
   6   7  -6   26.20    7.80
  -6  -7   6   28.80    8.20
   5   7  -6  174.98   20.30
   5   7  -6  156.38   13.90
  -5  -7   6  172.18   14.70
   4   7  -6   25.60    7.00
   4   7  -6   12.00    6.90
  -4  -7   6   23.40    6.60
   3   7  -6  191.88   17.40
   3   7  -6  178.88   12.40
   3   7  -6  170.88   12.40
  -3  -7   6  158.58   13.00
   2   7  -6  394.86   23.60
   2   7  -6  361.66   18.00
  -2  -7   6  378.96   19.70
   1   7  -6   99.09   12.60
   1   7  -6   86.99    9.20
  -1  -7   6  100.39   10.30
   0   7  -6   62.39    8.00
   0   7  -6   64.49    9.60
   0  -7   6   57.49    7.90
  -1   7  -6  213.68   14.20
  -1   7  -6  201.68   15.70
   1  -7   6  212.18   14.70
  -2   7  -6    0.60    3.20
  -2   7  -6    2.00    3.20
   2  -7   6    2.40    3.70
  -3   7  -6    3.60    3.70
  -3   7  -6    6.00    4.40
   3  -7   6   -0.60    2.90
  -4   7  -6  198.78   14.80
  -4   7  -6  238.38   15.90
  -4   7  -6  214.78   15.40
   4  -7   6  233.98   16.40
  -5   7  -6    9.50    5.20
  -5   7  -6   14.00    5.70
   5  -7   6    2.70    4.40
  -6   7  -6   36.30    8.30
  -6   7  -6   22.80    7.00
   6  -7   6   33.80    8.10
  -7   7  -6   66.29   10.30
  -7   7  -6   76.09   10.10
   7  -7   6   68.59   10.80
   7   6  -6    0.20    4.60
   7   6  -6    8.80   10.80
  -7  -6   6    5.10    4.80
   6   6  -6  120.69   12.60
  -6  -6   6  140.49   13.00
   5   6  -6  135.19   11.90
   5   6  -6   85.49   15.30
  -5  -6   6  119.49   11.20
   4   6  -6    4.10    6.60
   4   6  -6    6.80    4.50
  -4  -6   6    2.70    3.50
   3   6  -6  434.06   19.00
   3   6  -6  450.55   25.90
  -3  -6   6  412.56   20.10
   2   6  -6  358.56   16.70
   2   6  -6  362.26   21.80
   2   6  -6  351.16   15.70
  -2  -6   6  367.96   18.40
   1   6  -6   52.59    6.80
   1   6  -6   51.59    8.40
  -1  -6   6   59.29    7.40
   0   6  -6  430.86   19.00
   0   6  -6  429.86   22.20
   0  -6   6  408.76   19.30
  -1   6  -6    4.80    3.20
  -1   6  -6   -0.30    2.60
   1  -6   6   -1.00    2.50
  -2   6  -6   38.60    6.40
  -2   6  -6   27.20    6.90
   2  -6   6   42.50    8.00
  -3   6  -6  427.16   20.60
  -3   6  -6  478.25   22.00
  -3   6  -6  438.96   20.80
   3  -6   6  438.46   21.40
  -4   6  -6  319.07   17.80
  -4   6  -6  340.47   18.60
   4  -6   6  369.56   20.20
   4  -6   6  339.07   15.60
  -5   6  -6    2.40    3.40
  -5   6  -6    5.10    4.20
   5  -6   6    5.20    4.10
  -6   6  -6  245.38   16.70
  -6   6  -6  243.68   16.30
   6  -6   6  224.58   17.00
   6  -6   6  244.88   15.50
  -7   6  -6   99.79   11.50
  -7   6  -6  106.69   12.10
   7  -6   6   95.19   11.30
   7  -6   6   90.19   12.30
  -8   6  -6   14.50    7.00
   8  -6   6    2.20    5.30
   8  -6   6    9.20    6.50
   7   5  -6   68.59   16.20
   7   5  -6   61.79   10.00
  -7  -5   6   64.89    9.40
   6   5  -6   62.09    9.20
   6   5  -6   42.30   13.10
  -6  -5   6   51.19    7.90
   5   5  -6   28.00    6.80
   5   5  -6   28.80   10.80
  -5  -5   6   37.90    7.80
   4   5  -6   45.40    7.00
   4   5  -6   48.60   13.20
  -4  -5   6   43.30    6.50
   3   5  -6  281.07   14.00
   3   5  -6  267.57   13.30
   3   5  -6  266.67   20.70
  -3  -5   6  271.47   15.10
   2   5  -6  453.95   17.00
   2   5  -6  456.45   18.30
   2   5  -6  491.25   25.30
  -2  -5   6  457.95   19.60
   1   5  -6   62.99    6.90
   1   5  -6   56.59    6.10
   1   5  -6   64.09    8.80
   0   5  -6  662.43   23.70
   0   5  -6  632.54   27.20
   0  -5   6  647.94   23.90
  -1   5  -6   61.19    7.30
  -1   5  -6   61.89    8.60
   1  -5   6   57.79    7.10
   1  -5   6   69.49    5.20
  -2   5  -6  119.29   10.00
  -2   5  -6  104.09   10.00
   2  -5   6  144.99    8.30
   2  -5   6  120.39   10.20
  -3   5  -6  313.97   17.00
  -3   5  -6  341.57   17.20
  -3   5  -6  329.97   17.10
   3  -5   6  318.77   17.20
   3  -5   6  339.07   14.40
  -4   5  -6  438.96   20.40
  -4   5  -6  446.06   20.70
   4  -5   6  445.96   21.60
  -5   5  -6   15.90    5.50
  -5   5  -6    7.70    4.10
   5  -5   6   10.00    4.30
  -6   5  -6   96.49   10.70
  -6   5  -6   98.29   10.60
   6  -5   6   94.79   11.30
   6  -5   6   73.59    9.20
  -7   5  -6  151.58   13.80
  -7   5  -6  161.08   14.00
   7  -5   6  147.59   13.40
   7  -5   6  134.19   13.80
  -8   5  -6    3.20    4.40
   8  -5   6    2.50    4.80
   8  -5   6   -2.50    4.20
   8   4  -6    9.70    6.10
   7   4  -6  103.89   14.80
   7   4  -6   82.69   10.70
  -7  -4   6   79.39    9.50
   6   4  -6   11.80    8.70
   6   4  -6   12.10    5.20
  -6  -4   6    7.90    4.10
   5   4  -6    0.10    2.80
   5   4  -6   -1.40    5.40
  -5  -4   6    0.60    2.20
   4   4  -6   21.60    5.30
   4   4  -6   15.50    8.30
  -4  -4   6   25.50    5.80
   3   4  -6   10.90    6.70
   3   4  -6   31.60    5.70
   3   4  -6   36.90    5.10
  -3  -4   6   35.40    5.30
   2   4  -6   -1.00    2.00
   2   4  -6   -4.00    4.40
   2   4  -6   -0.40    1.80
  -2  -4   6   -2.50    1.30
  -2  -4   6   -0.60    1.60
   1   4  -6  522.55   15.70
   1   4  -6  530.35   19.40
   1   4  -6  450.75   24.90
  -1  -4   6  512.75   19.30
  -1  -4   6  506.55   15.40
   0   4  -6  649.04   22.90
   0   4  -6  690.73   28.80
   0  -4   6  677.73   18.60
   0  -4   6  618.94   22.60
  -1   4  -6   20.50    6.10
  -1   4  -6   19.10    4.80
   1  -4   6   15.20    4.60
   1  -4   6   22.50    4.00
  -2   4  -6   33.70    7.10
  -2   4  -6   27.60    5.70
  -2   4  -6   39.40    5.80
   2  -4   6   33.30    4.60
   2  -4   6   32.70    5.50
  -3   4  -6   13.60    4.80
  -3   4  -6   20.80    5.00
  -3   4  -6   10.50    4.00
   3  -4   6   12.30    4.80
   3  -4   6   10.50    4.20
  -4   4  -6   69.39    8.40
  -4   4  -6   69.09    8.30
   4  -4   6   89.49    8.30
  -5   4  -6    3.10    3.60
  -5   4  -6    2.40    3.30
   5  -4   6    5.20    3.60
  -6   4  -6   57.09    8.80
  -6   4  -6   75.59    9.40
   6  -4   6   59.69    8.80
   6  -4   6   43.10    8.70
  -7   4  -6    9.90    5.00
  -7   4  -6   20.50    6.40
   7  -4   6   17.60    6.00
   7  -4   6   25.40    7.70
  -8   4  -6   75.19   10.90
   8  -4   6   69.49   11.10
   8  -4   6   80.79   10.90
   8   3  -6   73.59   10.90
   7   3  -6  227.98   19.40
   7   3  -6  192.98   15.30
   6   3  -6   -0.50    5.80
   6   3  -6    0.50    3.20
  -6  -3   6   -0.20    2.50
   5   3  -6   31.50   12.10
   5   3  -6   34.60    7.10
  -5  -3   6   35.90    7.00
  -5  -3   6   38.60    5.80
   4   3  -6   48.80   11.20
   4   3  -6   48.90    6.50
  -4  -3   6   50.49    5.70
  -4  -3   6   46.00    5.80
   3   3  -6    2.70    2.80
   3   3  -6    7.50    6.40
   3   3  -6   -0.50    1.90
  -3  -3   6    2.20    2.00
  -3  -3   6    4.50    2.70
   2   3  -6   47.10   10.40
   2   3  -6   63.39    5.70
  -2  -3   6   71.39    6.50
  -2  -3   6   73.39    5.80
   1   3  -6  560.14   19.80
   1   3  -6  598.54   16.80
  -1  -3   6  573.44   17.90
  -1  -3   6  604.04   20.00
   0   3  -6  296.87   13.90
   0  -3   6  289.17   13.30
   0  -3   6  297.87   12.10
  -1   3  -6   92.69    8.00
   1  -3   6  100.09    8.10
  -2   3  -6   54.09    6.60
  -2   3  -6   35.50    7.60
  -2   3  -6   61.09    6.50
   2  -3   6   55.79    5.80
   2  -3   6   51.49    6.20
  -3   3  -6   22.40    5.80
  -3   3  -6   39.10    5.90
  -3   3  -6   31.00    6.40
   3  -3   6   28.30    6.00
   3  -3   6   21.00    4.70
  -4   3  -6    1.80    2.60
  -4   3  -6    7.50    4.10
   4  -3   6    2.50    2.60
  -5   3  -6  109.89   11.40
  -5   3  -6  100.39    9.80
   5  -3   6  121.99   10.40
  -6   3  -6  144.99   12.80
  -6   3  -6  166.38   13.10
   6  -3   6  130.69   12.00
   6  -3   6  123.99   11.70
  -7   3  -6   72.79    9.80
  -7   3  -6   64.89    9.50
   7  -3   6   86.39   10.70
   7  -3   6   83.29   11.00
  -8   3  -6   92.59   11.90
   8  -3   6  106.59   12.90
   8  -3   6  107.79   12.70
   8   2  -6  110.99   13.00
   8   2  -6   94.79   15.60
  -8  -2   6  114.79   11.30
   7   2  -6  108.29   11.80
   7   2  -6  102.29   14.00
  -7  -2   6  113.39   10.40
   6   2  -6   66.69   11.60
   6   2  -6   47.50    8.70
  -6  -2   6   52.79    6.90
   5   2  -6  102.29   12.80
   5   2  -6   94.29    8.90
  -5  -2   6  104.79    8.40
  -5  -2   6   91.89   11.00
   4   2  -6   59.09    6.90
   4   2  -6   44.10    9.20
  -4  -2   6   44.90    5.20
  -4  -2   6   50.49    5.80
   3   2  -6    3.60    2.40
   3   2  -6    6.90    5.20
   3   2  -6    4.40    2.80
  -3  -2   6    1.10    1.90
   2   2  -6   30.90    4.20
   2   2  -6   24.00    7.00
  -2  -2   6   24.50    4.00
   1   2  -6  288.77   13.30
   1   2  -6  268.97   17.20
   1   2  -6  268.17   10.20
  -1  -2   6  263.27   11.50
   0   2  -6   56.39    3.80
   0   2  -6   52.39    6.30
   0   2  -6   66.79    8.50
   0  -2   6   52.09    5.40
   0  -2   6   61.09    3.90
   0  -2   6   59.09    5.70
  -1   2  -6  190.88    9.90
  -1   2  -6  182.08   11.60
  -1   2  -6  189.28   13.00
   1  -2   6  160.58    9.80
   1  -2   6  167.48    9.90
  -2   2  -6  199.28   11.10
  -2   2  -6  194.88   12.70
  -2   2  -6  234.68   13.10
   2  -2   6  191.58   11.40
   2  -2   6  203.58   11.60
  -3   2  -6  468.05   18.90
  -3   2  -6  500.95   18.50
  -3   2  -6  466.25   21.10
   3  -2   6  487.85   19.70
  -4   2  -6  123.59    9.80
  -4   2  -6  119.69   10.70
   4  -2   6  105.49    9.60
  -5   2  -6   80.89    8.80
  -5   2  -6  103.79   10.90
   5  -2   6   89.19    9.70
   5  -2   6   84.29    9.60
  -6   2  -6   68.29    9.10
  -6   2  -6   63.79    9.00
   6  -2   6   75.79    9.40
   6  -2   6   70.29    9.20
  -7   2  -6   38.70    8.70
  -7   2  -6   48.20    9.30
   7  -2   6   49.10    9.50
   7  -2   6   55.69    9.20
  -8   2  -6   41.40    9.60
   8  -2   6   30.70    8.20
   8  -2   6   34.70    9.30
   9   1  -6   51.89   11.00
  -9  -1   6   82.69   10.90
   8   1  -6  157.58   15.00
   8   1  -6  145.59   16.00
  -8  -1   6  125.99   12.10
   7   1  -6   13.60    6.90
   7   1  -6   15.10    6.20
  -7  -1   6   12.70    4.80
   6   1  -6  126.39   14.10
   6   1  -6   86.99    9.60
  -6  -1   6  106.89    9.60
   5   1  -6  164.98   12.00
   5   1  -6  183.78   15.30
  -5  -1   6  176.28   11.30
   4   1  -6   58.79    9.50
   4   1  -6   63.39    7.00
  -4  -1   6   63.09    6.70
   3   1  -6  214.88   15.40
   3   1  -6  231.48   10.70
   3   1  -6  222.38   11.70
  -3  -1   6  221.08   11.80
  -3  -1   6  242.58    9.90
   2   1  -6  724.83   28.50
   2   1  -6  728.43   21.70
  -2  -1   6  738.43   19.80
  -2  -1   6  727.43   23.00
   1   1  -6    5.60    4.00
   1   1  -6    1.40    1.80
   1   1  -6    1.40    2.40
  -1  -1   6    4.20    2.40
  -1  -1   6    0.70    1.60
   0   1  -6  298.47   10.50
   0   1  -6  327.67   11.90
   0   1  -6  307.27   16.30
   0   1  -6  320.07   15.10
   0  -1   6  324.77   10.90
   0  -1   6  309.47   14.10
   0  -1   6  303.97   12.10
  -1   1  -6  129.09   10.00
  -1   1  -6  114.99    9.50
   1  -1   6  136.99    6.00
   1  -1   6  116.19    8.90
  -2   1  -6  374.06   17.50
  -2   1  -6  380.26   16.40
  -2   1  -6  358.36   14.80
   2  -1   6  339.37   16.20
  -3   1  -6   31.40    5.10
  -3   1  -6   37.90    6.30
   3  -1   6   40.60    7.10
  -4   1  -6   -0.10    2.50
  -4   1  -6    3.80    3.70
   4  -1   6    2.80    2.90
  -5   1  -6  199.78   14.20
  -5   1  -6  196.98   13.30
   5  -1   6  176.98   13.40
   5  -1   6  180.28   13.20
  -6   1  -6   59.39    9.30
  -6   1  -6   58.09    8.30
   6  -1   6   70.79    9.20
   6  -1   6   54.59    8.60
  -7   1  -6    3.60    4.20
  -7   1  -6   -2.00    4.00
   7  -1   6    0.40    3.70
   7  -1   6    5.60    4.60
  -8   1  -6   20.50    7.10
   8  -1   6    9.50    6.10
   8  -1   6   22.30    7.90
   9   0  -6   98.69   13.80
  -9   0   6   97.19   11.40
   8   0  -6   25.10    7.90
   8   0  -6   23.00    8.40
  -8   0   6   43.00    8.40
   7   0  -6    9.20    5.50
   7   0  -6    3.80    4.80
  -7   0   6   12.10    4.70
   6   0  -6  162.78   12.80
   6   0  -6  113.69   13.00
  -6   0   6  129.89   10.70
   5   0  -6  604.74   24.20
   5   0  -6  625.64   28.60
  -5   0   6  638.34   23.60
   4   0  -6    1.20    3.60
   4   0  -6   -0.20    2.20
  -4   0   6    0.10    2.00
   3   0  -6  730.43   21.20
   3   0  -6  696.83   23.00
   3   0  -6  662.83   28.00
  -3   0   6  675.63   23.40
   2   0  -6 1808.52   52.19
   2   0  -6 2008.20   45.60
  -2   0   6 1946.71   47.30
   1   0  -6    0.50    1.30
   1   0  -6   -0.30    2.50
   1   0  -6   -0.90    1.50
   1   0  -6    1.20    2.60
  -1   0   6   -0.90    1.70
  -1   0   6    1.20    1.70
  -1   0   6    0.70    1.40
   0   0  -6  150.28   10.10
   0   0  -6  129.99   10.60
   0   0  -6  150.78    7.30
   0   0   6  160.38   10.30
   0   0   6  144.69    7.80
  -1   0  -6  117.99    9.70
  -1   0  -6  125.29    7.40
  -1   0  -6  110.89    9.30
   1   0   6  120.09    9.30
   1   0   6  117.39    6.70
  -2   0  -6   31.70    4.70
  -2   0  -6   27.10    6.00
  -2   0  -6   28.90    5.10
   2   0   6   34.00    5.50
   2   0   6   30.30    3.90
  -3   0  -6   54.99    7.40
  -3   0  -6   64.09    6.60
   3   0   6   60.59    7.40
   3   0   6   63.49    6.70
  -4   0  -6  338.67   17.90
  -4   0  -6  302.17   15.70
   4   0   6  316.47   17.50
  -5   0  -6   -0.30    2.70
  -5   0  -6   -1.10    3.50
   5   0   6    6.60    4.20
   5   0   6   -0.10    2.80
  -6   0  -6   29.10    8.00
  -6   0  -6   45.40    7.40
   6   0   6   36.70    8.20
   6   0   6   35.90    7.70
  -7   0  -6   69.89   11.00
  -7   0  -6   60.49    9.20
   7   0   6   71.99    9.90
   7   0   6   73.49   11.10
  -8   0  -6    5.40    5.60
   8   0   6   10.00    6.80
   8   0   6    2.70    4.90
   9  -1  -6    8.10    6.60
  -9   1   6   16.40    6.30
   8  -1  -6   88.79   11.50
   8  -1  -6  103.99   13.90
  -8   1   6   88.39   10.50
   7  -1  -6   15.10    5.70
   7  -1  -6    5.40    5.10
  -7   1   6   14.70    5.80
   6  -1  -6  123.59   11.30
   6  -1  -6  122.99   13.40
  -6   1   6   98.79    9.60
   5  -1  -6  187.78   13.00
   5  -1  -6  174.28   15.20
  -5   1   6  182.18   12.50
   4  -1  -6    1.00    2.80
   4  -1  -6    1.90    3.80
  -4   1   6    2.90    2.60
   3  -1  -6  864.21   24.50
   3  -1  -6  793.62   26.40
   3  -1  -6  831.72   32.20
  -3   1   6  853.11   27.70
   2  -1  -6  478.55   18.10
   2  -1  -6  454.05   22.30
   2  -1  -6  473.05   17.80
  -2   1   6  484.95   19.50
  -2   1   6  476.25   17.60
   1  -1  -6   24.20    4.60
   1  -1  -6   29.80    5.60
   1  -1  -6   21.30    5.70
  -1   1   6   19.80    4.80
   0  -1  -6  186.88    8.00
   0  -1  -6  167.98   12.40
   0  -1  -6  168.78   11.20
   0   1   6  181.48    9.70
   0   1   6  177.88   11.50
  -1  -1  -6   28.80    6.40
  -1  -1  -6   23.30    3.70
  -1  -1  -6   24.20    5.50
   1   1   6   21.90    4.20
   1   1   6   19.40    4.90
  -2  -1  -6   32.90    6.70
  -2  -1  -6   38.30    5.90
   2   1   6   30.80    6.40
   2   1   6   35.50    4.90
  -3  -1  -6  323.27   14.90
  -3  -1  -6  330.67   17.90
   3   1   6  317.47   13.80
   3   1   6  300.17   16.90
  -4  -1  -6  139.69   10.70
  -4  -1  -6  169.18   13.60
   4   1   6  140.79   12.10
   4   1   6  145.69   11.00
  -5  -1  -6   -1.40    4.10
  -5  -1  -6   -1.10    2.90
   5   1   6   -0.20    3.10
   5   1   6    2.70    3.40
  -6  -1  -6  247.88   17.50
  -6  -1  -6  194.88   14.30
   6   1   6  185.58   15.80
   6   1   6  212.38   15.30
  -7  -1  -6   88.69   11.60
  -7  -1  -6   93.49   11.70
   7   1   6   86.49   11.80
   9  -2  -6   92.19   13.30
  -9   2   6   93.99   11.90
   8  -2  -6   -1.60    5.10
   8  -2  -6    1.50    5.70
  -8   2   6    5.40    4.70
   7  -2  -6    0.30    4.50
   7  -2  -6    0.00    3.40
  -7   2   6    1.10    3.50
   6  -2  -6  242.68   16.30
   6  -2  -6  214.58   17.80
  -6   2   6  198.28   14.10
   5  -2  -6    5.60    4.90
   5  -2  -6   15.50    5.50
  -5   2   6   10.70    4.50
   4  -2  -6   42.30    9.10
   4  -2  -6   43.70    5.30
   4  -2  -6   53.49    7.20
  -4   2   6   44.00    6.50
   3  -2  -6  173.68   14.40
   3  -2  -6  194.88   12.00
  -3   2   6  186.78   11.60
  -3   2   6  200.08   12.50
   2  -2  -6  112.89    8.80
   2  -2  -6  116.99   11.40
   2  -2  -6  115.29    8.90
  -2   2   6  108.49    9.40
  -2   2   6  106.29    8.50
   1  -2  -6   89.39    9.70
   1  -2  -6   86.09    8.10
  -1   2   6   86.99    7.60
  -1   2   6   70.69    7.80
   0  -2  -6  214.68   14.50
   0  -2  -6  221.28   13.30
   0   2   6  222.28   11.80
   0   2   6  208.68   13.30
  -1  -2  -6  105.99    6.80
  -1  -2  -6   77.69    8.80
  -1  -2  -6   95.39    9.40
   1   2   6   99.89    9.50
  -2  -2  -6   93.39    7.30
  -2  -2  -6   81.69    9.70
  -2  -2  -6  105.89    9.60
   2   2   6   97.19    9.40
  -3  -2  -6  228.68   12.50
  -3  -2  -6  221.18   15.50
   3   2   6  220.08   15.10
  -4  -2  -6   89.29   10.20
  -4  -2  -6  112.29    9.60
   4   2   6   84.39    9.80
  -5  -2  -6   74.69   10.00
  -5  -2  -6   69.89    8.80
   5   2   6   73.89    9.90
  -6  -2  -6  150.28   13.20
  -6  -2  -6  133.19   13.00
   6   2   6  135.09   13.60
  -7  -2  -6   46.50    9.80
  -7  -2  -6   41.60    9.50
   7   2   6   58.99   11.80
   8  -3  -6   16.40    7.40
   8  -3  -6   28.40    8.90
  -8   3   6   10.40    5.20
   7  -3  -6  207.68   18.80
   7  -3  -6  264.47   18.60
  -7   3   6  185.78   14.90
   6  -3  -6    8.40    5.40
   6  -3  -6    3.70    4.50
  -6   3   6   11.00    5.10
   5  -3  -6    1.50    4.60
   5  -3  -6    5.00    4.10
  -5   3   6   12.70    5.30
   4  -3  -6   30.60    8.10
   4  -3  -6   33.10    5.60
   4  -3  -6   45.60    8.30
  -4   3   6   32.80    7.10
  -4   3   6   27.10    6.30
   3  -3  -6   73.99    9.90
   3  -3  -6   84.99    8.70
   3  -3  -6   67.99    9.70
  -3   3   6   69.49    7.70
  -3   3   6   61.49    7.70
   2  -3  -6   -0.10    2.60
   2  -3  -6    1.50    4.20
  -2   3   6    0.80    2.50
  -2   3   6    1.80    2.50
   1  -3  -6  169.88   12.00
   1  -3  -6  168.98   13.70
  -1   3   6  155.18   10.80
  -1   3   6  171.98   12.20
   0  -3  -6  190.68   12.90
   0  -3  -6  195.68   14.50
   0   3   6  184.98   12.90
   0   3   6  189.78   11.80
  -1  -3  -6   23.10    6.10
  -1  -3  -6   23.80    6.50
   1   3   6    8.70    4.00
   1   3   6   14.90    4.20
  -2  -3  -6  213.98   14.90
  -2  -3  -6  223.38   14.60
  -2  -3  -6  215.28   11.50
   2   3   6  217.88   12.90
   2   3   6  208.38   14.40
  -3  -3  -6  133.99   12.30
  -3  -3  -6  161.68   11.00
   3   3   6  146.99   11.30
   3   3   6  139.39   12.70
  -4  -3  -6   25.70    7.00
  -4  -3  -6   20.70    5.70
   4   3   6   17.50    5.40
   4   3   6   12.80    5.30
  -5  -3  -6   52.39    8.40
  -5  -3  -6   68.99   10.10
   5   3   6   69.99   14.80
   5   3   6   63.49    9.70
  -6  -3  -6   55.49    8.90
  -6  -3  -6   59.59   11.50
   6   3   6   47.60   10.30
   8  -4  -6  157.78   17.90
   8  -4  -6  157.18   16.20
  -8   4   6  176.78   16.00
   7  -4  -6  168.78   15.80
   7  -4  -6  173.18   17.80
  -7   4   6  135.09   13.30
   6  -4  -6    9.10    5.60
   6  -4  -6    2.30    6.00
  -6   4   6    5.00    4.30
  -6   4   6    6.20    4.70
   5  -4  -6    4.20    5.30
   5  -4  -6   18.80    6.50
  -5   4   6   15.40    5.60
  -5   4   6    5.20    4.30
   4  -4  -6   28.10    8.20
   4  -4  -6   41.30    8.30
  -4   4   6   30.70    6.90
  -4   4   6   48.70    7.70
   3  -4  -6   13.70    5.00
   3  -4  -6   11.00    5.40
   3  -4  -6    7.40    3.90
  -3   4   6    9.90    4.20
  -3   4   6   14.10    5.00
   2  -4  -6   98.29    9.40
   2  -4  -6   95.29   11.40
  -2   4   6   90.49    9.20
  -2   4   6   98.59    9.90
   1  -4  -6  151.78   11.90
   1  -4  -6  158.38   14.30
  -1   4   6  136.09   11.10
  -1   4   6  154.38   12.20
   0  -4  -6   33.40    8.00
   0  -4  -6   36.40    7.50
   0   4   6   52.39    7.80
   0   4   6   45.80    6.80
  -1  -4  -6  217.58   15.20
  -1  -4  -6  207.68   15.40
   1   4   6  202.58   13.30
   1   4   6  231.58   15.60
  -2  -4  -6   30.80    7.60
   2   4   6   40.30    7.50
   2   4   6   41.30    7.90
  -3  -4  -6  110.99   11.80
   3   4   6   97.99   10.30
   3   4   6  105.69   11.50
  -4  -4  -6    1.10    3.50
  -4  -4  -6    0.40    4.40
   4   4   6   -4.90    3.40
   4   4   6   -2.60    3.40
  -5  -4  -6    3.20    4.60
  -5  -4  -6   11.40    5.70
   5   4   6    9.50    5.70
   5   4   6   13.30    6.20
  -6  -4  -6   24.70    8.10
  -6  -4  -6    8.70    5.90
   6   4   6   31.50    8.60
   7  -5  -6   95.89   12.50
  -7   5   6   77.99   11.30
  -7   5   6   64.29   10.30
   6  -5  -6    4.50    6.80
   6  -5  -6    2.80    5.10
  -6   5   6   -2.90    3.10
  -6   5   6    2.00    4.00
   5  -5  -6   29.50    7.90
   5  -5  -6   34.20   10.20
  -5   5   6   25.50    6.90
  -5   5   6   36.80    8.50
   4  -5  -6   93.19   12.80
   4  -5  -6   92.29   11.00
   4  -5  -6   85.29    9.50
  -4   5   6   97.19   11.10
  -4   5   6  102.09   11.00
   3  -5  -6    1.30    4.20
   3  -5  -6    1.00    3.60
  -3   5   6    1.70    3.30
  -3   5   6   -2.00    2.60
   2  -5  -6  202.18   17.40
   2  -5  -6  200.08   14.30
  -2   5   6  233.38   15.50
  -2   5   6  196.38   14.20
   1  -5  -6  176.18   13.60
   1  -5  -6  162.18   15.30
  -1   5   6  174.78   13.50
  -1   5   6  140.39   12.40
   0  -5  -6   59.99    9.00
   0  -5  -6   52.29    9.10
   0   5   6   56.49    8.30
   0   5   6   68.29    9.00
  -1  -5  -6  210.18   15.80
  -1  -5  -6  219.88   16.60
   1   5   6  208.78   15.50
   1   5   6  207.98   14.80
  -2  -5  -6   11.60    5.40
   2   5   6   14.00    6.00
   2   5   6   15.70    5.60
  -3  -5  -6   27.60    7.70
   3   5   6   31.70    7.50
   3   5   6   44.90    9.20
  -4  -5  -6    1.00    4.60
   4   5   6    4.50    4.90
   4   5   6    5.20    5.10
  -5  -5  -6   84.99   12.50
  -5  -5  -6   84.39   10.60
   5   5   6   94.79   12.30
   5   5   6   93.99   12.40
   7  -6  -6   -2.20    4.80
   7  -6  -6   -4.40    6.20
  -7   6   6    2.50    4.80
  -7   6   6   -2.80    5.00
   6  -6  -6   13.00    8.40
   6  -6  -6   15.40    6.70
  -6   6   6   31.20    8.40
  -6   6   6   17.00    7.00
   5  -6  -6   41.00   11.10
   5  -6  -6   64.99   10.30
  -5   6   6   54.19   10.30
  -5   6   6   58.29   10.80
   4  -6  -6   25.80    7.30
   4  -6  -6   39.60   11.30
  -4   6   6   21.20    6.60
  -4   6   6   22.00    7.20
   3  -6  -6    1.20    4.00
   3  -6  -6    1.20    5.40
  -3   6   6   -3.60    3.70
  -3   6   6    0.20    3.60
   2  -6  -6  216.38   16.00
   2  -6  -6  192.98   17.70
  -2   6   6  223.78   16.30
  -2   6   6  206.18   15.60
   1  -6  -6   59.49    9.30
   1  -6  -6   68.09   10.80
  -1   6   6   62.19    9.30
  -1   6   6   34.60    7.80
   0  -6  -6  139.09   13.70
   0  -6  -6  114.89   13.90
   0   6   6  138.19   12.60
   0   6   6  145.29   13.50
  -1  -6  -6   18.50    7.40
  -1  -6  -6    3.70    4.40
   1   6   6   15.40    6.60
   1   6   6   11.70    5.30
  -2  -6  -6   75.29   11.40
   2   6   6   49.60    9.80
   2   6   6   78.39   10.70
  -3  -6  -6    2.30    5.20
   3   6   6   -6.20    3.70
   3   6   6    0.10    4.80
  -4  -6  -6   46.10   10.50
   4   6   6   26.10    8.20
   4   6   6   10.90    6.40
   6  -7  -6   60.89   14.70
  -6   7   6   57.89   11.30
  -6   7   6   51.49   10.60
   5  -7  -6   27.60   10.60
  -5   7   6   12.20    6.30
  -5   7   6    2.90    4.90
   4  -7  -6   11.80    6.10
   4  -7  -6   16.90    8.40
  -4   7   6    4.60    5.20
  -4   7   6   15.90    6.80
   3  -7  -6  101.69   14.30
   3  -7  -6   85.49   11.60
  -3   7   6  103.59   12.20
  -3   7   6   89.79   11.90
   2  -7  -6   47.50   12.20
   2  -7  -6   52.69    9.90
  -2   7   6   73.99   11.00
  -2   7   6   41.10    9.30
   1  -7  -6    8.70    6.30
   1  -7  -6   18.90    7.00
  -1   7   6    9.00    5.70
  -1   7   6    9.60    5.80
   0  -7  -6   45.10   11.70
   0  -7  -6   21.10    7.70
   0   7   6   20.20    7.00
   0   7   6   24.40    7.30
  -1  -7  -6  124.39   15.30
  -1  -7  -6  135.79   15.40
   1   7   6  129.29   13.90
   1   7   6  149.88   14.90
   1   7   6  150.28   15.90
  -2  -7  -6    1.50    5.20
   2   7   6    1.60    4.90
   2   7   6   -0.50    4.90
   4  -8  -6   26.40    8.30
   4  -8  -6   37.20   11.80
  -4   8   6   34.30    8.80
  -4   8   6   30.90    9.20
   3  -8  -6   17.20    7.30
   3  -8  -6   17.60    8.60
  -3   8   6   19.80    7.70
  -3   8   6   16.70    7.20
   2  -8  -6  106.29   13.80
   2  -8  -6  104.59   15.40
  -2   8   6   89.39   12.80
  -2   8   6  123.19   13.40
   1  -8  -6   15.30    8.50
   1  -8  -6    9.50    6.20
  -1   8   6    3.40    5.60
  -1   8   6    6.70    6.00
   0  -8  -6   90.79   14.90
   0   8   6   66.29   14.00
   0   8   6   79.69   12.20
   0   8   6   84.19   12.70
   2  10  -7   51.79   12.70
   2  10  -7   46.40    9.50
  -2 -10   7   56.09   11.50
   1  10  -7   75.49   13.20
   1  10  -7   78.39   10.90
  -1 -10   7   58.89   11.70
   0  10  -7   -0.60    4.60
   0  10  -7    3.20    4.40
   0 -10   7    1.20    4.30
  -1  10  -7   12.60    7.40
  -1  10  -7    3.20    4.20
   1 -10   7   17.00    6.90
  -2  10  -7  155.28   17.10
  -2  10  -7  179.48   16.10
   2 -10   7  136.99   14.50
  -3  10  -7   93.99   12.40
  -3  10  -7   81.39   13.40
   3 -10   7   97.09   12.80
  -4  10  -7    3.80    5.60
  -4  10  -7    1.10    5.00
  -4  10  -7    1.60    4.50
   4 -10   7    1.80    4.90
   4   9  -7   15.40    9.00
  -4  -9   7   37.00    9.70
   3   9  -7    3.30    5.40
  -3  -9   7    2.60    4.70
   2   9  -7  147.49   16.70
   2   9  -7  145.19   13.20
  -2  -9   7  163.48   15.00
   1   9  -7   52.69    8.90
   1   9  -7   89.09   13.40
  -1  -9   7   82.09   10.90
   0   9  -7   16.50    6.10
   0   9  -7   14.40    6.40
   0  -9   7    2.60    4.20
  -1   9  -7   37.40    8.40
  -1   9  -7   56.69   10.40
   1  -9   7   46.50   10.00
  -2   9  -7  136.19   15.30
  -2   9  -7  141.29   13.40
   2  -9   7  129.99   13.50
  -3   9  -7   44.90    9.70
  -3   9  -7   30.70    8.60
   3  -9   7   25.50    8.60
  -4   9  -7    0.30    3.50
  -4   9  -7    1.00    4.80
   4  -9   7    1.30    4.70
  -5   9  -7   47.20   10.30
  -5   9  -7   47.70   10.00
   5  -9   7   64.79   12.30
   5   8  -7   46.20   14.20
  -5  -8   7   74.59   11.00
   4   8  -7   19.20   10.20
  -4  -8   7   27.50    8.00
   3   8  -7   87.49   10.50
   3   8  -7   97.69   13.90
  -3  -8   7  117.29   12.30
   2   8  -7  209.28   18.90
   2   8  -7  196.28   14.30
  -2  -8   7  207.48   15.80
   1   8  -7    6.50    5.40
   1   8  -7    6.90    4.10
  -1  -8   7    3.70    4.00
   0   8  -7   48.20   10.80
   0   8  -7   51.29    7.80
   0  -8   7   24.80    7.10
  -1   8  -7    6.60    4.30
  -1   8  -7   18.00    7.10
   1  -8   7   13.90    5.80
  -2   8  -7    2.70    3.70
  -2   8  -7    2.30    4.10
   2  -8   7   -0.50    3.40
  -3   8  -7   -0.10    3.80
  -3   8  -7   10.90    5.80
   3  -8   7    0.40    4.10
  -4   8  -7   25.20    7.30
  -4   8  -7   30.90    8.10
   4  -8   7   24.40    7.30
  -5   8  -7   26.80    8.00
  -5   8  -7   22.10    6.90
   5  -8   7   16.00    6.70
  -6   8  -7    8.60    6.10
  -6   8  -7    6.50    4.70
   6  -8   7    8.30    6.00
   6  -8   7    2.10    5.00
   6   7  -7  170.98   15.70
  -6  -7   7  173.68   15.60
   5   7  -7   85.49   20.00
   5   7  -7  145.49   13.40
  -5  -7   7  152.98   14.00
   4   7  -7   -0.80    5.70
  -4  -7   7    4.90    4.70
   3   7  -7  220.58   14.10
   3   7  -7  237.58   21.50
  -3  -7   7  241.88   16.10
   2   7  -7  121.19   10.60
   2   7  -7  113.29   13.70
  -2  -7   7  119.49   11.40
   1   7  -7    4.90    3.70
   1   7  -7   13.00    6.00
  -1  -7   7    9.70    4.70
   0   7  -7   94.89    9.90
   0   7  -7   98.79   11.90
   0  -7   7   96.59   10.50
  -1   7  -7    9.80    4.60
  -1   7  -7   16.70    6.10
   1  -7   7   11.20    5.00
  -2   7  -7   16.90    6.00
  -2   7  -7   40.50    8.80
   2  -7   7   24.40    6.60
  -3   7  -7  142.29   12.90
  -3   7  -7  151.78   13.50
   3  -7   7  159.48   13.80
  -4   7  -7  171.48   14.50
  -4   7  -7  221.98   16.20
   4  -7   7  167.28   14.70
  -5   7  -7    3.50    4.40
  -5   7  -7    1.60    3.00
   5  -7   7   -0.50    3.60
  -6   7  -7   31.90    8.10
  -6   7  -7   72.39   10.40
   6  -7   7   56.49   11.00
  -7   7  -7   15.00    6.70
  -7   7  -7   16.80    6.50
   7  -7   7   18.00    7.10
   6   6  -7   60.19   17.00
   6   6  -7   71.19   10.20
  -6  -6   7   78.09   10.70
   5   6  -7   35.90    7.70
   5   6  -7    8.50    8.60
  -5  -6   7   23.10    6.80
   4   6  -7  142.69   11.70
   4   6  -7   88.89   17.00
  -4  -6   7  174.98   13.20
   3   6  -7  160.28   18.50
  -3  -6   7  188.18   13.50
   2   6  -7  147.99   11.30
   2   6  -7  154.38   16.30
  -2  -6   7  158.78   12.20
   1   6  -7  212.78   17.50
   1   6  -7  167.68   12.30
  -1  -6   7  225.68   14.40
   0   6  -7   37.00    8.60
   0   6  -7   27.20    6.40
   0  -6   7   13.40    5.10
  -1   6  -7  425.96   20.50
  -1   6  -7  452.45   23.60
   1  -6   7  431.16   20.60
  -2   6  -7   48.10    7.40
  -2   6  -7   65.49    9.90
   2  -6   7   68.89    8.80
  -3   6  -7  406.46   20.90
  -3   6  -7  430.26   21.10
  -3   6  -7  432.56   22.10
   3  -6   7  390.86   20.90
  -4   6  -7   20.80    5.80
  -4   6  -7   14.50    5.30
   4  -6   7   11.70    5.00
  -5   6  -7   51.29    8.70
  -5   6  -7   79.99   10.40
   5  -6   7   86.29   11.30
  -6   6  -7   61.49    9.70
  -6   6  -7   59.19    9.30
   6  -6   7   50.29    9.10
   6  -6   7   64.89   12.20
  -7   6  -7   73.79   10.90
  -7   6  -7   62.79   10.30
   7  -6   7   68.79   10.70
   7  -6   7   73.29   10.30
   7   5  -7   18.90   11.30
   7   5  -7    2.00    5.40
   6   5  -7   80.59   17.60
   6   5  -7   89.19   10.50
  -6  -5   7  111.09   11.10
   5   5  -7   21.10    5.90
   5   5  -7   16.30    9.70
  -5  -5   7   23.40    5.90
   4   5  -7  265.67   15.30
  -4  -5   7  267.27   15.60
   3   5  -7  419.66   18.00
   3   5  -7  413.26   17.90
  -3  -5   7  429.46   19.60
   2   5  -7   23.10    8.60
   2   5  -7   38.30    5.90
  -2  -5   7   41.30    6.60
   1   5  -7    6.40    5.60
   1   5  -7    8.10    3.70
  -1  -5   7    6.70    3.50
   0   5  -7  970.00   38.50
   0   5  -7  943.61   31.20
   0  -5   7  914.91   30.90
  -1   5  -7   24.60    7.60
  -1   5  -7   13.60    4.80
   1  -5   7   25.60    6.10
  -2   5  -7  119.49   12.30
  -2   5  -7  113.99   10.10
  -2   5  -7  108.09   10.00
   2  -5   7  130.39    8.70
   2  -5   7  107.19   10.10
  -3   5  -7  260.47   17.60
  -3   5  -7  244.68   14.90
  -3   5  -7  219.38   14.80
   3  -5   7  243.58   13.00
   3  -5   7  238.88   15.50
  -4   5  -7   23.40    6.20
  -4   5  -7   24.50    6.30
   4  -5   7   18.70    6.00
   4  -5   7   20.10    5.30
  -5   5  -7  258.17   16.70
  -5   5  -7  271.27   17.60
   5  -5   7  270.17   15.90
  -6   5  -7   71.69   10.30
  -6   5  -7   78.09   10.40
   6  -5   7   80.19   10.80
   6  -5   7   61.79    9.30
  -7   5  -7   27.80    7.60
  -7   5  -7   12.80    6.50
   7  -5   7   12.20    6.30
   7  -5   7    5.70    5.60
   7   4  -7  258.77   23.10
   7   4  -7  258.47   18.60
   6   4  -7  140.89   17.40
   6   4  -7  112.59   11.90
   5   4  -7   -1.40    6.70
   5   4  -7    3.40    3.50
  -5  -4   7   -0.70    2.60
   4   4  -7  218.48   21.50
   4   4  -7  298.87   15.40
  -4  -4   7  263.97   14.50
   3   4  -7  130.69   16.00
   3   4  -7  206.98   11.70
   3   4  -7  220.78   11.80
  -3  -4   7  214.38   12.70
   2   4  -7   -2.90    4.30
   2   4  -7    0.10    2.00
  -2  -4   7    0.50    2.20
   1   4  -7  443.16   18.20
  -1  -4   7  404.06   14.70
  -1  -4   7  382.06   17.30
   0   4  -7   23.80    7.80
   0   4  -7   40.30    5.90
   0  -4   7   42.10    5.70
   0  -4   7   29.70    4.60
  -1   4  -7    8.10    5.00
  -1   4  -7   13.80    4.50
   1  -4   7    4.20    3.00
   1  -4   7   12.40    3.60
  -2   4  -7  428.36   18.90
  -2   4  -7  402.96   19.30
   2  -4   7  426.86   19.40
  -3   4  -7  437.06   19.80
  -3   4  -7  461.05   21.30
   3  -4   7  414.36   18.10
   3  -4   7  467.55   21.10
  -4   4  -7    9.50    4.50
  -4   4  -7   10.40    4.70
   4  -4   7   10.50    4.10
  -5   4  -7  383.36   20.10
  -5   4  -7  375.06   20.90
   5  -4   7  369.36   18.90
  -6   4  -7   49.60    8.30
  -6   4  -7   67.49    9.90
   6  -4   7   60.99   10.90
   6  -4   7   51.29    8.10
  -7   4  -7   -3.40    3.40
  -7   4  -7   -3.80    4.10
   7  -4   7    1.40    4.60
   7  -4   7   -2.40    3.80
   8  -4   7   75.29   11.90
   8  -4   7   75.89   11.90
   8   3  -7  162.48   15.40
   8   3  -7  155.58   18.80
   7   3  -7   49.70    9.40
   7   3  -7   49.10   12.80
   6   3  -7   86.19    9.80
   6   3  -7  102.49   14.60
   5   3  -7   37.40    7.10
   5   3  -7   27.30    9.70
   4   3  -7  104.19    9.20
   4   3  -7  112.49   17.00
  -4  -3   7  102.79    8.20
  -4  -3   7  108.39    8.60
   3   3  -7   23.80    5.10
   3   3  -7   13.60    5.00
   3   3  -7   32.20   10.10
  -3  -3   7   23.90    4.80
   2   3  -7  179.58   13.00
   2   3  -7  173.38   16.30
   2   3  -7  185.38    9.80
  -2  -3   7  199.88   11.10
  -2  -3   7  188.18   10.40
   1   3  -7   61.29   10.10
   1   3  -7   60.69    7.10
  -1  -3   7   73.99    6.90
  -1  -3   7   77.29    6.80
   0   3  -7    7.90    4.20
   0   3  -7    9.00    6.30
   0  -3   7    7.50    3.20
  -1   3  -7   30.20    7.90
  -1   3  -7   40.60    6.10
  -1   3  -7   42.40    5.70
   1  -3   7   33.50    5.20
  -2   3  -7  410.46   17.60
  -2   3  -7  385.36   18.90
  -2   3  -7  408.56   21.40
   2  -3   7  410.16   17.40
   2  -3   7  400.16   18.00
  -3   3  -7  664.03   26.80
  -3   3  -7  658.33   24.40
   3  -3   7  627.14   23.70
  -4   3  -7   10.00    3.90
  -4   3  -7   10.00    5.20
   4  -3   7    5.60    3.80
  -5   3  -7  131.89   13.10
  -5   3  -7  138.99   11.80
   5  -3   7  145.29   12.00
  -6   3  -7   85.69   10.30
  -6   3  -7  101.39   11.60
   6  -3   7  102.69   11.60
   6  -3   7  108.19   11.60
  -7   3  -7   52.49   10.40
  -7   3  -7   56.59   10.60
   7  -3   7   64.79   11.60
   7  -3   7   37.60    9.10
   8  -3   7   88.09   12.30
   8  -3   7  124.59   14.50
   8   2  -7   54.19   10.80
   8   2  -7   69.89   14.50
  -8  -2   7   46.80    8.80
   7   2  -7   -1.30    3.30
   7   2  -7   -3.10    6.40
  -7  -2   7    0.40    3.00
   6   2  -7   37.20   10.30
   6   2  -7   17.70    6.30
  -6  -2   7   38.00    7.10
   5   2  -7   14.80    5.20
   5   2  -7   16.80    7.80
  -5  -2   7   26.80    5.90
   4   2  -7   26.00    8.30
   4   2  -7   31.40    6.40
  -4  -2   7   33.10    5.40
   3   2  -7  178.08   10.70
   3   2  -7  166.78   14.80
   3   2  -7  165.08   10.50
  -3  -2   7  180.18   10.80
   2   2  -7  286.37   18.70
   2   2  -7  306.47   12.90
  -2  -2   7  286.37   13.70
  -2  -2   7  318.77   13.10
   1   2  -7   23.80    7.70
   1   2  -7   17.40    5.50
  -1  -2   7   29.50    5.50
  -1  -2   7   18.20    4.10
   0   2  -7  136.19   11.30
   0   2  -7  139.69   12.70
   0  -2   7  135.49    8.90
   0  -2   7  136.59    9.50
  -1   2  -7   55.59    7.50
  -1   2  -7   66.69    6.40
  -1   2  -7   66.79    8.30
   1  -2   7   70.49    7.30
   1  -2   7   61.39    6.50
  -2   2  -7   67.99    8.20
  -2   2  -7   65.99    8.10
  -2   2  -7   63.49    6.80
   2  -2   7   63.19    7.40
  -3   2  -7  124.89   11.80
  -3   2  -7  136.79   10.10
   3  -2   7  151.58   11.10
  -4   2  -7    1.50    4.50
  -4   2  -7    2.70    2.50
   4  -2   7    0.10    3.20
  -5   2  -7  141.69   12.00
  -5   2  -7  141.49   13.20
   5  -2   7  134.39   12.30
  -6   2  -7   11.50    5.70
  -6   2  -7    5.90    4.40
   6  -2   7    6.30    4.60
   6  -2   7   11.20    5.40
  -7   2  -7  135.59   14.00
  -7   2  -7  126.39   13.10
   7  -2   7   90.69   12.20
   7  -2   7  102.59   12.90
   8   1  -7   43.10    9.60
   8   1  -7   54.39   12.10
  -8  -1   7   51.09    8.40
   7   1  -7   31.40   10.10
   7   1  -7   15.30    6.00
  -7  -1   7   29.70    7.20
   6   1  -7  260.87   16.70
   6   1  -7  218.38   18.80
  -6  -1   7  240.38   14.90
   5   1  -7  136.19   15.10
   5   1  -7  141.19   11.50
  -5  -1   7  152.48   11.30
   4   1  -7   31.60    6.40
   4   1  -7   51.59    9.70
  -4  -1   7   31.10    6.30
   3   1  -7  158.18   10.20
   3   1  -7  149.59   14.20
   3   1  -7  173.18   10.20
  -3  -1   7  139.29   10.10
   2   1  -7  630.14   22.20
   2   1  -7  650.23   28.30
   2   1  -7  629.34   20.60
  -2  -1   7  631.24   22.60
   1   1  -7   69.49    5.50
   1   1  -7   66.09    5.70
   1   1  -7   70.09    9.70
   1   1  -7   57.29    7.50
  -1  -1   7   53.59    6.40
  -1  -1   7   61.39    5.40
  -1  -1   7   55.29    5.30
   0   1  -7  310.67   12.50
   0   1  -7  280.47   15.30
   0   1  -7  304.67   17.70
   0  -1   7  302.67   11.20
   0  -1   7  294.07   12.60
   0  -1   7  321.77   15.40
  -1   1  -7   87.79    9.20
  -1   1  -7  108.09    9.90
   1  -1   7   85.79    8.50
  -2   1  -7    0.30    2.30
  -2   1  -7   -2.90    2.40
  -2   1  -7    1.20    2.80
   2  -1   7   -1.30    2.30
  -3   1  -7   -0.20    2.30
  -3   1  -7    1.90    3.10
   3  -1   7    3.80    3.30
  -4   1  -7  339.37   19.40
  -4   1  -7  336.87   16.90
   4  -1   7  325.87   18.20
  -5   1  -7   57.89    9.30
  -5   1  -7   47.10    7.40
   5  -1   7   39.60    8.10
   5  -1   7   53.79    8.70
  -6   1  -7   52.49    8.70
  -6   1  -7   32.60    8.30
   6  -1   7   30.30    8.40
   6  -1   7   47.70    9.20
  -7   1  -7    0.70    5.30
  -7   1  -7    2.10    3.80
   7  -1   7    7.30    5.50
   7  -1   7   -3.00    4.70
   8   0  -7   25.60    7.90
   8   0  -7   26.40    9.50
  -8   0   7   31.60    8.10
   7   0  -7   59.59   11.00
   7   0  -7   49.90   11.50
  -7   0   7   60.99    8.80
   6   0  -7    4.30    5.20
   6   0  -7   10.10    5.10
  -6   0   7   13.00    4.70
   5   0  -7   68.79   11.40
   5   0  -7   69.19    8.60
  -5   0   7   74.19    8.20
   4   0  -7    1.20    4.30
   4   0  -7   -0.20    2.70
  -4   0   7    6.20    3.50
   3   0  -7  200.18   11.90
   3   0  -7  210.68   16.30
   3   0  -7  208.48   11.50
  -3   0   7  200.28   12.50
   2   0  -7  456.05   23.40
   2   0  -7  445.76   18.20
   2   0  -7  440.26   17.10
  -2   0   7  463.85   19.50
   1   0  -7   20.00    5.00
   1   0  -7   18.70    4.20
   1   0  -7   11.00    5.00
  -1   0   7   18.30    3.80
  -1   0   7   19.80    5.10
   0   0  -7  105.69    9.80
   0   0  -7  134.79    7.50
   0   0  -7  120.89   11.20
   0   0   7  121.89    7.70
   0   0   7  119.89    9.80
  -1   0  -7   35.30    6.50
  -1   0  -7   27.70    6.40
  -1   0  -7   32.10    4.50
   1   0   7   32.70    7.10
   1   0   7   28.70    5.00
  -2   0  -7   34.90    7.90
   2   0   7   50.79    7.10
  -3   0  -7  475.25   22.70
  -3   0  -7  488.75   19.70
   3   0   7  461.65   22.00
  -4   0  -7    3.20    4.60
  -4   0  -7    6.70    3.70
   4   0   7    5.30    4.20
  -5   0  -7    0.00    2.90
  -5   0  -7   -1.00    3.90
   5   0   7   -0.10    3.60
   5   0   7    0.40    3.60
  -6   0  -7   15.70    7.30
  -6   0  -7   24.80    6.70
   6   0   7   22.50    7.30
   6   0   7   22.20    7.30
  -7   0  -7    9.70    7.40
  -7   0  -7   21.10    7.30
   7   0   7   20.30    7.60
   7   0   7   24.80    8.40
   8  -1  -7    1.80    6.00
   8  -1  -7   12.60    6.60
  -8   1   7   11.60    5.80
   7  -1  -7    7.10    6.00
   7  -1  -7   -2.60    3.80
  -7   1   7    3.00    3.80
   6  -1  -7    4.50    4.90
   6  -1  -7    1.90    3.90
  -6   1   7   -0.30    2.80
   5  -1  -7   24.00    8.40
   5  -1  -7   24.60    6.40
  -5   1   7   19.10    5.80
   4  -1  -7  490.35   21.30
   4  -1  -7  481.45   26.00
  -4   1   7  474.85   21.30
   3  -1  -7  212.28   16.70
   3  -1  -7  256.37   13.40
   3  -1  -7  250.07   13.70
  -3   1   7  237.38   14.40
  -3   1   7  264.97   13.80
   2  -1  -7    3.20    2.70
   2  -1  -7    7.00    4.40
   2  -1  -7    3.50    3.30
  -2   1   7    6.40    3.40
  -2   1   7    1.30    2.50
   1  -1  -7  132.79   12.40
   1  -1  -7  122.89   10.40
  -1   1   7  110.09    9.80
   0  -1  -7   75.39    9.10
   0  -1  -7   78.19    8.70
   0   1   7   71.89    8.20
   0   1   7   78.49    6.90
  -1  -1  -7  145.79   12.40
  -1  -1  -7  150.38   12.20
  -1  -1  -7  150.08    8.60
   1   1   7  140.99    9.10
   1   1   7  125.59   11.10
  -2  -1  -7  141.99    9.60
  -2  -1  -7  163.88   12.30
  -2  -1  -7  152.78   12.80
   2   1   7  164.58   12.70
  -3  -1  -7   20.30    6.40
  -3  -1  -7   24.70    5.50
   3   1   7   30.80    7.50
  -4  -1  -7   24.90    7.50
  -4  -1  -7   16.20    5.10
   4   1   7   20.90    6.30
   4   1   7   11.60    4.60
  -5  -1  -7  108.69   13.00
  -5  -1  -7  121.89   11.20
   5   1   7  131.49   13.40
  -6  -1  -7   89.49   12.80
  -6  -1  -7   79.89   10.00
   6   1   7   84.89   11.40
  -7  -1  -7   26.00    8.10
  -7  -1  -7   24.00    8.10
   7   1   7   17.00    7.50
   8  -2  -7   14.10    7.80
   8  -2  -7    0.70    5.80
  -8   2   7    3.30    5.20
   7  -2  -7   38.80    9.40
   7  -2  -7   41.60   10.60
  -7   2   7   39.30    8.70
   6  -2  -7  199.68   15.30
   6  -2  -7  174.68   17.10
  -6   2   7  194.68   14.70
   5  -2  -7  178.98   13.80
   5  -2  -7  185.78   16.90
  -5   2   7  187.78   13.90
   4  -2  -7  245.88   18.90
   4  -2  -7  210.58   14.10
  -4   2   7  208.88   13.60
  -4   2   7  211.38   14.30
   3  -2  -7  291.37   19.80
   3  -2  -7  303.57   16.10
  -3   2   7  322.87   16.20
  -3   2   7  283.17   16.60
   2  -2  -7   46.00    9.70
   2  -2  -7   55.99    7.10
   2  -2  -7   48.90    6.80
  -2   2   7   46.30    7.10
  -2   2   7   47.60    6.70
   1  -2  -7   80.69    8.40
   1  -2  -7   82.59   10.10
  -1   2   7   66.89    8.40
  -1   2   7   86.29    8.00
   0  -2  -7  261.97   15.70
   0  -2  -7  253.57   17.00
   0   2   7  221.18   14.80
  -1  -2  -7    5.60    4.20
  -1  -2  -7   12.70    5.40
   1   2   7    4.50    3.70
  -2  -2  -7   32.20    7.50
  -2  -2  -7   27.50    6.20
   2   2   7   40.50    6.10
   2   2   7   31.70    7.00
  -3  -2  -7  226.98   16.70
   3   2   7  226.38   16.10
  -4  -2  -7    5.20    3.60
  -4  -2  -7    2.80    4.60
   4   2   7    1.00    3.30
  -5  -2  -7  187.88   16.00
  -5  -2  -7  213.58   15.00
   5   2   7  216.38   17.20
  -6  -2  -7   86.99   11.80
  -6  -2  -7   73.89   10.20
   6   2   7   88.29   12.10
   8  -3  -7  164.68   17.10
   8  -3  -7  166.68   18.40
  -8   3   7  156.38   15.10
   7  -3  -7  166.88   18.10
   7  -3  -7  154.78   15.70
  -7   3   7  184.48   15.50
   6  -3  -7    8.20    5.30
   6  -3  -7   11.40    7.00
  -6   3   7    2.00    3.80
   5  -3  -7   17.20    6.60
   5  -3  -7   12.20    7.10
  -5   3   7   19.70    6.20
  -5   3   7   32.30    7.90
   4  -3  -7  245.28   15.90
   4  -3  -7  228.38   19.00
  -4   3   7  232.88   15.60
  -4   3   7  231.98   15.20
   3  -3  -7   11.10    4.10
   3  -3  -7   18.00    6.90
   3  -3  -7   13.90    5.10
  -3   3   7   12.00    4.70
  -3   3   7   19.90    6.30
   2  -3  -7   13.80    6.00
   2  -3  -7    7.20    4.00
  -2   3   7   16.90    4.90
  -2   3   7   15.10    5.30
   1  -3  -7  126.29   12.90
   1  -3  -7  115.09   10.60
  -1   3   7  123.09   10.30
  -1   3   7  137.09   11.80
   0  -3  -7   20.90    5.90
   0  -3  -7   21.70    6.60
   0   3   7   26.10    6.90
   0   3   7   25.80    6.10
  -1  -3  -7    7.80    4.80
  -1  -3  -7    7.90    4.80
   1   3   7    5.70    4.30
   1   3   7    7.80    3.60
  -2  -3  -7  180.08   14.50
   2   3   7  184.68   14.20
   2   3   7  189.28   12.80
  -3  -3  -7   72.69   10.60
   3   3   7   90.69   11.00
   3   3   7   72.59   11.60
  -4  -3  -7    4.40    3.90
  -4  -3  -7    3.60    4.60
   4   3   7   -3.30    3.70
  -5  -3  -7  100.69   11.20
  -5  -3  -7   98.79   12.60
   5   3   7   96.49   12.80
   7  -4  -7   66.59   13.90
  -7   4   7   86.09   12.20
  -7   4   7   94.89   12.60
   6  -4  -7   -3.40    5.20
   6  -4  -7    1.00    4.40
  -6   4   7    3.90    4.90
  -6   4   7   -4.30    3.20
   5  -4  -7   49.30   11.40
   5  -4  -7   65.09   11.30
  -5   4   7   71.09   10.00
  -5   4   7   54.89    8.90
   4  -4  -7  101.79   11.20
   4  -4  -7   81.29   12.40
  -4   4   7  102.09   11.10
  -4   4   7   97.99   10.80
   3  -4  -7    5.90    4.10
   3  -4  -7   -0.40    3.80
  -3   4   7    6.00    4.00
  -3   4   7    1.50    3.50
   2  -4  -7   44.20    7.30
   2  -4  -7   47.40   10.80
  -2   4   7   45.80    8.30
  -2   4   7   56.09    8.70
   1  -4  -7   18.90    7.00
   1  -4  -7   28.10    7.10
  -1   4   7   26.00    6.80
  -1   4   7   26.90    6.70
   0  -4  -7    6.90    4.90
   0  -4  -7    1.30    3.70
   0   4   7    1.30    4.00
   0   4   7    3.90    3.50
  -1  -4  -7  178.58   15.40
  -1  -4  -7  169.58   14.50
   1   4   7  163.18   14.20
   1   4   7  173.58   12.90
  -2  -4  -7   75.69   10.40
   2   4   7   89.09   10.60
   2   4   7   81.69    9.70
  -3  -4  -7    7.30    5.20
   3   4   7    1.60    4.10
   3   4   7    5.70    5.40
  -4  -4  -7   22.70    8.20
   4   4   7   24.00    8.20
  -5  -4  -7   17.90    7.50
   5   4   7   22.20    8.10
   7  -5  -7   21.40    9.30
   7  -5  -7   17.40    8.10
  -7   5   7    9.70    6.60
  -7   5   7   16.70    7.00
   6  -5  -7    9.10    7.10
   6  -5  -7   20.40    7.50
  -6   5   7    7.20    5.20
  -6   5   7   10.80    5.70
   5  -5  -7   76.49   15.40
   5  -5  -7   57.69   11.00
  -5   5   7   72.09   10.30
  -5   5   7   72.29   10.80
   4  -5  -7   38.10   10.50
  -4   5   7   53.19   10.20
  -4   5   7   25.30    8.00
   3  -5  -7   -3.30    3.40
   3  -5  -7    5.60    5.10
  -3   5   7    5.00    4.20
  -3   5   7    3.50    4.30
   2  -5  -7   86.79   13.10
   2  -5  -7  108.09   11.40
  -2   5   7  114.59   11.90
  -2   5   7  103.09   11.10
   1  -5  -7    2.60    3.80
   1  -5  -7    2.60    4.70
  -1   5   7    0.10    3.80
  -1   5   7    1.30    4.40
   0  -5  -7   70.09   10.00
   0  -5  -7  101.79   13.20
   0   5   7   69.59    9.20
   0   5   7   97.69   11.50
  -1  -5  -7  245.78   18.80
  -1  -5  -7  236.08   17.60
   1   5   7  255.77   18.70
   1   5   7  222.98   16.20
  -2  -5  -7   13.40    6.80
   2   5   7    2.00    4.60
   2   5   7   12.10    6.10
  -3  -5  -7    8.40    5.80
   3   5   7   -0.50    4.50
   3   5   7   -4.00    4.30
  -4  -5  -7   37.90    9.70
   4   5   7   43.00   10.60
   6  -6  -7   46.30   13.70
   6  -6  -7   45.60   10.90
  -6   6   7   47.70   10.90
  -6   6   7   42.70   10.00
   5  -6  -7   33.60   10.90
  -5   6   7   25.50    7.90
  -5   6   7   30.20    9.00
   4  -6  -7   21.20    9.30
  -4   6   7   19.60    7.60
  -4   6   7    4.10    5.80
   3  -6  -7  149.09   17.60
   3  -6  -7  149.19   13.90
  -3   6   7  155.48   14.70
  -3   6   7  143.69   14.50
   2  -6  -7  128.79   13.60
   2  -6  -7  129.69   15.60
  -2   6   7  123.59   13.20
  -2   6   7  117.39   12.90
   1  -6  -7    1.70    5.70
   1  -6  -7    2.10    4.70
  -1   6   7    3.90    4.70
  -1   6   7   -2.00    3.60
   0  -6  -7   73.39   10.80
   0  -6  -7   95.39   13.90
   0   6   7   83.29   10.50
   0   6   7   74.39   11.10
  -1  -6  -7   31.00    9.10
   1   6   7   27.60    7.90
   1   6   7   12.80    6.80
  -2  -6  -7   39.00   10.10
   2   6   7   20.50    7.40
   2   6   7   31.80    9.20
   4  -7  -7    0.40    7.00
  -4   7   7   14.60    7.00
  -4   7   7    4.80    5.90
   3  -7  -7  180.68   16.30
   3  -7  -7  153.68   18.30
  -3   7   7  177.58   16.70
  -3   7   7  190.68   17.30
   2  -7  -7   52.99   11.00
   2  -7  -7   65.39   14.20
  -2   7   7   53.49   11.20
  -2   7   7   51.39   10.70
   1  -7  -7    9.20    7.40
   1  -7  -7   -1.20    4.90
  -1   7   7    3.80    5.00
  -1   7   7    9.20    5.60
   0  -7  -7   48.20   12.20
   0  -7  -7   54.29   11.60
   0   7   7   55.89   11.20
   0   7   7   45.40   10.30
   1  10  -8   17.70    8.90
   1  10  -8   10.60    5.60
  -1 -10   8   13.30    6.70
   0  10  -8    4.90    5.50
   0  10  -8   10.70    6.30
   0 -10   8    2.10    4.80
  -1  10  -8   77.79   12.90
  -1  10  -8   86.39   12.10
   1 -10   8   55.99   11.90
  -2  10  -8  114.99   15.00
  -2  10  -8  112.89   14.00
   2 -10   8  109.89   14.30
  -3  10  -8   33.30    9.20
  -3  10  -8   30.80    9.70
   3 -10   8   28.10    9.10
   3   9  -8   34.10   11.60
  -3  -9   8   18.60    7.40
   2   9  -8   46.50   12.60
   2   9  -8   31.30    8.10
  -2  -9   8   32.80    8.80
   1   9  -8    8.20    5.00
   1   9  -8    8.00    7.00
  -1  -9   8   13.40    6.00
   0   9  -8   24.00    7.20
   0   9  -8   22.00    8.90
   0  -9   8   24.00    7.90
  -1   9  -8   67.49   12.20
  -1   9  -8   52.19   10.10
   1  -9   8   64.29   10.30
  -2   9  -8  143.49   15.80
  -2   9  -8  121.49   13.60
   2  -9   8  126.49   13.90
  -3   9  -8   12.20    6.10
  -3   9  -8   14.40    7.90
   3  -9   8   -0.10    4.60
  -4   9  -8   32.90    8.80
  -4   9  -8   11.60    6.30
   4  -9   8   19.40    7.70
  -5   9  -8   17.50    7.10
   5  -9   8    7.60    6.10
   4   8  -8    4.40    8.80
  -4  -8   8    0.20    4.20
   3   8  -8  124.49   19.60
  -3  -8   8  117.79   13.20
   2   8  -8   68.19   14.60
   2   8  -8   52.39    8.60
  -2  -8   8   68.79   10.00
   1   8  -8    1.00    3.40
   1   8  -8    2.80    5.00
  -1  -8   8   -2.40    3.40
   0   8  -8   94.19   10.80
   0   8  -8   94.39   13.50
   0  -8   8   88.69   11.00
  -1   8  -8   67.99   11.40
  -1   8  -8   78.39   10.50
   1  -8   8   80.39   10.40
  -2   8  -8    2.70    4.10
  -2   8  -8    5.30    4.50
   2  -8   8   -0.20    4.10
  -3   8  -8   71.39   11.30
  -3   8  -8   65.29    9.70
  -3   8  -8   62.39    9.70
   3  -8   8   39.80    9.30
  -4   8  -8   13.90    5.80
  -4   8  -8    7.00    5.30
   4  -8   8   15.80    6.60
  -5   8  -8    3.40    4.70
  -5   8  -8    1.50    4.60
   5  -8   8    1.80    4.50
   5   7  -8    1.10    9.10
  -5  -7   8    6.10    4.40
   4   7  -8   22.70   12.50
  -4  -7   8   65.19    9.50
   3   7  -8  300.77   27.10
  -3  -7   8  316.17   19.10
   2   7  -8  127.59   11.40
   2   7  -8  134.79   17.60
  -2  -7   8  105.49   11.10
   1   7  -8   85.09   14.00
   1   7  -8   72.99    9.20
  -1  -7   8  102.89   11.10
   0   7  -8   35.80    7.60
   0   7  -8   68.59   11.60
   0  -7   8   59.99   10.40
  -1   7  -8   18.60    7.20
  -1   7  -8   21.50    6.20
   1  -7   8   32.60    7.90
  -2   7  -8   -0.40    3.10
  -2   7  -8    7.10    5.00
   2  -7   8    9.40    5.30
  -3   7  -8  110.79   11.70
  -3   7  -8   83.29   10.60
   3  -7   8  102.49   11.70
  -4   7  -8   76.69   10.10
  -4   7  -8   62.49    9.90
   4  -7   8   67.69   10.10
  -5   7  -8   34.10    8.40
  -5   7  -8   51.29   10.20
   5  -7   8   48.60   10.30
  -6   7  -8   50.29   10.10
  -6   7  -8   43.80    9.20
   6  -7   8   91.79   12.90
   6   6  -8   21.50   13.70
   6   6  -8    4.30    5.20
   5   6  -8   -1.40   11.70
  -5  -6   8    3.60    4.10
  -4  -6   8  235.28   16.10
  -3  -6   8  331.67   18.70
   2   6  -8    7.90    7.70
   2   6  -8    0.70    3.00
  -2  -6   8    2.50    3.10
   1   6  -8   69.09   14.30
   1   6  -8   87.09    9.50
  -1  -6   8   86.39    9.70
   0   6  -8   29.80    7.00
   0   6  -8   28.50    9.00
   0  -6   8   22.80    6.20
  -1   6  -8  152.98   16.10
  -1   6  -8  189.08   13.90
   1  -6   8  162.88   13.10
  -2   6  -8   82.89    9.60
  -2   6  -8  105.99   13.50
   2  -6   8   69.39    9.20
  -3   6  -8  111.99   11.30
  -3   6  -8  123.69   12.00
  -3   6  -8  106.39   14.80
   3  -6   8  104.39   11.20
  -4   6  -8    8.70    4.80
  -4   6  -8    5.50    4.50
   4  -6   8    1.10    3.70
  -5   6  -8   85.49   11.10
  -5   6  -8  105.39   12.00
  -6   6  -8   21.50    7.30
  -6   6  -8   42.90    9.70
   6  -6   8    9.10    5.90
   6   5  -8   77.39   16.50
   6   5  -8   58.89   10.50
   5   5  -8    4.30    4.60
   5   5  -8    7.90    8.80
   4   5  -8   92.79   17.30
  -4  -5   8  182.48   13.00
   3   5  -8   -4.10    6.00
  -3  -5   8    0.20    3.30
   2   5  -8    0.20    4.80
   2   5  -8    0.90    2.60
  -2  -5   8    0.80    2.70
   1   5  -8  162.48   11.90
  -1  -5   8  152.68   11.60
   0   5  -8  276.67   16.00
   0  -5   8  269.57   15.70
  -1   5  -8   -0.20    6.00
  -1   5  -8   -3.00    2.80
   1  -5   8    1.90    3.10
  -2   5  -8   74.59   12.00
  -2   5  -8   98.79   10.20
  -2   5  -8  122.59   10.90
   2  -5   8  134.39   11.50
  -3   5  -8  130.89   12.20
  -3   5  -8   98.19   10.00
   3  -5   8  122.09   11.50
  -4   5  -8   40.40    9.20
  -4   5  -8   37.00    7.60
   4  -5   8   27.30    7.20
   4  -5   8   37.30    7.20
  -5   5  -8   81.09   11.10
  -5   5  -8   86.39   10.40
   5  -5   8   86.79    9.90
  -6   5  -8   53.19   10.70
  -6   5  -8   62.59   11.70
   6  -5   8   42.90    9.00
   6  -5   8   49.90   10.50
  -7   5  -8   11.70    6.60
  -7   5  -8   16.80    7.00
   7  -5   8    9.50    6.00
   7  -5   8   13.60    5.90
   7   4  -8   77.89   15.80
   7   4  -8   97.19   11.70
   6   4  -8    4.80    8.10
   6   4  -8    2.70    4.20
   5   4  -8  113.59   15.80
   5   4  -8  104.69   10.20
   4   4  -8    5.60    7.40
   3   4  -8   39.20    7.00
   3   4  -8   38.90   11.60
  -3  -4   8   41.60    6.30
   2   4  -8  144.49   11.80
   2   4  -8  164.98   20.20
  -2  -4   8  158.68   11.10
   1   4  -8   17.00    7.90
   1   4  -8   44.50    6.90
  -1  -4   8   35.90    6.60
   0   4  -8   86.19   12.60
   0   4  -8  171.38   12.40
   0  -4   8  149.29   11.10
   0  -4   8  153.68    9.70
  -1   4  -8  129.19   11.20
  -1   4  -8  106.69   13.60
  -1   4  -8  143.39   10.80
   1  -4   8  129.39    9.50
   1  -4   8  132.29   10.80
  -2   4  -8  164.58   16.80
  -2   4  -8  230.68   15.90
  -2   4  -8  200.98   13.00
   2  -4   8  208.98   13.80
  -3   4  -8    3.70    3.70
  -3   4  -8    2.50    3.60
   3  -4   8    0.20    3.10
   3  -4   8    3.50    3.30
  -4   4  -8   47.20    8.60
  -4   4  -8   25.70    7.30
   4  -4   8   46.90    8.30
  -5   4  -8  125.49   13.10
  -5   4  -8   93.09   10.50
   5  -4   8  102.89   11.00
  -6   4  -8   41.60    9.50
  -6   4  -8   21.20    6.50
   6  -4   8   34.50    8.70
   6  -4   8   22.00    7.20
  -7   4  -8    5.50    5.20
  -7   4  -8    2.60    4.80
   7  -4   8   -0.60    4.00
   7  -4   8    0.40    4.40
   7   3  -8   76.09   10.60
   7   3  -8   86.89   16.10
   6   3  -8  121.49   16.20
   6   3  -8  118.09   12.20
   5   3  -8  334.57   25.30
   5   3  -8  328.47   17.80
   4   3  -8  133.99   10.60
   4   3  -8  162.68   17.80
   3   3  -8  100.79   14.40
   3   3  -8   98.19    9.40
  -3  -3   8  108.49    8.80
   2   3  -8   31.30    9.00
   2   3  -8   35.10    6.80
  -2  -3   8   30.60    6.80
  -2  -3   8   30.70    6.90
   1   3  -8   61.49    7.90
   1   3  -8   58.39   10.60
  -1  -3   8   69.59    7.20
   0   3  -8  145.69   12.10
   0   3  -8  179.38   15.40
   0  -3   8  160.78   10.90
  -1   3  -8  473.85   22.50
  -1   3  -8  488.65   24.50
  -1   3  -8  470.05   19.00
   1  -3   8  478.55   19.50
   1  -3   8  485.45   20.30
  -2   3  -8  130.09   12.60
  -2   3  -8  134.19   10.40
  -2   3  -8  138.59   12.90
   2  -3   8  133.29   10.50
   2  -3   8  133.29   10.80
  -3   3  -8   39.00    6.50
  -3   3  -8   57.09    9.00
   3  -3   8   27.60    6.20
  -4   3  -8  157.78   12.50
  -4   3  -8  137.49   13.50
   4  -3   8  125.49   11.50
  -5   3  -8   42.70    8.90
  -5   3  -8   60.99    8.90
   5  -3   8   55.89    9.10
  -6   3  -8   45.80    9.70
  -6   3  -8   63.39   11.00
   6  -3   8   55.29   10.80
   6  -3   8   59.49    9.40
  -7   3  -8    2.10    4.80
  -7   3  -8    1.10    4.40
   7  -3   8    3.60    5.80
   7  -3   8   -0.40    4.10
   7   2  -8   41.80    9.20
   7   2  -8   24.60   10.60
  -7  -2   8   37.80    7.90
   6   2  -8   82.39   13.80
   6   2  -8   96.49   11.00
  -6  -2   8   99.59   10.10
   5   2  -8  615.34   32.50
   5   2  -8  668.63   26.30
  -5  -2   8  654.03   25.10
   4   2  -8  115.69   10.10
   4   2  -8  123.29   14.90
  -4  -2   8  120.79    9.90
   3   2  -8  147.39   12.00
   3   2  -8  155.28   10.40
   3   2  -8  199.08   19.80
  -3  -2   8  148.69   10.90
   2   2  -8  164.28   15.10
   2   2  -8  188.68   12.50
  -2  -2   8  169.08   11.40
   1   2  -8   -0.60    3.70
   1   2  -8    2.20    4.40
  -1  -2   8    0.80    2.60
   0   2  -8  185.38   14.20
   0   2  -8  234.68   17.00
   0   2  -8  211.48   11.10
   0  -2   8  199.58   11.40
   0  -2   8  204.88   12.70
  -1   2  -8  703.73   29.10
  -1   2  -8  733.83   28.90
   1  -2   8  729.03   24.90
   1  -2   8  752.92   26.50
  -2   2  -8  245.38   16.40
  -2   2  -8  244.48   16.00
  -2   2  -8  245.18   13.50
   2  -2   8  227.08   14.30
  -3   2  -8   28.10    6.00
  -3   2  -8   35.20    8.30
   3  -2   8   29.90    7.10
  -4   2  -8  240.28   14.90
  -4   2  -8  247.98   17.20
   4  -2   8  242.98   15.90
  -5   2  -8   29.70    7.70
  -5   2  -8   37.70    7.70
   5  -2   8   25.80    7.50
  -6   2  -8    7.40    5.60
  -6   2  -8   18.70    6.70
   6  -2   8   11.30    5.70
   6  -2   8   18.80    7.30
  -7   2  -8   67.19   12.60
  -7   2  -8   46.70   10.00
   7  -2   8   63.59   11.90
   7  -2   8   76.29   11.80
   8   1  -8   32.00    9.90
   7   1  -8   68.49   12.20
   7   1  -8   53.49   12.70
  -7  -1   8   69.89    9.70
   6   1  -8   11.10    5.20
   6   1  -8   16.20    7.90
  -6  -1   8   22.10    6.40
   5   1  -8  147.79   12.10
   5   1  -8  145.49   17.00
  -5  -1   8  156.38   11.90
   4   1  -8   -2.00    5.60
   4   1  -8   -2.40    2.50
  -4  -1   8    2.90    3.00
   3   1  -8  223.98   14.00
   3   1  -8  209.68   12.50
   3   1  -8  276.37   20.70
  -3  -1   8  199.48   13.20
   2   1  -8   99.09   12.30
   2   1  -8   99.69    9.40
  -2  -1   8  101.39    9.30
   1   1  -8   55.69    8.20
   1   1  -8   45.60    9.60
  -1  -1   8   44.60    6.70
   0   1  -8   52.49    7.80
   0   1  -8   55.09    6.40
   0   1  -8   41.50    9.10
   0  -1   8   43.70    6.60
  -1   1  -8  237.98   16.20
  -1   1  -8  254.67   12.60
  -1   1  -8  241.18   15.80
   1  -1   8  233.68   14.70
  -2   1  -8  202.48   15.40
  -2   1  -8  152.88   12.90
   2  -1   8  187.98   13.60
  -3   1  -8  100.19   11.50
  -3   1  -8  102.49    9.30
   3  -1   8   92.69   10.10
  -4   1  -8  141.09   14.20
  -4   1  -8  153.68   12.10
   4  -1   8  145.79   13.30
  -5   1  -8   -0.60    3.90
  -5   1  -8   -0.80    2.90
   5  -1   8    2.10    4.00
   5  -1   8   -0.50    3.70
  -6   1  -8   28.00    9.50
  -6   1  -8   54.09   10.10
   6  -1   8   37.20    9.00
   6  -1   8   39.30    9.00
   8   0  -8   -3.30    5.00
   8   0  -8    0.20    6.40
   7   0  -8   -0.30    4.90
   7   0  -8   -4.40    3.90
  -7   0   8   -3.20    3.20
   6   0  -8   -3.10    4.20
   6   0  -8    4.40    4.30
  -6   0   8   -0.60    3.20
   5   0  -8   -0.20    4.30
   5   0  -8   -0.70    3.10
  -5   0   8    6.60    3.90
   4   0  -8   83.59   12.10
   4   0  -8  100.69    9.80
  -4   0   8   86.79    9.20
   3   0  -8  279.57   14.90
   3   0  -8  285.07   20.20
   3   0  -8  261.47   14.50
  -3   0   8  251.07   15.30
   2   0  -8   69.79    8.60
   2   0  -8   92.89    8.10
   2   0  -8   92.79   11.60
  -2   0   8   75.99    8.40
   1   0  -8   47.60    7.70
   1   0  -8   46.50    8.30
  -1   0   8   38.50    5.50
  -1   0   8   44.30    6.80
   0   0  -8   23.30    6.50
   0   0  -8   13.40    5.60
   0   0   8   14.50    5.10
  -1   0  -8   86.79   11.10
  -1   0  -8   72.99    9.50
   1   0   8   83.39    9.40
  -2   0  -8    6.70    4.10
  -2   0  -8   10.70    5.70
   2   0   8    6.60    4.30
  -3   0  -8  210.88   16.30
  -3   0  -8  198.58   12.80
   3   0   8  200.38   15.10
  -4   0  -8   41.90    9.20
  -4   0  -8   35.10    7.00
   4   0   8   43.20    9.00
  -5   0  -8   44.40    8.40
  -5   0  -8   40.10    9.60
   5   0   8   52.29   10.60
   5   0   8   31.70    7.80
  -6   0  -8  138.39   15.00
  -6   0  -8  167.18   14.30
   6   0   8  155.58   15.70
   7  -1  -8   29.40   10.70
   7  -1  -8   11.60    7.10
  -7   1   8    6.50    5.10
   6  -1  -8   -0.20    4.50
   6  -1  -8   -2.10    3.50
  -6   1   8   -1.10    3.20
   5  -1  -8   13.50    5.20
   5  -1  -8    8.70    6.40
  -5   1   8    7.80    4.90
   4  -1  -8  142.09   11.90
   4  -1  -8  166.18   16.40
  -4   1   8  158.98   12.80
   3  -1  -8  162.38   11.90
   3  -1  -8  192.28   16.90
  -3   1   8  173.98   13.30
  -3   1   8  189.98   12.50
   2  -1  -8    0.80    3.40
   2  -1  -8    0.20    3.70
   2  -1  -8   -3.90    2.00
  -2   1   8    2.10    2.70
  -2   1   8    1.50    2.90
   1  -1  -8  239.28   15.70
   1  -1  -8  212.48   16.80
  -1   1   8  210.88   14.40
  -1   1   8  214.28   12.50
   0  -1  -8  169.28   13.60
   0  -1  -8  148.99   13.60
   0   1   8  178.58   13.60
   0   1   8  150.68   14.70
  -1  -1  -8   28.00    7.30
  -1  -1  -8   36.60    8.40
   1   1   8   30.00    7.30
  -2  -1  -8    3.40    5.40
   2   1   8    2.60    4.10
  -3  -1  -8  296.97   20.00
   3   1   8  266.87   18.20
  -4  -1  -8   10.30    6.30
  -4  -1  -8    1.20    3.50
   4   1   8    9.10    5.50
  -5  -1  -8   90.89   10.40
  -5  -1  -8  118.59   14.70
   5   1   8   92.69   11.90
  -6  -1  -8   13.60    6.30
  -6  -1  -8   12.70    7.30
   6   1   8   25.40    8.00
   7  -2  -8   38.40   10.00
   7  -2  -8   22.40    9.50
  -7   2   8   23.80    7.80
   6  -2  -8    8.00    5.30
   6  -2  -8    6.10    6.80
  -6   2   8    6.10    5.10
   5  -2  -8   16.80    6.30
   5  -2  -8   12.10    7.40
  -5   2   8    1.60    3.80
  -5   2   8   10.80    4.90
   4  -2  -8  105.09   13.50
   4  -2  -8   89.79    9.90
  -4   2   8  105.29   11.20
  -4   2   8  107.69   10.40
   3  -2  -8    2.30    3.50
   3  -2  -8    1.20    4.10
   3  -2  -8    1.30    3.20
  -3   2   8    0.50    3.00
  -3   2   8    2.70    3.30
   2  -2  -8   88.99   12.30
   2  -2  -8   61.29    8.10
  -2   2   8   93.79   10.40
  -2   2   8   70.59    8.10
   1  -2  -8   76.69   10.90
   1  -2  -8   55.99    8.20
  -1   2   8   87.59   10.10
  -1   2   8   62.29    7.50
   0  -2  -8   51.79    8.50
   0  -2  -8   56.49    9.50
   0   2   8   61.29    8.60
  -1  -2  -8   79.09   10.10
  -1  -2  -8   93.39   11.00
   1   2   8   64.89    9.30
  -2  -2  -8   56.79   11.00
   2   2   8   65.69    9.40
  -3  -2  -8    7.40    5.60
   3   2   8   -1.90    3.50
  -4  -2  -8    4.20    4.80
   4   2   8    2.20    5.20
  -5  -2  -8   18.60    7.20
  -5  -2  -8    4.40    4.50
   5   2   8    6.40    5.10
   7  -3  -8   25.10    9.90
   7  -3  -8   24.90    8.80
  -7   3   8   41.00    9.70
   6  -3  -8    6.20    5.90
   6  -3  -8    2.10    5.10
  -6   3   8    1.30    4.20
  -6   3   8    9.10    6.00
   5  -3  -8  388.26   21.90
   5  -3  -8  409.16   27.40
  -5   3   8  442.76   23.40
  -5   3   8  431.16   22.60
   4  -3  -8   11.80    6.60
   4  -3  -8    4.60    4.00
  -4   3   8   11.80    5.30
  -4   3   8    4.40    4.40
   3  -3  -8    4.60    4.30
   3  -3  -8    5.20    5.50
   3  -3  -8    1.50    3.60
  -3   3   8    6.60    3.80
  -3   3   8    6.00    4.20
   2  -3  -8   64.39    8.70
   2  -3  -8   80.09   11.80
  -2   3   8   63.89    8.60
  -2   3   8   54.99    8.60
   1  -3  -8    6.90    5.60
   1  -3  -8   -0.80    3.60
  -1   3   8    0.90    3.30
  -1   3   8    3.40    3.50
   0  -3  -8    5.80    4.80
   0  -3  -8    0.90    3.10
   0   3   8    4.20    3.80
   0   3   8    1.10    3.40
  -1  -3  -8   55.79    9.20
   1   3   8   70.09   10.50
   1   3   8   51.99    7.70
  -2  -3  -8   10.60    6.10
   2   3   8    8.70    5.10
  -3  -3  -8   -3.80    4.00
   3   3   8    2.30    4.90
  -4  -3  -8   31.00    8.70
   4   3   8   15.70    6.70
   6  -4  -8  158.58   15.50
   6  -4  -8  204.58   21.10
  -6   4   8  180.28   16.40
  -6   4   8  165.58   15.20
   5  -4  -8   80.49   11.00
   5  -4  -8   94.69   14.50
  -5   4   8   91.19   12.00
  -5   4   8   86.39   10.90
   4  -4  -8   98.59   11.50
   4  -4  -8   86.89   13.60
  -4   4   8  108.49   12.60
  -4   4   8  111.69   12.20
   3  -4  -8   44.70    8.60
   3  -4  -8   44.50   11.00
  -3   4   8   31.10    7.60
  -3   4   8   27.90    7.90
   2  -4  -8   36.30    8.10
   2  -4  -8   17.50    7.60
  -2   4   8   36.60    8.10
  -2   4   8   44.40    9.40
   1  -4  -8    4.50    4.30
   1  -4  -8    5.60    5.40
  -1   4   8    8.20    4.70
  -1   4   8    9.30    5.60
   0  -4  -8   51.19   10.90
   0  -4  -8   45.10   10.50
   0   4   8   65.39   10.60
   0   4   8   50.99    9.30
  -1  -4  -8  175.08   16.00
   1   4   8  149.19   14.80
   1   4   8  150.08   12.90
  -2  -4  -8   77.39   12.20
   2   4   8   98.89   12.40
  -3  -4  -8   27.40    8.90
   3   4   8   36.40    9.90
   5  -5  -8  155.98   15.70
   5  -5  -8  154.98   19.20
  -5   5   8  172.08   16.50
  -5   5   8  179.78   16.20
   4  -5  -8    4.40    7.00
  -4   5   8   10.20    5.90
  -4   5   8   11.20    5.70
   3  -5  -8   32.70    8.60
   3  -5  -8   30.80   10.20
  -3   5   8   34.80    9.00
  -3   5   8   39.70    8.80
   2  -5  -8   84.19   13.40
   2  -5  -8  105.79   12.40
  -2   5   8   90.09   12.30
  -2   5   8   86.29   11.30
   1  -5  -8    5.40    5.10
   1  -5  -8    3.00    5.90
  -1   5   8    0.70    4.40
  -1   5   8    5.50    5.30
   0  -5  -8   28.40    9.30
   0  -5  -8   35.50    8.80
   0   5   8   32.50    8.80
   0   5   8   44.40    8.90
  -1  -5  -8  245.08   18.80
   1   5   8  215.58   16.40
   1   5   8  242.38   19.50
  -2  -5  -8    4.50    5.20
   2   5   8    0.30    5.00
   2   5   8    2.40    5.40
   4  -6  -8    3.40    7.10
  -4   6   8    5.40    6.00
  -4   6   8    7.00    5.90
   3  -6  -8   51.39   10.70
   3  -6  -8   50.49   13.00
  -3   6   8   54.89   11.40
  -3   6   8   39.50    9.20
   2  -6  -8   77.99   13.70
   2  -6  -8   81.89   11.90
  -2   6   8   72.39   11.50
  -2   6   8   79.29   12.10
   1  -6  -8   -1.30    5.80
   1  -6  -8    0.30    4.80
  -1   6   8    1.40    4.80
  -1   6   8    5.00    5.20
   0  -6  -8   86.69   14.30
   0  -6  -8   85.69   13.00
   0   6   8   77.79   10.80
   0   6   8   80.39   12.10
   2   9  -9   18.40   10.70
   2   9  -9   10.70    6.10
  -2  -9   9   17.60    7.40
   1   9  -9    0.80    6.70
   1   9  -9    5.20    5.00
  -1  -9   9    0.50    4.10
   0   9  -9   33.90    8.50
   0   9  -9   60.69   14.50
   0  -9   9   44.90   10.00
  -1   9  -9   52.39   12.50
  -1   9  -9   26.90    7.90
   1  -9   9   17.60    7.10
  -2   9  -9    2.20    5.60
  -2   9  -9   -1.30    4.30
   2  -9   9    0.50    4.50
  -3   9  -9   27.00    8.30
  -3   9  -9   24.70    8.10
   3  -9   9   15.80    7.40
   3   8  -9   94.99   20.60
  -3  -8   9  137.69   13.90
   2   8  -9   17.60   10.30
   2   8  -9    9.10    5.40
  -2  -8   9   12.60    5.90
   1   8  -9   10.50    8.80
   1   8  -9    7.70    4.90
  -1  -8   9   14.70    6.80
   0   8  -9  198.68   15.80
   0   8  -9  202.88   20.70
   0  -8   9  211.68   17.10
  -1   8  -9   33.40   10.70
  -1   8  -9   34.00    8.60
   1  -8   9   46.50   10.00
  -2   8  -9   19.50    6.70
  -2   8  -9   35.10   10.50
   2  -8   9   24.80    8.60
  -3   8  -9  142.09   14.40
  -3   8  -9  154.98   14.70
   3  -8   9  186.78   16.70
  -4   8  -9   13.90    6.50
  -4   8  -9   14.60    6.40
   4  -8   9   12.00    6.50
   4   7  -9   44.40   15.30
  -4  -7   9  105.79   12.40
   3   7  -9   58.29   16.90
  -3  -7   9  102.29   11.80
   2   7  -9   10.50    5.00
   2   7  -9   14.10    9.40
  -2  -7   9   10.50    4.80
   1   7  -9   80.69    9.90
   1   7  -9   79.39   17.20
  -1  -7   9   83.59   10.70
   0   7  -9  252.07   23.70
   0   7  -9  308.17   19.00
   0  -7   9  338.77   20.00
  -1   7  -9   32.50    7.80
  -1   7  -9   53.29   12.80
   1  -7   9   31.20    8.00
  -2   7  -9   34.00    7.90
  -2   7  -9   64.99   14.10
   2  -7   9   50.79   10.40
  -3   7  -9   69.09    9.90
  -3   7  -9   65.99   10.10
   3  -7   9   62.49    9.90
  -4   7  -9    3.10    4.60
  -4   7  -9   -1.60    3.20
   4  -7   9    0.30    3.70
  -5   7  -9   12.70    6.50
  -5   7  -9    0.20    4.70
   5  -7   9    4.40    5.30
   5   6  -9   40.20   15.60
   4   6  -9   75.99   19.20
   3   6  -9    8.90    9.10
  -3  -6   9   20.60    6.50
   2   6  -9    1.50    3.20
   2   6  -9    5.00    6.80
  -2  -6   9   -0.80    3.30
   1   6  -9  223.98   15.20
   1   6  -9  122.49   17.80
  -1  -6   9  204.48   14.80
   0   6  -9   79.49   14.60
   0   6  -9  113.09   11.50
   0  -6   9  138.59   12.60
  -1   6  -9   40.90   12.20
  -1   6  -9   57.99    9.20
   1  -6   9   64.89    9.70
  -2   6  -9   26.60    9.50
  -2   6  -9   38.60    8.30
  -2   6  -9   36.20    8.30
   2  -6   9   32.30    8.30
  -3   6  -9    9.20    5.20
  -3   6  -9   15.40    6.20
   3  -6   9   15.60    6.50
  -4   6  -9   -0.60    4.10
  -4   6  -9    2.40    4.60
   4  -6   9   -2.10    3.80
  -5   6  -9   99.59   13.00
  -5   6  -9  102.19   11.80
  -6   6  -9   61.39   12.40
   6   5  -9    2.90    8.40
   5   5  -9   77.99   17.00
   4   5  -9   58.69   15.00
   3   5  -9    7.00    7.20
   2   5  -9   45.10   13.20
   2   5  -9   44.70    8.50
  -2  -5   9   53.49    7.80
   1   5  -9   10.80    7.80
   1   5  -9   17.20    5.70
  -1  -5   9   21.50    5.80
   0   5  -9   18.50    6.00
   0   5  -9   18.30    8.90
   0  -5   9   25.90    6.40
  -1   5  -9   37.00    8.40
  -1   5  -9    9.90    6.30
  -1   5  -9   39.30    7.60
   1  -5   9   29.50    7.10
  -2   5  -9  229.38   15.10
  -2   5  -9  154.58   17.20
  -2   5  -9  200.48   15.60
   2  -5   9  210.38   15.50
  -3   5  -9    7.60    4.90
  -3   5  -9   17.50    6.10
   3  -5   9   12.20    5.80
  -4   5  -9   75.79   10.80
  -4   5  -9   77.19   10.40
  -5   5  -9   76.19   12.20
  -5   5  -9   73.69   10.00
   5  -5   9   70.09    9.90
  -6   5  -9   10.60    5.80
  -6   5  -9   10.20    6.00
   6  -5   9    9.70    5.50
   6   4  -9   -0.80    8.50
   5   4  -9  229.68   22.20
   4   4  -9   51.09   13.30
   3   4  -9  118.99   16.20
   2   4  -9   48.70    8.10
   2   4  -9   56.99   13.40
   1   4  -9    1.40    4.40
   1   4  -9    6.10    6.90
  -1  -4   9    3.10    3.40
   0   4  -9   36.70    8.10
   0   4  -9   24.80    8.80
   0  -4   9   40.00    7.90
  -1   4  -9  511.55   25.10
  -1   4  -9  556.94   22.80
  -1   4  -9  532.25   29.00
   1  -4   9  510.75   22.70
  -2   4  -9   57.89   10.90
  -2   4  -9   73.59   10.90
  -2   4  -9   50.69    7.60
   2  -4   9   63.29    8.60
   2  -4   9   50.39    7.40
  -3   4  -9    8.40    4.40
  -3   4  -9   -2.20    4.30
   3  -4   9    1.90    3.40
  -4   4  -9   78.89    9.50
  -4   4  -9   63.29   10.00
   4  -4   9   67.79    9.20
  -5   4  -9   15.10    6.30
  -5   4  -9   16.40    7.60
   5  -4   9   11.40    5.40
  -6   4  -9    8.10    5.00
  -6   4  -9    9.50    6.10
   6  -4   9    7.80    5.70
   6  -4   9    8.60    6.30
   6   3  -9   78.59   10.60
   6   3  -9   95.39   17.30
   5   3  -9  318.47   24.90
   4   3  -9   -5.20    5.30
   3   3  -9   35.40   11.10
   2   3  -9  303.77   22.40
   2   3  -9  275.97   17.40
   1   3  -9   69.29    9.30
   1   3  -9   78.19   11.70
   0   3  -9  268.37   17.40
   0   3  -9  288.07   19.90
   0  -3   9  249.18   14.70
  -1   3  -9  124.19   13.40
  -1   3  -9  139.29   10.50
  -1   3  -9  132.49   13.20
   1  -3   9  120.39   10.30
   1  -3   9  134.69   11.00
  -2   3  -9   54.29    7.80
  -2   3  -9   69.59   10.10
   2  -3   9   48.10    7.60
  -3   3  -9   40.90    9.70
  -3   3  -9   43.50    7.90
   3  -3   9   39.10    7.90
  -4   3  -9   43.60    9.90
  -4   3  -9   43.90    8.50
   4  -3   9   27.00    7.20
  -5   3  -9   51.79    9.70
  -5   3  -9   42.10    9.80
   5  -3   9   37.20    8.70
  -6   3  -9    6.70    5.90
  -6   3  -9    5.60    4.80
   6  -3   9    5.20    5.50
   6  -3   9   10.20    5.90
   7   2  -9    7.50    6.30
   7   2  -9   17.40   10.60
   6   2  -9  226.48   22.30
   6   2  -9  177.88   14.90
  -6  -2   9  177.48   15.70
   5   2  -9   68.49   10.00
   5   2  -9   62.89   13.90
  -5  -2   9   68.99    8.70
   4   2  -9   57.39   13.30
  -4  -2   9   56.49    8.00
   3   2  -9  193.38   18.40
  -3  -2   9  205.98   13.60
   2   2  -9  175.58   17.20
   2   2  -9  207.38   14.60
  -2  -2   9  176.68   12.40
   1   2  -9    4.40    4.10
   1   2  -9    6.00    5.40
  -1  -2   9   -0.30    2.60
   0   2  -9  106.79   11.00
   0   2  -9  123.29   13.70
   0  -2   9  102.59    9.90
  -1   2  -9    7.60    6.20
  -1   2  -9   29.30    8.00
   1  -2   9   14.50    4.80
  -2   2  -9   85.59    8.60
  -2   2  -9   90.89   11.60
   2  -2   9   91.39   10.20
  -3   2  -9  105.99   12.40
  -3   2  -9  100.09    9.50
   3  -2   9   91.39   10.60
  -4   2  -9   79.59   11.10
  -4   2  -9   79.79    9.70
   4  -2   9   90.79   11.10
  -5   2  -9   15.30    7.70
  -5   2  -9   23.50    7.30
   5  -2   9   13.60    6.40
  -6   2  -9   -1.50    3.50
  -6   2  -9   -1.00    4.20
   6  -2   9   -2.20    4.60
   6  -2   9   -0.80    4.50
   7   1  -9  100.69   12.80
   7   1  -9  114.19   16.90
  -7  -1   9   95.39   11.50
   6   1  -9  142.39   18.70
   6   1  -9  152.38   14.10
  -6  -1   9  165.28   13.80
   5   1  -9   37.00   11.10
   5   1  -9   52.19    9.50
  -5  -1   9   37.40    7.80
   4   1  -9   50.99   12.20
  -4  -1   9   30.70    6.90
   3   1  -9  116.39   15.20
  -3  -1   9   91.49    9.80
   2   1  -9   30.20    8.00
   2   1  -9   19.70    8.90
  -2  -1   9   28.20    6.80
   1   1  -9   35.10    9.00
   1   1  -9   52.19    9.40
  -1  -1   9   26.90    6.50
   0   1  -9  330.37   21.30
   0   1  -9  348.67   20.00
   0  -1   9  368.66   19.30
  -1   1  -9   23.30    8.70
  -1   1  -9   23.10    7.50
   1  -1   9   14.80    5.70
  -2   1  -9  304.97   19.50
   2  -1   9  283.47   18.20
  -3   1  -9  239.18   14.40
  -3   1  -9  211.28   16.90
   3  -1   9  181.98   15.20
  -4   1  -9   94.79   12.80
  -4   1  -9   95.99   10.40
   4  -1   9  105.09   12.40
  -5   1  -9    0.80    5.80
  -5   1  -9    1.40    4.10
   5  -1   9   -0.20    4.70
   7   0  -9   37.50   11.20
   7   0  -9   32.70    9.70
  -7   0   9   60.29    9.90
   6   0  -9  109.69   16.30
   6   0  -9   93.89   11.60
  -6   0   9   59.99    9.90
   5   0  -9    6.50    5.80
   5   0  -9    7.40    5.20
  -5   0   9    5.10    4.70
   4   0  -9   63.39   13.20
  -4   0   9   67.49    9.00
   3   0  -9   42.10   10.30
  -3   0   9   53.59    8.00
   2   0  -9   45.10    8.90
   2   0  -9   25.80    8.10
  -2   0   9   33.40    7.30
   1   0  -9  193.08   16.80
   1   0  -9  222.28   16.20
  -1   0   9  177.88   14.00
   0   0  -9  926.21   34.60
   0   0  -9  943.91   37.70
   0   0   9  937.61   34.10
  -1   0  -9   95.89   12.00
  -1   0  -9   86.59   11.00
   1   0   9   71.29    9.60
  -2   0  -9   80.69   11.30
   2   0   9   40.40    8.90
  -3   0  -9  244.88   18.40
   3   0   9  238.58   17.50
  -4   0  -9   14.90    5.60
  -4   0  -9    7.70    6.60
   4   0   9   26.00    7.70
  -5   0  -9   54.39   12.60
  -5   0  -9   44.30    9.20
   5   0   9   28.90    8.40
   7  -1  -9   26.80    8.60
   6  -1  -9    2.00    6.20
   6  -1  -9   -1.10    4.00
  -6   1   9    4.60    4.50
   5  -1  -9   15.70    8.10
   5  -1  -9   17.70    6.60
  -5   1   9   23.60    7.10
   4  -1  -9   68.09    8.90
   4  -1  -9   78.29   12.90
  -4   1   9   67.09    9.10
  -4   1   9   72.99   10.20
   3  -1  -9   21.30    6.80
   3  -1  -9   11.60    5.00
   3  -1  -9   12.70    7.20
  -3   1   9    5.10    4.10
  -3   1   9   11.30    4.90
   2  -1  -9   16.00    6.00
   2  -1  -9    4.60    4.80
  -2   1   9    2.90    3.60
   1  -1  -9  153.98   13.70
   1  -1  -9  178.78   16.80
  -1   1   9  185.48   14.80
   0  -1  -9  214.58   16.60
   0  -1  -9  229.48   18.10
   0   1   9  215.68   16.20
  -1  -1  -9  185.18   15.90
  -1  -1  -9  159.98   14.90
   1   1   9  170.28   15.10
  -2  -1  -9   55.39   11.20
   2   1   9   54.39   10.50
  -3  -1  -9   68.09   13.10
   3   1   9   77.29   11.20
  -4  -1  -9   25.80    9.10
   4   1   9    8.50    6.40
  -5  -1  -9    3.10    6.90
   5   1   9    1.50    4.30
   6  -2  -9    7.00    7.10
   6  -2  -9   13.90    6.40
  -6   2   9   17.60    6.40
  -6   2   9    8.20    5.30
   5  -2  -9   82.89   14.30
   5  -2  -9   67.39   10.50
  -5   2   9   67.79   10.10
  -5   2   9   78.59   11.10
   4  -2  -9  105.49   11.60
   4  -2  -9  128.39   16.50
  -4   2   9  151.38   13.80
  -4   2   9  127.89   12.10
   3  -2  -9   12.50    7.60
   3  -2  -9    7.20    4.60
   3  -2  -9   10.30    5.00
  -3   2   9   10.00    5.30
  -3   2   9    6.50    4.50
   2  -2  -9   71.39   11.60
   2  -2  -9   58.79    9.00
  -2   2   9   37.60    8.50
  -2   2   9   55.09    8.20
   1  -2  -9    1.50    4.90
   1  -2  -9    4.40    4.60
  -1   2   9    1.10    3.70
   0  -2  -9   40.70   10.00
   0  -2  -9   33.10    8.40
   0   2   9   41.10    9.40
  -1  -2  -9   17.10    6.80
   1   2   9   14.60    6.40
  -2  -2  -9   92.79   12.00
   2   2   9   70.79   10.50
  -3  -2  -9    0.50    3.90
   3   2   9    1.50    4.60
  -4  -2  -9   -1.70    4.30
   4   2   9   -2.40    4.90
   6  -3  -9    4.80    5.10
   6  -3  -9    6.30    7.50
  -6   3   9    1.90    5.70
  -6   3   9   -1.60    4.70
   5  -3  -9  214.98   21.70
   5  -3  -9  188.88   16.20
  -5   3   9  161.58   15.50
  -5   3   9  209.48   16.50
   4  -3  -9   11.70    6.40
   4  -3  -9   23.90    9.30
  -4   3   9    4.50    4.80
  -4   3   9   13.00    6.40
   3  -3  -9   18.40    6.10
   3  -3  -9   22.90    9.00
  -3   3   9    9.60    5.20
  -3   3   9   20.50    6.60
   2  -3  -9   58.99   10.40
   2  -3  -9   68.29   12.60
  -2   3   9   64.49    8.80
  -2   3   9   63.89   10.50
   1  -3  -9   10.80    6.00
   1  -3  -9    5.90    5.50
  -1   3   9    6.70    4.60
  -1   3   9    6.70    5.30
   0  -3  -9   11.70    6.30
   0  -3  -9    2.70    4.00
   0   3   9    2.30    4.90
  -1  -3  -9   46.90   10.60
   1   3   9   76.29   11.40
  -2  -3  -9   99.59   12.90
   2   3   9   89.89   12.20
  -3  -3  -9    2.40    5.50
   3   3   9    6.10    5.90
   5  -4  -9   71.89   15.90
   5  -4  -9   89.19   12.20
  -5   4   9   77.39   11.90
  -5   4   9   74.49   11.70
   4  -4  -9    2.60    7.00
  -4   4   9   -0.30    4.50
  -4   4   9   -1.40    3.80
   3  -4  -9   24.50    9.20
   3  -4  -9   35.00    8.40
  -3   4   9   27.30    8.50
  -3   4   9   32.80    8.50
   2  -4  -9   34.90    8.50
   2  -4  -9   47.30   11.80
  -2   4   9   45.10    9.20
  -2   4   9   39.50    9.30
   1  -4  -9   -2.50    4.40
   1  -4  -9    2.90    4.50
  -1   4   9    6.80    6.00
  -1   4   9    0.00    4.20
   0  -4  -9    1.30    6.00
   0  -4  -9   -1.60    4.30
   0   4   9   -3.40    4.10
  -1  -4  -9   27.10    8.80
   1   4   9   41.50   10.50
  -2  -4  -9   17.20    7.80
   2   4   9    5.30    6.20
   3  -5  -9   74.79   16.30
   3  -5  -9   55.49   10.60
  -3   5   9   42.10    9.90
  -3   5   9   50.59   11.10
   2  -5  -9   38.40    9.70
   2  -5  -9   33.60   11.10
  -2   5   9   21.00    8.30
  -2   5   9   20.80    7.80
   1  -5  -9   -3.80    6.00
   1  -5  -9    1.60    4.30
  -1   5   9    4.50    4.90
  -1   5   9    5.30    6.40
   0  -5  -9   18.20    7.40
   0  -5  -9   31.00    9.70
   0   5   9   56.59   12.20
   0   5   9   30.20    9.60
   2   8 -10   72.89   18.00
  -2  -8  10  115.49   13.30
   1   8 -10   14.60   10.30
   1   8 -10   24.10    7.10
  -1  -8  10   36.30    9.50
   0   8 -10  143.99   13.90
   0   8 -10   72.59   17.00
   0  -8  10  108.09   13.30
  -1   8 -10    9.90    7.90
  -1   8 -10   23.30    7.80
   1  -8  10   21.10    7.50
  -2   8 -10   47.80    9.90
  -2   8 -10   28.20   11.50
  -2   8 -10   32.90    8.60
   2  -8  10   21.50    8.50
  -3   8 -10   92.09   12.90
  -3   8 -10   88.89   12.40
   3  -8  10   97.19   13.00
   3   7 -10   17.70   10.50
   2   7 -10    7.90    9.80
   2   7 -10    0.30    3.60
  -2  -7  10    8.80    5.70
   1   7 -10   39.30   13.70
   1   7 -10  106.89   11.90
  -1  -7  10  104.09   12.10
   0   7 -10  167.38   14.80
   0   7 -10   74.99   18.00
   0  -7  10  157.98   14.30
  -1   7 -10    1.90    4.50
  -1   7 -10    0.20    7.30
   1  -7  10   -3.90    4.10
  -2   7 -10   22.80    7.00
  -2   7 -10   33.40    8.80
  -2   7 -10   12.10    8.30
   2  -7  10   17.80    6.80
  -3   7 -10    8.50    6.20
  -3   7 -10   10.80    6.20
   3  -7  10    8.80    5.80
  -4   7 -10   -2.20    4.80
  -4   7 -10   -2.20    4.00
   4  -7  10    1.50    4.80
   4   6 -10   21.10   12.20
   3   6 -10    9.40   10.00
   2   6 -10   47.90    9.50
   2   6 -10   27.60   13.00
   1   6 -10  160.08   21.20
   1   6 -10  231.88   16.50
  -1  -6  10  244.68   16.50
   0   6 -10    9.10    5.80
   0   6 -10    6.80    7.60
   0  -6  10   26.60    7.30
  -1   6 -10    3.60    6.50
  -1   6 -10   11.70    5.60
  -1   6 -10    4.60    5.00
   1  -6  10   14.50    6.20
  -2   6 -10   33.90   12.50
  -2   6 -10   16.40    7.10
  -2   6 -10   31.90    8.20
   2  -6  10   32.10    9.10
  -3   6 -10    8.50    5.10
  -3   6 -10   -0.20    4.90
   3  -6  10    1.00    4.00
  -4   6 -10   -1.80    4.20
  -4   6 -10    0.80    4.40
   5   5 -10   46.30   14.70
   4   5 -10    7.10    8.80
   3   5 -10   43.80   14.20
   2   5 -10  137.29   12.80
   2   5 -10  129.49   18.40
   1   5 -10  103.19   11.50
   1   5 -10   99.99   15.70
   0   5 -10    2.50    4.30
   0   5 -10    8.20    7.30
   0  -5  10    9.30    5.00
  -1   5 -10   19.10    5.90
  -1   5 -10   18.90    9.00
  -1   5 -10   10.40    5.10
   1  -5  10   15.80    5.90
  -2   5 -10   66.69    9.30
  -2   5 -10   57.39   11.10
   2  -5  10   67.69    9.90
  -3   5 -10    3.00    4.60
  -3   5 -10    8.20    4.90
   3  -5  10    7.40    5.40
  -4   5 -10   14.80    7.40
  -4   5 -10   20.20    6.50
  -5   5 -10   84.19   15.00
  -5   5 -10   72.89   10.80
   5   4 -10  182.78   21.40
   4   4 -10    1.00    9.80
   3   4 -10   34.50   11.80
   2   4 -10  147.99   13.40
   2   4 -10  139.39   17.40
   1   4 -10   35.40    8.30
   1   4 -10   48.60   11.70
   0   4 -10    8.70    5.10
   0   4 -10    2.80    5.70
  -1   4 -10  151.28   12.00
  -1   4 -10  126.79   13.70
  -1   4 -10  168.98   16.40
  -2   4 -10   22.20    6.30
  -2   4 -10   25.70    8.30
   2  -4  10    9.50    5.40
   2  -4  10   27.20    7.50
  -3   4 -10   13.40    7.30
  -3   4 -10   10.70    5.10
   3  -4  10    9.40    5.30
  -4   4 -10   53.89   11.80
  -4   4 -10   42.30    8.60
   4  -4  10   46.90    9.20
  -5   4 -10   58.39   10.80
  -5   4 -10   47.70   11.20
   5  -4  10   52.69   10.20
   5   3 -10  106.59   18.40
   4   3 -10   -1.70    7.50
   3   3 -10    2.50    7.10
   2   3 -10  144.99   16.90
   2   3 -10  127.89   12.40
   1   3 -10   -1.80    5.10
   1   3 -10    6.00    5.20
  -1  -3  10   -0.20    3.20
   0   3 -10   12.80    6.70
   0   3 -10   13.30    7.60
   0  -3  10    2.70    4.00
  -1   3 -10  337.07   22.10
  -1   3 -10  286.17   19.40
   1  -3  10  240.88   16.10
  -2   3 -10   56.99    8.20
  -2   3 -10   68.39   10.50
   2  -3  10   48.70    8.80
  -3   3 -10   52.99    8.40
  -3   3 -10   57.09   11.30
   3  -3  10   60.39    9.50
  -4   3 -10   20.40    8.30
  -4   3 -10   24.50    6.60
   4  -3  10   21.50    6.80
  -5   3 -10    0.20    5.10
  -5   3 -10    9.40    5.70
   5  -3  10    6.80    5.70
   6   2 -10  115.09   17.80
   5   2 -10   30.90   12.20
   4   2 -10   11.80    9.00
  -4  -2  10   27.80    7.20
   3   2 -10  115.09   16.80
  -3  -2  10   88.89   10.30
   2   2 -10   11.90    6.00
   2   2 -10   -0.30    6.10
  -2  -2  10    7.70    4.30
   1   2 -10   11.90    6.40
   1   2 -10    6.80    6.60
  -1  -2  10   18.80    5.80
   0   2 -10  430.56   26.00
   0   2 -10  422.96   23.30
   0  -2  10  454.15   22.40
  -1   2 -10   -4.90    4.20
  -1   2 -10    2.50    4.90
   1  -2  10    1.70    3.80
  -2   2 -10   63.69   10.60
   2  -2  10   49.80    9.60
  -3   2 -10  129.09   15.00
   3  -2  10  145.19   13.90
  -4   2 -10    8.60    5.20
  -4   2 -10    1.00    4.80
   4  -2  10    4.40    4.70
  -5   2 -10    2.80    5.60
   5  -2  10    0.70    4.60
   6   1 -10   37.90   11.90
  -6  -1  10   38.20    9.10
   5   1 -10    7.10    7.50
  -5  -1  10    7.70    5.10
   4   1 -10  106.39   15.70
  -4  -1  10   99.49   11.30
   3   1 -10  141.59   17.50
  -3  -1  10  117.49   11.70
   2   1 -10   20.40    8.40
   2   1 -10   23.80    7.10
  -2  -1  10   23.50    6.70
   1   1 -10  114.69   12.50
   1   1 -10   88.69   13.40
  -1  -1  10   77.69   10.10
   0   1 -10   31.80    8.90
   0   1 -10   66.79   10.80
   0  -1  10   36.50    8.10
  -1   1 -10   18.20    7.70
  -1   1 -10   17.50    7.20
   1  -1  10   13.20    5.50
  -2   1 -10   81.59   12.50
   2  -1  10   98.79   12.20
  -3   1 -10  122.09   15.40
   3  -1  10  100.29   12.00
  -4   1 -10   19.10    8.90
   4  -1  10   13.80    6.90
   6   0 -10    7.40    8.60
   5   0 -10   11.70    8.00
  -5   0  10    9.50    5.20
   4   0 -10   78.09   13.90
  -4   0  10   45.00    9.50
   3   0 -10   16.40    8.10
  -3   0  10   25.40    7.40
   2   0 -10   12.90    6.50
   2   0 -10   22.40    8.20
  -2   0  10   49.40    9.30
   1   0 -10   29.00    9.60
   1   0 -10   50.29   10.00
  -1   0  10   38.70    8.70
   0   0 -10   22.30    8.30
   0   0 -10   24.30    7.80
   0   0  10   12.70    5.60
  -1   0 -10    7.30    6.70
   1   0  10    1.30    4.80
  -2   0 -10   56.59   12.10
   2   0  10   50.19   10.60
  -3   0 -10  110.69   15.30
   3   0  10   95.49   12.40
  -4   0 -10    0.10    6.00
   4   0  10   15.70    7.40
   5  -1 -10   20.20    9.50
  -5   1  10   26.60    8.40
  -5   1  10   34.50    8.80
   4  -1 -10   33.80   11.30
  -4   1  10   17.80    6.50
   3  -1 -10    4.60    6.00
  -3   1  10   -0.70    3.90
   2  -1 -10  140.89   16.60
   2  -1 -10  158.88   14.10
  -2   1  10  144.19   13.70
   1  -1 -10  299.07   22.70
   1  -1 -10  331.57   20.80
  -1   1  10  292.17   19.70
   0  -1 -10    0.90    5.10
   0  -1 -10    2.10    5.80
   0   1  10   -0.70    3.50
  -1  -1 -10  118.69   15.30
   1   1  10   86.09   11.70
  -2  -1 -10   49.80   11.40
   2   1  10   29.30    8.20
  -3  -1 -10   28.70    9.70
   3   1  10   29.40    8.90
   5  -2 -10    6.30    8.50
   5  -2 -10    8.70    6.30
  -5   2  10   13.80    6.60
  -5   2  10    7.30    6.00
   4  -2 -10   81.09   16.60
  -4   2  10   74.09   10.10
  -4   2  10   75.99   11.20
   3  -2 -10    3.40    6.40
  -3   2  10    3.50    4.40
   2  -2 -10  178.58   18.80
   2  -2 -10  185.58   15.60
  -2   2  10  223.18   17.80
   1  -2 -10  250.47   21.30
   1  -2 -10  273.27   18.90
  -1   2  10  277.47   19.70
   0  -2 -10   19.10    7.10
   0  -2 -10   23.60    9.10
   0   2  10   21.80    8.20
  -1  -2 -10   91.09   12.90
   1   2  10  108.89   13.40
  -2  -2 -10   44.30   10.70
   2   2  10   63.99   12.60
   4  -3 -10   12.40    8.50
  -4   3  10    7.80    6.10
  -4   3  10    9.50    6.00
   3  -3 -10    4.10    7.80
  -3   3  10    7.30    5.90
   2  -3 -10  108.29   13.40
   2  -3 -10  112.59   16.40
  -2   3  10   92.89   13.60
   1  -3 -10   14.40    7.10
   1  -3 -10    1.80    6.00
  -1   3  10   12.50    6.80
   0  -3 -10    7.60    5.90
   0  -3 -10   11.40    6.30
   0   3  10    7.70    6.50
  -1  -3 -10  126.79   15.20
   1   3  10  121.79   15.20
   1   7 -11  136.39   14.20
   1   7 -11  106.99   19.30
   0   7 -11   15.10    9.40
   0   7 -11   12.20    6.30
   0  -7  11   19.40    7.60
  -1   7 -11   -2.40    7.10
  -1   7 -11   -1.30    3.70
  -1   7 -11    2.00    4.80
   1  -7  11   -2.50    3.90
   2   6 -11  108.39   21.10
   1   6 -11   62.39   15.40
   1   6 -11   59.69   11.10
   0   6 -11    5.20    7.70
   0   6 -11    3.70    4.30
   0   6 -11   -3.20    4.10
  -1   6 -11   39.00    9.00
  -1   6 -11   22.20    7.60
  -1   6 -11   36.00   12.50
   1  -6  11   33.50    8.80
  -2   6 -11   43.60    9.20
  -2   6 -11   36.40   10.90
   2  -6  11   59.69   11.40
   3   5 -11   62.59   15.00
   2   5 -11  182.78   21.20
   1   5 -11    9.40    6.30
   1   5 -11   15.00    9.10
   0   5 -11  130.89   14.70
   0   5 -11  130.69   16.70
  -1   5 -11   28.40    9.80
  -1   5 -11   24.30    8.90
  -2   5 -11   26.90    9.30
  -2   5 -11   28.40    8.00
  -3   5 -11   12.40    6.00
  -3   5 -11    6.90    6.90
   4   4 -11    7.70   10.70
   3   4 -11   98.19   17.40
   2   4 -11  170.28   19.70
   1   4 -11    5.70    8.00
   1   4 -11    7.20    7.40
   0   4 -11   33.10   10.50
   0   4 -11   27.30   10.40
  -1   4 -11   39.50   10.10
  -1   4 -11   35.00   11.00
  -2   4 -11   18.50    7.30
  -3   4 -11    0.30    5.50
  -3   4 -11    7.40    4.60
   4   3 -11    9.80    9.90
   3   3 -11  134.69   19.50
   2   3 -11   77.29   12.20
   2   3 -11  119.49   17.10
   1   3 -11   10.50    8.90
   1   3 -11   -0.40    6.20
   0   3 -11   16.10    9.30
   0   3 -11   22.60    8.50
   0  -3  11   19.00    6.70
  -1   3 -11   56.79   11.70
   1  -3  11   45.00    9.20
  -2   3 -11   77.69   14.10
   2  -3  11   61.79   10.00
  -3   3 -11   73.59   12.20
   3  -3  11  124.89   13.40
   4   2 -11   38.40   12.90
   3   2 -11   61.59   14.60
  -3  -2  11   62.39    9.70
   2   2 -11  152.58   18.70
   2   2 -11  158.68   15.70
  -2  -2  11  150.58   13.90
   1   2 -11   42.20   12.60
   1   2 -11   28.10    9.80
  -1  -2  11   40.30    8.40
   0   2 -11   93.79   14.30
   0   2 -11  110.99   15.00
   0  -2  11   66.69    9.80
  -1   2 -11    9.70    8.00
   1  -2  11   -0.90    4.00
  -2   2 -11   72.89   13.60
   2  -2  11   83.79   12.00
  -3   2 -11  111.59   14.70
   3  -2  11  139.29   14.70
   4   1 -11    6.30    7.70
  -4  -1  11    3.40    4.60
   3   1 -11  157.38   19.00
  -3  -1  11  107.39   12.40
   2   1 -11   19.40    8.90
   2   1 -11   26.80    8.30
  -2  -1  11   20.70    7.00
   1   1 -11   47.60   10.90
   1   1 -11   39.60   10.70
  -1  -1  11   29.00    8.30
   0   1 -11  147.49   15.60
   0   1 -11  159.38   17.10
   0  -1  11  113.69   13.10
  -1   1 -11   14.30    8.30
   1  -1  11   15.20    6.40
  -2   1 -11   20.20    8.50
   2  -1  11   27.60    8.70
   4   0 -11   57.79   14.90
  -4   0  11   47.80    9.80
   3   0 -11    7.90    7.50
  -3   0  11    7.20    5.60
   2   0 -11    0.40    5.60
   2   0 -11    8.10    6.70
  -2   0  11    3.60    4.80
   1   0 -11  161.18   16.40
   1   0 -11  152.48   17.20
   0   0 -11    4.10    6.30
   0   0 -11    4.00    6.30
   0   0  11    8.60    5.60
  -1   0 -11    6.30    7.00
   1   0  11    5.70    5.00
  -2   0 -11    8.40    8.60
   2   0  11   10.50    6.60
   3  -1 -11    0.30    6.50
  -3   1  11    3.60    5.30
   2  -1 -11   28.90   10.60
   2  -1 -11   33.10    8.60
  -2   1  11   21.00    7.50
   1  -1 -11    7.10    7.80
   1  -1 -11    7.20    6.30
  -1   1  11   12.00    6.40
   0  -1 -11    3.30    6.50
   0  -1 -11    7.90    7.70
   0   1  11    1.10    4.60
  -1  -1 -11   72.89   14.50
   1   1  11   91.59   12.90
   0   0   0    0.00    0.00
;
_shelx_hkl_checksum     7279
_shelx_res_file
;
TITL p1.res in P-1
p1.res
created by SHELXL-2018/3 at 16:10:46 on 17-Jul-2023
CELL 0.71073 8.5431 9.7391 9.9667 104.523 93.049 99.966
ZERR 1 0.0008 0.0009 0.0009 0.001 0.001 0.001
LATT 1
SFAC C H Cu N O
UNIT 34 32 2 4 8
L.S. 16
PLAN  5
SIZE 0.068 0.107 0.201
TEMP -100
CONF
BOND $H
list 4
fmap 2 53
acta
REM <olex2.extras>
REM <HklSrc "%.\\p1.hkl">
REM </olex2.extras>
WGHT    0.055900    0.681200
FVAR       0.56297
CU1   3    0.159315    0.574264    1.061758    11.00000    0.02263    0.02561 =
         0.01896    0.00903    0.00451    0.00159
O1    5    0.211720    0.408228    0.925221    11.00000    0.02432    0.02341 =
         0.01842    0.00667    0.00472    0.00486
O2    5   -0.036463    0.276943    0.858162    11.00000    0.02453    0.02534 =
         0.02056    0.00655    0.00672    0.00312
O3    5    0.303357    0.571480    0.262226    11.00000    0.02550    0.02942 =
         0.02221    0.01425    0.00177   -0.00333
O4    5    0.060498    0.449814    0.176688    11.00000    0.02523    0.03086 =
         0.01760    0.01146    0.00155    0.00009
N1    4    0.303073    0.706585    0.980023    11.00000    0.02351    0.02478 =
         0.02005    0.00754    0.00324    0.00297
N2    4    0.527257    0.982773    0.638862    11.00000    0.02302    0.02068 =
         0.01904    0.00715    0.00288   -0.00132
C1    1    0.111834    0.305498    0.848141    11.00000    0.02725    0.02328 =
         0.01713    0.01495    0.00488    0.00930
C2    1    0.173239    0.209461    0.724656    11.00000    0.02508    0.02401 =
         0.02150    0.00842    0.00442    0.00780
AFIX  23
H2A   2    0.283116    0.198415    0.750049    11.00000   -1.20000
H2B   2    0.103647    0.112435    0.695960    11.00000   -1.20000
AFIX   0
C3    1    0.171502    0.282318    0.607210    11.00000    0.02329    0.02490 =
         0.01594    0.00817    0.00623    0.00851
C4    1    0.293525    0.397666    0.606330    11.00000    0.02426    0.02757 =
         0.01709    0.00395    0.00017    0.00257
AFIX  43
H4    2    0.377601    0.430724    0.679879    11.00000   -1.20000
AFIX   0
C5    1    0.292558    0.463794    0.499234    11.00000    0.02526    0.02161 =
         0.01890    0.00613    0.00253   -0.00076
AFIX  43
H5    2    0.376877    0.541559    0.499491    11.00000   -1.20000
AFIX   0
C6    1    0.170621    0.418803    0.391055    11.00000    0.02453    0.02385 =
         0.01531    0.00631    0.00536    0.00709
C7    1    0.044536    0.307168    0.394380    11.00000    0.02322    0.03702 =
         0.01690    0.01016   -0.00176   -0.00130
AFIX  43
H7    2   -0.042266    0.277462    0.323303    11.00000   -1.20000
AFIX   0
C8    1    0.046600    0.240340    0.501158    11.00000    0.02163    0.03099 =
         0.02330    0.01170    0.00523   -0.00378
AFIX  43
H8    2   -0.039000    0.164151    0.502236    11.00000   -1.20000
AFIX   0
C9    1    0.180926    0.486005    0.271972    11.00000    0.02719    0.02397 =
         0.01469    0.00384    0.00562    0.00755
C10   1    0.252857    0.802033    0.919560    11.00000    0.02356    0.02856 =
         0.01970    0.00873    0.00270    0.00518
AFIX  43
H10   2    0.147482    0.819245    0.929866    11.00000   -1.20000
AFIX   0
C11   1    0.347872    0.875878    0.843305    11.00000    0.03169    0.02327 =
         0.01852    0.00717    0.00146    0.00883
AFIX  43
H11   2    0.307795    0.943106    0.802968    11.00000   -1.20000
AFIX   0
C12   1    0.502500    0.852607    0.824924    11.00000    0.02444    0.02247 =
         0.01637    0.00268    0.00170    0.00013
C13   1    0.555973    0.757832    0.891914    11.00000    0.02215    0.03040 =
         0.02921    0.01041    0.00392    0.00515
AFIX  43
H13   2    0.661744    0.740613    0.885116    11.00000   -1.20000
AFIX   0
C14   1    0.454954    0.688764    0.968380    11.00000    0.02661    0.02825 =
         0.02510    0.01229    0.00114    0.00475
AFIX  43
H14   2    0.494412    0.625784    1.014908    11.00000   -1.20000
AFIX   0
C15   1    0.610931    0.926466    0.738207    11.00000    0.02252    0.02993 =
         0.02442    0.00860    0.00230    0.00070
AFIX  23
H15A  2    0.688256    1.007259    0.801480    11.00000   -1.20000
H15B  2    0.672420    0.856634    0.686588    11.00000   -1.20000
AFIX   0
C16   1    0.644564    1.073604    0.579626    11.00000    0.02230    0.02155 =
         0.02188    0.00695    0.00265   -0.00298
AFIX  23
H16A  2    0.719702    1.015295    0.532433    11.00000   -1.20000
H16B  2    0.706851    1.153652    0.655442    11.00000   -1.20000
AFIX   0
C17   1    0.437160    0.865061    0.523364    11.00000    0.02511    0.02132 =
         0.02282    0.00712    0.00352   -0.00145
AFIX  23
H17A  2    0.356366    0.802431    0.560496    11.00000   -1.20000
H17B  2    0.510889    0.805222    0.475975    11.00000   -1.20000
AFIX   0
HKLF 4
REM p1_a.res in P-1
REM wR2 = 0.1138, GooF = S = 1.120, Restrained GooF = 1.120 for all data
REM R1 = 0.0442 for 2459 Fo > 4sig(Fo) and 0.0535 for all 2883 data
REM 217 parameters refined using 0 restraints
END
WGHT      0.0559      0.6811
REM Highest difference peak  1.530,  deepest hole -0.315,  1-sigma level  0.100
Q1    1   0.0000  0.5000  1.0000  10.50000  0.05    1.53
Q2    1   0.2705  0.6804  1.1356  11.00000  0.05    1.36
Q3    1   0.4776  0.7246  1.1917  11.00000  0.05    0.60
Q4    1   0.1026  0.4454  0.2130  11.00000  0.05    0.51
Q5    1   0.1107  0.3679  0.3984  11.00000  0.05    0.48
;
_shelx_res_checksum     14491
data_1R
_journal_date_recd_electronic     2023-08-02
_journal_date_accepted     2023-08-24
_journal_name_full     'IUCrData'
_journal_year     2023
_journal_volume     8
_journal_issue      8
_journal_page_first     0
_journal_page_last     0
_journal_paper_category     HM
_journal_paper_doi     10.1107/S2414314623007459
_journal_coeditor_code     WM4195
_publ_contact_author     'LaDuca, Robert L.'
_publ_contact_author_email
;
laduca@msu.edu
;
_publ_contact_author_fax     ?
_publ_section_title
;\
Poly[[\m-1,4-bis(pyridin-4-ylmethyl)piperazine]bis[\m~3~-4-(2-carboxylatoethyl)\
benzoato]dicopper(II)]
;
loop_
    _publ_author_name
    _publ_author_footnote
    _publ_author_address
    'Jia, Jason' .
;
E-194 Holmes Hall
Michigan State University
Lyman Briggs College
919 E. Shaw Lane
East Lansing
MI 48825
USA
;
    'LaDuca, Robert L.' .
;
E-194 Holmes Hall
Michigan State University
Lyman Briggs College
919 E. Shaw Lane
East Lansing
MI 48825
USA
;
_publ_section_synopsis
;
The title compound is a diperiodic slab copper(II) coordination polymer held
together <i>via</i> longer range C---H...O attractive interactions.
;
