# Supplementary material for: Poly[[μ-1,4-bis­(pyridin-4-ylmeth­yl)piperazine]bis­[μ3-4-(2-carboxyl­atoeth­yl)benzoato]dicopper(II)]
Source: IUCrdata. 2023 Aug 30;8(Pt 8):x230745. doi: 10.1107/S2414314623007459 (PMC10483545; doi:10.1107/S2414314623007459)
Supplement: Supplementary file 2 [file x-08-x230745-Isup2.hkl]

#
# h,k,l, Fc-squared, Fo-squared, sigma(Fo-squared), status flag
#
data_I
_shelx_title ' p1_a.res in P-1'
_shelx_refln_list_code          4
_shelx_F_calc_maximum      165.92
_exptl_crystal_F_000       386.00
_reflns_d_resolution_high  0.8303

loop_
 _space_group_symop_operation_xyz
 'x, y, z'
 '-x, -y, -z'

_cell_length_a     8.5431
_cell_length_b     9.7391
_cell_length_c     9.9667
_cell_angle_alpha 104.523
_cell_angle_beta   93.049
_cell_angle_gamma  99.966

_shelx_F_squared_multiplier     1.000

loop_
 _refln_index_h
 _refln_index_k
 _refln_index_l
 _refln_F_squared_calc
 _refln_F_squared_meas
 _refln_F_squared_sigma
 _refln_observed_status
   1   0   0        219.93        261.70         5.16 o
   2   0   0        659.62        643.70         9.51 o
   3   0   0       1366.70       1247.28        16.62 o
   4   0   0         87.83         48.66         6.48 o
   5   0   0          0.38         -0.77         2.22 o
   6   0   0       1742.14       1724.61        38.48 o
   7   0   0        299.43        311.41        17.24 o
   8   0   0        439.15        426.53        21.68 o
   9   0   0        608.98        625.68        28.16 o
  10   0   0        187.77        219.49        20.48 o
 -10   1   0          8.73         16.74         9.64 o
  -9   1   0        113.07        109.87        15.19 o
  -8   1   0        193.69        159.63        14.53 o
  -7   1   0        727.21        712.99        24.87 o
  -6   1   0        193.08        166.96        11.55 o
  -5   1   0         12.21         10.02         2.91 o
  -4   1   0         78.06         40.11         3.82 o
  -3   1   0       2340.92       2450.62        35.27 o
  -2   1   0       7768.86       9063.72        71.30 o
  -1   1   0       8901.33      10121.69       108.42 o
   0   1   0       6911.03       7663.69        64.53 o
   1   1   0       6068.46       6768.98        65.30 o
   2   1   0        796.44        760.59        11.69 o
   3   1   0        812.27        747.89        14.47 o
   4   1   0        307.61        312.23        22.30 o
   5   1   0        239.59        187.43         7.77 o
   6   1   0       1174.67       1140.73        42.84 o
   7   1   0        301.86        276.03        16.70 o
   8   1   0        538.11        512.81        24.27 o
   9   1   0        563.81        576.78        32.29 o
 -10   2   0         22.65         19.95        10.65 o
  -9   2   0         36.98         27.70         9.24 o
  -8   2   0        338.53        335.21        33.28 o
  -7   2   0        265.66        279.19        16.19 o
  -6   2   0          8.16          1.37         3.55 o
  -5   2   0        541.81        431.48        12.07 o
  -4   2   0       2166.12       2243.79        26.05 o
  -3   2   0        255.55        260.88         6.98 o
  -2   2   0        459.44        462.24        10.16 o
  -1   2   0        348.51        405.11         7.02 o
   0   2   0        119.16        106.01         3.97 o
   1   2   0         41.43         36.38         4.84 o
   2   2   0       3344.46       3372.10        36.02 o
   3   2   0        837.59        769.07        14.37 o
   4   2   0          0.36         -2.23         2.23 o
   5   2   0        650.42        617.45        20.46 o
   6   2   0       1006.11       1059.82        30.62 o
   7   2   0         54.73         44.84         9.10 o
   8   2   0        280.76        307.50        22.44 o
   9   2   0        188.46        208.74        31.03 o
 -10   3   0         46.20         43.64        11.83 o
  -9   3   0          4.13          4.29         7.25 o
  -8   3   0        174.33        186.27        15.45 o
  -7   3   0        330.16        348.83        18.01 o
  -6   3   0        103.41         88.25        15.48 o
  -5   3   0       1549.82       1581.15        24.69 o
  -4   3   0       1214.96       1294.37        18.61 o
  -3   3   0         75.44         83.95         5.08 o
  -2   3   0         40.94         32.26         3.67 o
  -1   3   0        751.91        717.95        11.04 o
   0   3   0        242.58        202.93         6.07 o
   1   3   0        786.89        722.79        13.15 o
   2   3   0       1896.29       1777.30        26.98 o
   3   3   0        579.09        619.36        14.02 o
   4   3   0        430.97        399.31        11.94 o
   5   3   0       1810.18       1967.40        30.68 o
   6   3   0        242.34        265.01        16.16 o
   7   3   0        225.03        223.73        28.65 o
   8   3   0        191.00        178.35        18.00 o
   9   3   0        170.90        149.37        18.63 o
 -10   4   0         25.06         19.06         9.47 o
  -9   4   0         57.05         48.89         9.72 o
  -8   4   0        106.70        118.61        11.96 o
  -7   4   0          4.07         -0.87         3.98 o
  -6   4   0        366.54        314.66        12.14 o
  -5   4   0       1058.71       1089.72        18.62 o
  -4   4   0        138.87        125.85         5.81 o
  -3   4   0        283.27        297.81         9.61 o
  -2   4   0       2509.07       2627.51        29.58 o
  -1   4   0       1171.10       1185.33        15.27 o
   0   4   0         20.51         26.87         3.62 o
   1   4   0         12.05          6.22         2.71 o
   2   4   0        134.14        111.20         6.34 o
   3   4   0          6.96          2.07         2.98 o
   4   4   0       1196.94       1190.73        25.20 o
   5   4   0        590.09        585.74        25.50 o
   6   4   0         20.48         15.00         7.04 o
   7   4   0          2.21          6.58         6.43 o
   8   4   0        405.36        374.73        23.35 o
  -9   5   0        248.08        283.79        20.86 o
  -8   5   0        148.86        180.05        13.86 o
  -7   5   0         52.97         42.01         7.53 o
  -6   5   0        399.52        398.41        15.52 o
  -5   5   0       1022.26       1036.54        20.36 o
  -4   5   0          8.69          5.91         2.26 o
  -3   5   0        739.43        752.54        14.16 o
  -2   5   0       2481.26       2598.93        30.92 o
  -1   5   0          0.52          5.35         2.08 o
   0   5   0        345.39        291.58        12.35 o
   1   5   0        236.71        158.22         7.53 o
   2   5   0         64.42         72.90         7.29 o
   3   5   0       1766.79       1939.55        31.01 o
   4   5   0          6.28          7.63         4.58 o
   5   5   0        425.17        407.12        16.80 o
   6   5   0         51.34         61.62        13.59 o
   7   5   0        127.66        115.32        19.63 o
   8   5   0         60.02         48.76        18.37 o
  -9   6   0        200.81        217.39        19.83 o
  -8   6   0        147.16        134.94        21.98 o
  -7   6   0          4.08         -4.51         4.51 o
  -6   6   0        635.25        677.54        15.12 o
  -5   6   0        432.40        423.09        10.73 o
  -4   6   0        117.71        134.74         6.66 o
  -3   6   0        278.74        300.37        12.39 o
  -2   6   0        201.52        158.13         6.78 o
  -1   6   0        118.87        106.05         6.45 o
   0   6   0       2123.69       2175.01        30.17 o
   1   6   0       1190.07       1153.06        27.07 o
   2   6   0        827.05        892.34        28.13 o
   3   6   0         51.15         77.55         9.14 o
   4   6   0        856.66        835.29        33.04 o
   5   6   0         68.30         54.24        10.22 o
   6   6   0         91.00        103.98        17.78 o
   7   6   0        383.94        461.71        63.40 o
  -9   7   0         59.53         57.78        11.62 o
  -8   7   0         57.02         29.78         8.56 o
  -7   7   0        230.62        240.54        13.55 o
  -6   7   0        631.79        680.29        17.97 o
  -5   7   0        118.66        117.70         7.39 o
  -4   7   0          1.99          0.23         3.69 o
  -3   7   0        216.04        222.56        12.67 o
  -2   7   0         10.50          5.66         3.30 o
  -1   7   0        235.73        203.63        13.43 o
   0   7   0       2712.26       2772.37        53.51 o
   1   7   0        215.00        205.57        12.58 o
   2   7   0         99.23         99.87        10.67 o
   3   7   0        816.09        874.26        26.52 o
   4   7   0         72.12         69.92        10.01 o
   5   7   0          0.69         -2.11         7.16 o
   6   7   0        292.10        341.67        29.67 o
  -8   8   0        183.38        195.54        18.75 o
  -7   8   0        348.83        354.72        18.79 o
  -6   8   0         47.99         40.66         8.55 o
  -5   8   0         10.74         11.40         4.97 o
  -4   8   0        149.56        157.26        14.12 o
  -3   8   0         19.94         10.42         5.78 o
  -2   8   0         52.78         43.92         7.28 o
  -1   8   0        717.69        693.82        23.09 o
   0   8   0        733.01        749.00        24.38 o
   1   8   0         27.39         14.07         6.26 o
   2   8   0        487.62        483.19        20.76 o
   3   8   0        234.57        232.27        28.96 o
   4   8   0        180.25        151.35        14.90 o
   5   8   0         21.93         33.35        18.93 o
  -7   9   0        213.79        231.47        21.85 o
  -6   9   0         63.70         54.40         9.51 o
  -5   9   0         47.79         53.80         9.02 o
  -4   9   0        113.33        101.68        12.65 o
  -3   9   0         76.16         90.10        12.22 o
  -2   9   0         33.15         33.44         8.13 o
  -1   9   0        256.47        272.14        16.29 o
   0   9   0         61.68         66.07        10.27 o
   1   9   0        118.96        123.12        13.44 o
   2   9   0         25.50         38.29         9.27 o
   3   9   0         38.79         39.67         9.65 o
   4   9   0          1.92          5.76         8.44 o
  -6  10   0         89.37        101.94        12.90 o
  -5  10   0        297.34        285.83        17.79 o
  -4  10   0        130.90        120.27        15.09 o
  -3  10   0         14.03          1.92         7.96 o
  -2  10   0        276.25        297.44        22.62 o
  -1  10   0        111.29         91.39        12.47 o
   0  10   0         46.72         67.85        12.16 o
   1  10   0        270.74        318.38        20.07 o
   2  10   0         11.45          2.42         7.34 o
   3  10   0         15.40         10.70         8.44 o
  -4  11   0         28.91         24.09        11.32 o
  -3  11   0        111.18         92.56        26.60 o
  -2  11   0        266.90        280.17        24.21 o
  -1  11   0        165.52        150.09        20.04 o
   0  11   0        109.17        120.94        15.72 o
  -1 -11   1          1.17          3.77         7.96 o
   0 -11   1          5.09          0.54         7.82 o
   1 -11   1         13.99         22.36         9.37 o
   2 -11   1        352.74        384.33        22.05 o
   3 -11   1         68.94         44.40        13.49 o
   4 -11   1        131.53        125.11        15.24 o
  -3 -10   1        131.24        172.50        20.46 o
  -2 -10   1        170.96        205.60        18.74 o
  -1 -10   1          1.48         -2.99         6.21 o
   0 -10   1          0.36          7.45         6.61 o
   1 -10   1         61.77         64.41        10.86 o
   2 -10   1         27.59         25.23         8.92 o
   3 -10   1         21.55         24.47         8.46 o
   4 -10   1        314.44        321.57        20.08 o
   5 -10   1        169.30        137.22        15.17 o
   6 -10   1         48.16         33.16        12.34 o
  -4  -9   1         12.31         16.30         8.37 o
  -3  -9   1        439.93        433.16        28.28 o
  -2  -9   1        242.76        271.85        17.21 o
  -1  -9   1         46.59         40.65         8.90 o
   0  -9   1        620.80        628.63        26.37 o
   1  -9   1        192.44        179.81        13.96 o
   2  -9   1          0.24          4.16         5.34 o
   3  -9   1        197.12        215.77        14.63 o
   4  -9   1        818.45        854.50        24.54 o
   5  -9   1         71.82         67.20         9.52 o
   6  -9   1        174.13        184.60        15.43 o
  -6  -8   1         82.16         63.73        25.56 o
  -5  -8   1         51.22         42.48        14.42 o
  -4  -8   1          7.93          5.59         6.21 o
  -3  -8   1        324.87        340.79        18.67 o
  -2  -8   1        377.56        418.25        19.04 o
  -1  -8   1        285.70        315.07        16.30 o
   0  -8   1       1190.02       1237.48        31.39 o
   1  -8   1        501.94        477.53        19.14 o
   2  -8   1          2.17          1.46         4.59 o
   3  -8   1        186.17        177.01        13.12 o
   4  -8   1        337.51        382.25        14.48 o
   5  -8   1          0.71         -1.86         3.67 o
   6  -8   1         12.31          3.93         4.70 o
   7  -8   1        538.73        503.92        23.79 o
   8  -8   1          4.56         -7.64         7.64 o
  -6  -7   1         58.68        100.61        18.37 o
  -5  -7   1         97.11        107.87        18.15 o
  -4  -7   1        139.30        157.13        12.94 o
  -3  -7   1        303.76        312.28        15.92 o
  -2  -7   1         18.20          7.98         4.82 o
  -1  -7   1       1087.54       1041.18        26.87 o
   0  -7   1       1683.07       1624.55        34.11 o
   1  -7   1         84.64         61.25         7.97 o
   2  -7   1        160.94        156.05         8.94 o
   3  -7   1         72.46         66.93         5.93 o
   4  -7   1          0.93          0.01         2.97 o
   5  -7   1         67.05         77.40         5.35 o
   6  -7   1        842.56        912.36        15.57 o
   7  -7   1        102.11        101.49        12.85 o
   8  -7   1         61.65         61.65        12.52 o
   9  -7   1        209.22        235.69        23.49 o
  -7  -6   1        207.23        228.70        54.11 o
  -6  -6   1        103.29         89.63        17.07 o
  -5  -6   1         94.54         88.97        16.06 o
  -4  -6   1         68.39         75.05         9.50 o
  -3  -6   1        319.81        317.60        14.67 o
  -2  -6   1          1.40         -2.37         2.94 o
  -1  -6   1       1815.90       1712.46        33.33 o
   0  -6   1        825.34        710.62        15.89 o
   1  -6   1        340.15        341.09        10.87 o
   2  -6   1        248.33        210.42         7.75 o
   3  -6   1       1018.46       1108.22        18.24 o
   4  -6   1         24.00         25.20         3.55 o
   5  -6   1       1048.63       1077.34        15.49 o
   6  -6   1        344.15        337.50        10.57 o
   7  -6   1        127.91        106.10        10.87 o
   8  -6   1        567.64        580.43        22.32 o
   9  -6   1        106.58        115.38        19.96 o
  -8  -5   1        194.95        217.93        25.90 o
  -7  -5   1        231.96        234.02        22.74 o
  -6  -5   1        605.63        599.93        32.01 o
  -5  -5   1         10.72         -2.58         9.61 o
  -4  -5   1        726.68        756.78        33.96 o
  -3  -5   1        185.86        159.06         8.25 o
  -2  -5   1        459.85        480.12        12.86 o
  -1  -5   1       1922.05       1948.32        27.51 o
   0  -5   1         18.50         13.02         3.07 o
   1  -5   1         81.72         66.97         6.13 o
   2  -5   1       1719.18       1838.09        22.53 o
   3  -5   1       1076.35       1172.49        16.70 o
   4  -5   1         62.72         57.86         4.78 o
   5  -5   1       2078.42       2281.48        26.99 o
   6  -5   1        262.18        217.59        10.88 o
   7  -5   1        240.39        250.86        16.15 o
   8  -5   1        304.81        280.40        18.61 o
   9  -5   1         71.42         84.62        11.88 o
  -8  -4   1        601.99        590.49        35.91 o
  -7  -4   1        278.42        250.86        22.64 o
  -6  -4   1         72.85         76.40        11.17 o
  -5  -4   1       2013.21       2204.96        56.06 o
  -4  -4   1        334.52        342.36        13.71 o
  -3  -4   1        583.15        660.40        15.16 o
  -2  -4   1       2421.32       2418.38        32.22 o
  -1  -4   1       2412.25       2511.89        30.63 o
   0  -4   1         10.20          3.16         4.42 o
   1  -4   1         16.04         10.62         2.88 o
   2  -4   1        749.91        837.70        12.77 o
   3  -4   1          4.17          6.48         1.90 o
   4  -4   1        750.50        786.86        16.33 o
   5  -4   1       2673.29       2836.04        32.11 o
   6  -4   1        250.64        224.80         9.32 o
   7  -4   1        176.18        170.33        16.73 o
   8  -4   1        264.88        300.51        23.02 o
   9  -4   1         58.65         66.90        12.34 o
  10  -4   1         61.11         42.77        14.02 o
  -9  -3   1        130.24        139.03        17.49 o
  -8  -3   1        134.54        134.96        19.46 o
  -7  -3   1          3.48          1.68         5.79 o
  -6  -3   1        794.09        846.86        27.71 o
  -5  -3   1        771.68        786.99        27.09 o
  -4  -3   1        735.64        797.76        16.73 o
  -3  -3   1        244.87        183.34         8.23 o
  -2  -3   1       1616.79       1477.13        20.99 o
  -1  -3   1        177.69        180.13         5.91 o
   0  -3   1          3.23          8.63         1.99 o
   1  -3   1        206.37        174.46         4.96 o
   2  -3   1        386.71        447.10         8.64 o
   3  -3   1        109.16        120.27         5.08 o
   4  -3   1        823.88        770.26        14.46 o
   5  -3   1       1436.24       1443.21        19.80 o
   6  -3   1         67.63         80.17         7.41 o
   7  -3   1        221.81        216.63        44.52 o
   8  -3   1        341.65        349.46        39.51 o
   9  -3   1         24.46         21.99         9.01 o
  10  -3   1        212.12        223.94        20.26 o
  -9  -2   1        346.06        325.94        22.24 o
  -8  -2   1        248.13        228.40        17.00 o
  -7  -2   1         57.71         46.42         9.65 o
  -6  -2   1        987.58       1026.45        29.74 o
  -5  -2   1        361.49        310.81        14.93 o
  -4  -2   1        274.70        279.30         9.17 o
  -3  -2   1       2029.84       1930.04        25.17 o
  -2  -2   1        116.16         69.77         4.58 o
  -1  -2   1       1577.19       1592.13        18.72 o
   0  -2   1       1680.48       1766.55        22.64 o
   1  -2   1        635.03        694.18         9.61 o
   2  -2   1        650.45        730.92         9.58 o
   3  -2   1        398.51        378.11         8.23 o
   4  -2   1        848.66        732.20        11.75 o
   5  -2   1        109.68        144.61         6.33 o
   6  -2   1        206.97        183.60        10.83 o
   7  -2   1        410.22        407.83        19.05 o
   8  -2   1        300.52        258.28        17.33 o
   9  -2   1         86.60        106.49        14.33 o
  10  -2   1          6.59          9.85         9.06 o
  -9  -1   1        243.94        262.65        19.67 o
  -8  -1   1        164.67        146.57        15.85 o
  -7  -1   1        111.20        111.53        12.07 o
  -6  -1   1        841.05        841.41        41.20 o
  -5  -1   1        135.97        121.10         8.08 o
  -4  -1   1        909.46        922.32        26.49 o
  -3  -1   1       2707.00       2769.31        33.98 o
  -2  -1   1         74.83         85.35         6.97 o
  -1  -1   1       1258.90       1329.58        14.89 o
   0  -1   1       5196.39       5922.85        50.73 o
   1  -1   1       5337.52       5949.94        53.69 o
   2  -1   1        859.45        949.40        12.95 o
   3  -1   1       3573.29       3701.38        41.05 o
   4  -1   1        604.11        522.78        10.05 o
   5  -1   1        445.71        491.87        16.44 o
   6  -1   1        637.86        566.56        30.85 o
   7  -1   1        339.54        331.36        22.73 o
   8  -1   1          1.11          7.47         5.89 o
   9  -1   1          1.66          0.60         7.52 o
  10  -1   1        166.16        197.71        24.59 o
 -10   0   1        187.23        239.34        20.77 o
  -9   0   1          1.13          0.87         7.07 o
  -8   0   1        196.21        202.12        15.78 o
  -7   0   1        881.47        935.96        29.40 o
  -6   0   1        461.24        466.70        15.62 o
  -5   0   1         89.20         99.02         7.55 o
  -4   0   1        126.40         72.29        11.43 o
  -3   0   1        482.93        362.32        10.17 o
  -2   0   1        270.07        265.28        10.92 o
  -1   0   1       2005.92       2326.94        25.18 o
   0   0   1       1930.83       2248.23        17.50 o
   1   0   1          2.72         -0.43         2.04 o
   2   0   1        652.27        619.72        12.03 o
   3   0   1       5768.79       5856.75        56.85 o
   4   0   1        243.63        241.74        18.92 o
   5   0   1         22.16         11.58         3.82 o
   6   0   1        176.32        159.32        11.62 o
   7   0   1         36.85         23.46         7.32 o
   8   0   1        104.07         75.46        14.79 o
   9   0   1         46.29         62.22        12.61 o
 -10   1   1        503.26        545.12        28.28 o
  -9   1   1          1.46         -5.88         7.26 o
  -8   1   1        988.82       1040.90        40.65 o
  -7   1   1       1044.69       1026.08        30.41 o
  -6   1   1         66.56         59.09         7.00 o
  -5   1   1         69.75         55.82         5.93 o
  -4   1   1          5.49         10.30         3.30 o
  -3   1   1       1746.88       1869.72        24.14 o
  -2   1   1      10139.59      11418.01        88.70 o
  -1   1   1       3061.63       3489.98        37.53 o
   0   1   1       2343.36       2434.79        24.09 o
   1   1   1       9359.82      10531.22        81.42 o
   2   1   1       1303.01       1188.85        22.36 o
   3   1   1        983.00        994.20        14.34 o
   4   1   1        374.40        410.75        18.46 o
   5   1   1        757.31        752.89        18.85 o
   6   1   1         99.17         98.19        13.77 o
   7   1   1        998.97        964.97        30.95 o
   8   1   1        780.98        763.96        29.62 o
   9   1   1         34.33         16.29         9.01 o
 -10   2   1        733.40        821.67        34.78 o
  -9   2   1         60.44         58.79        11.53 o
  -8   2   1        357.85        397.52        47.74 o
  -7   2   1        575.54        550.79        21.61 o
  -6   2   1        357.60        343.51        13.70 o
  -5   2   1        232.19        197.82         7.55 o
  -4   2   1       2596.07       2968.88        30.53 o
  -3   2   1         58.82         65.00         5.24 o
  -2   2   1       2420.82       2733.81        26.96 o
  -1   2   1      27528.30      30939.78       230.67 o
   0   2   1       3308.13       3719.75        42.12 o
   1   2   1        250.19        176.98         4.98 o
   2   2   1        440.56        342.92         9.09 o
   3   2   1       1191.24       1275.54        20.07 o
   4   2   1        224.15        198.52         8.00 o
   5   2   1       3094.06       3256.64        59.51 o
   6   2   1        431.95        401.45        19.12 o
   7   2   1        889.16        977.21        32.11 o
   8   2   1        827.56        849.16        32.39 o
   9   2   1         87.42         75.90        14.18 o
 -10   3   1        154.28        136.03        17.48 o
  -9   3   1        168.19        121.09        15.52 o
  -8   3   1        683.02        669.77        22.83 o
  -7   3   1         80.64         51.27         9.75 o
  -6   3   1        645.86        654.00        17.20 o
  -5   3   1       1230.18       1222.74        22.93 o
  -4   3   1       1131.84       1246.86        18.72 o
  -3   3   1         91.69        103.48         5.37 o
  -2   3   1       4329.06       4690.21        43.89 o
  -1   3   1       2078.13       2143.71        26.20 o
   0   3   1         18.01         12.46         3.69 o
   1   3   1         57.68         20.17         3.55 o
   2   3   1        200.26        143.98         7.48 o
   3   3   1         23.88         30.18         4.34 o
   4   3   1        695.43        673.11        15.94 o
   5   3   1       2094.13       2182.80        38.31 o
   6   3   1        506.70        464.40        21.28 o
   7   3   1        471.69        394.58        21.42 o
   8   3   1         67.39         77.55        13.51 o
   9   3   1         23.31         24.87        14.01 o
 -10   4   1         35.00         14.82         9.65 o
  -9   4   1        403.02        367.69        22.50 o
  -8   4   1        166.83        185.08        15.93 o
  -7   4   1          4.87          2.56         3.87 o
  -6   4   1        939.10        914.14        24.50 o
  -5   4   1       1055.52       1050.89        17.07 o
  -4   4   1         55.64         46.32         4.71 o
  -3   4   1        603.48        659.63        13.22 o
  -2   4   1       2585.21       2633.13        30.26 o
  -1   4   1       1260.38       1268.89        20.24 o
   0   4   1        726.71        655.95        14.84 o
   1   4   1        989.44        918.18        16.40 o
   2   4   1          3.44          0.14         2.49 o
   3   4   1        367.74        347.90        14.19 o
   4   4   1        382.07        398.54        13.33 o
   5   4   1        252.64        242.13        15.39 o
   6   4   1        163.89        171.96        14.63 o
   7   4   1        110.77        116.89        14.71 o
   8   4   1         68.97         52.78        18.27 o
  -9   5   1        107.16        103.95        14.78 o
  -8   5   1        319.56        318.84        20.12 o
  -7   5   1         12.02         11.85         6.20 o
  -6   5   1        204.28        176.17        13.74 o
  -5   5   1        389.68        375.41        10.85 o
  -4   5   1          3.51          6.60         2.77 o
  -3   5   1        653.81        643.39        15.31 o
  -2   5   1       2705.90       2715.41        35.88 o
  -1   5   1          7.87          7.03         3.03 o
   0   5   1        864.24        792.40        16.75 o
   1   5   1       1312.23       1372.69        22.49 o
   2   5   1         19.70         13.45         3.90 o
   3   5   1        701.56        744.31        37.11 o
   4   5   1        365.87        398.48        14.43 o
   5   5   1         95.02        124.00        18.53 o
   6   5   1        600.04        671.35        35.42 o
   7   5   1        180.82        180.51        22.50 o
  -9   6   1          2.72         -0.26         9.02 o
  -8   6   1          1.84         -4.55         5.91 o
  -7   6   1         42.07         38.38         6.79 o
  -6   6   1         55.54         48.93         9.55 o
  -5   6   1        178.23        165.68         9.81 o
  -4   6   1         74.75         96.16         6.71 o
  -3   6   1        338.94        314.38        17.18 o
  -2   6   1         73.47         60.25         5.85 o
  -1   6   1        157.66        128.84         8.48 o
   0   6   1        542.21        486.11        13.50 o
   1   6   1        251.62        225.19         9.71 o
   2   6   1         36.34         27.04         7.87 o
   3   6   1       1246.69       1391.72        28.79 o
   4   6   1         76.79         66.64        10.54 o
   5   6   1         30.93         30.53        10.62 o
   6   6   1        114.38        157.31        22.69 o
   7   6   1        444.81        449.35        32.76 o
  -9   7   1          1.56         -5.97         8.14 o
  -8   7   1        256.39        258.18        20.26 o
  -7   7   1        258.52        283.03        17.55 o
  -6   7   1        318.99        302.93        15.12 o
  -5   7   1         38.90         44.84         6.59 o
  -4   7   1        163.81        170.84         9.64 o
  -3   7   1         55.57         54.70         6.23 o
  -2   7   1        123.29        114.62         8.10 o
  -1   7   1        254.47        221.04        11.53 o
   0   7   1        340.27        316.60        14.02 o
   1   7   1         14.81         15.69         5.43 o
   2   7   1        870.79        858.60        25.90 o
   3   7   1        148.35        140.53        13.09 o
   4   7   1        583.01        558.82        25.90 o
   5   7   1         72.84         56.70        12.09 o
   6   7   1        177.40        189.01        30.76 o
  -8   8   1        219.75        216.25        19.82 o
  -7   8   1        451.71        448.94        19.48 o
  -6   8   1         45.16         28.18         7.18 o
  -5   8   1        521.71        529.94        19.48 o
  -4   8   1          3.75          0.69         4.70 o
  -3   8   1        145.73        140.15        13.02 o
  -2   8   1         78.71         72.93         9.11 o
  -1   8   1        300.42        281.22        16.67 o
   0   8   1        103.77         80.65         9.57 o
   1   8   1        287.07        269.88        20.81 o
   2   8   1         45.36         63.42        10.70 o
   3   8   1        615.45        591.58        28.05 o
   4   8   1          2.38         -0.99         7.55 o
   5   8   1        140.39        120.10        16.68 o
  -7   9   1        181.87        184.52        21.19 o
  -6   9   1        280.27        275.44        19.01 o
  -5   9   1          1.82         -4.20         6.57 o
  -4   9   1        400.57        418.39        21.66 o
  -3   9   1         16.73          6.69         7.04 o
  -2   9   1        127.90        131.40        15.04 o
  -1   9   1        324.26        320.34        16.76 o
   0   9   1        102.61         82.98        11.32 o
   1   9   1        121.87        149.61        15.26 o
   2   9   1        211.88        250.07        18.15 o
   3   9   1          0.59         -2.57         5.96 o
   4   9   1         33.79         35.36        11.16 o
  -6  10   1          0.43          3.91         8.27 o
  -5  10   1        187.57        191.56        18.78 o
  -4  10   1         20.39         28.10         9.89 o
  -3  10   1         59.61         46.99        11.55 o
  -2  10   1        538.62        597.30        27.33 o
  -1  10   1        128.48        133.84        18.03 o
   0  10   1         41.38         40.72        11.86 o
   1  10   1        265.41        318.65        19.79 o
   2  10   1          0.82          0.57         7.40 o
  -3  11   1        159.59        173.11        21.92 o
  -2  11   1        369.93        411.80        28.48 o
  -1  11   1         13.45          8.16        10.64 o
  -1 -11   2          5.96          4.43         7.49 o
   0 -11   2          0.26         -2.48         6.88 o
   1 -11   2         26.29         29.09         9.31 o
   2 -11   2        250.18        215.65        17.86 o
   3 -11   2          2.08          0.13         6.45 o
   4 -11   2        162.23        133.57        15.42 o
   5 -11   2         88.83         87.13        16.42 o
  -3 -10   2        210.92        209.80        18.01 o
  -2 -10   2        211.33        245.90        25.87 o
  -1 -10   2         64.02         47.65         9.89 o
   0 -10   2        179.00        173.33        15.27 o
   1 -10   2         71.00         61.67        14.35 o
   2 -10   2          1.66          2.18         6.23 o
   3 -10   2        473.40        456.82        20.72 o
   4 -10   2        437.16        441.05        22.04 o
   5 -10   2         22.59         14.36         7.23 o
   6 -10   2         17.90         13.89         8.73 o
  -5  -9   2        129.13        131.59        22.80 o
  -4  -9   2        154.47        131.32        14.65 o
  -3  -9   2        487.27        525.99        23.55 o
  -2  -9   2          1.38          2.94         5.52 o
  -1  -9   2         24.65         19.62         6.94 o
   0  -9   2        389.30        414.27        19.54 o
   1  -9   2        622.46        637.20        23.51 o
   2  -9   2          0.20         -4.54         4.54 o
   3  -9   2        425.60        416.32        20.71 o
   4  -9   2        101.09         91.71        10.20 o
   5  -9   2         14.13          3.04         5.07 o
   6  -9   2         45.65         35.20         7.80 o
  -6  -8   2        513.94        566.99        37.67 o
  -5  -8   2          0.14         -0.57         8.61 o
  -4  -8   2        207.23        185.74        14.81 o
  -3  -8   2        601.33        673.74        24.69 o
  -2  -8   2          3.82          2.31         4.74 o
  -1  -8   2        286.18        298.83        16.41 o
   0  -8   2       1049.59       1039.12        28.37 o
   1  -8   2        172.36        157.72        12.09 o
   2  -8   2        296.07        284.55        14.83 o
   3  -8   2        562.46        575.88        18.52 o
   4  -8   2          0.72         -1.46         3.40 o
   5  -8   2        442.62        421.69        14.02 o
   6  -8   2         33.87         44.96         8.96 o
   7  -8   2          0.70          0.65         7.40 o
   8  -8   2          1.50          2.61         9.94 o
  -7  -7   2        316.49        310.15        30.12 o
  -6  -7   2        248.09        263.80        65.63 o
  -5  -7   2        166.54        159.71        17.27 o
  -4  -7   2        291.68        324.33        16.68 o
  -3  -7   2        470.67        489.56        19.57 o
  -2  -7   2         10.51         12.38         5.20 o
  -1  -7   2       1439.63       1484.14        37.52 o
   0  -7   2        524.59        461.11        17.23 o
   1  -7   2         12.33          8.40         6.01 o
   2  -7   2       1537.90       1633.43        33.44 o
   3  -7   2       1655.11       1754.24        39.36 o
   4  -7   2         17.04         18.13         3.99 o
   5  -7   2        769.01        799.55        16.22 o
   6  -7   2         40.64         43.95         6.32 o
   7  -7   2          0.79         -3.19         5.06 o
   8  -7   2        341.43        349.94        19.13 o
   9  -7   2        309.83        350.96        23.18 o
  -7  -6   2         72.95         82.92        18.06 o
  -6  -6   2         17.30          2.25         8.33 o
  -5  -6   2         13.77         -1.99         6.18 o
  -4  -6   2        469.56        533.41        22.62 o
  -3  -6   2         39.66         21.64         8.88 o
  -2  -6   2        436.82        419.73        16.01 o
  -1  -6   2        685.72        597.68        18.63 o
   0  -6   2        170.32        139.91         9.39 o
   1  -6   2        337.89        328.89        13.15 o
   2  -6   2       1185.41       1134.67        19.11 o
   3  -6   2       2887.20       3326.90        35.47 o
   4  -6   2         45.77         34.76         4.06 o
   5  -6   2         62.71         59.56         5.38 o
   6  -6   2       1298.50       1342.64        27.96 o
   7  -6   2        542.15        594.75        26.34 o
   8  -6   2        223.00        246.98        19.01 o
   9  -6   2        115.15        124.11        16.13 o
  -8  -5   2        153.79        172.78        50.47 o
  -7  -5   2          2.57         -3.65         8.33 o
  -6  -5   2        126.61        114.06        22.24 o
  -5  -5   2        768.17        815.13        35.47 o
  -4  -5   2        378.92        347.80        14.66 o
  -3  -5   2        208.43        226.89        11.42 o
  -2  -5   2        534.20        458.92        11.73 o
  -1  -5   2       1390.79       1356.21        19.82 o
   0  -5   2         22.64         13.74         4.08 o
   1  -5   2         89.87         60.72         4.40 o
   2  -5   2        541.60        538.43        10.43 o
   3  -5   2        358.18        398.35         9.93 o
   4  -5   2          5.78          7.37         2.57 o
   5  -5   2       2814.92       2965.90        32.17 o
   6  -5   2         85.75         99.42         9.96 o
   7  -5   2         98.80        109.54        13.33 o
   8  -5   2        118.62        131.60        15.96 o
   9  -5   2         13.07         12.28        11.49 o
  -8  -4   2        202.12        230.75        24.09 o
  -7  -4   2          0.58         -1.98         7.66 o
  -6  -4   2        652.51        702.82        44.05 o
  -5  -4   2        506.16        564.07        61.68 o
  -4  -4   2        111.63        105.14         8.01 o
  -3  -4   2        227.51        187.44         8.02 o
  -2  -4   2       6301.52       6922.50        68.57 o
  -1  -4   2         84.17         56.35         3.33 o
   0  -4   2          1.84         -0.09         2.59 o
   1  -4   2        112.61        141.02         4.46 o
   2  -4   2        478.96        554.23        11.17 o
   3  -4   2         47.90         42.10         3.59 o
   4  -4   2       2320.03       2382.30        27.58 o
   5  -4   2        204.34        178.45         7.90 o
   6  -4   2        160.26        150.11        10.15 o
   7  -4   2        173.36        163.15        14.66 o
   8  -4   2        248.88        250.00        15.27 o
   9  -4   2          6.77         -5.52         8.92 o
  -9  -3   2        190.59        237.24        20.41 o
  -8  -3   2        270.02        244.38        18.18 o
  -7  -3   2        351.41        341.71        28.18 o
  -6  -3   2         19.45          7.23         5.01 o
  -5  -3   2       1560.09       1546.55        38.36 o
  -4  -3   2          0.04         -0.99         2.57 o
  -3  -3   2       6356.42       6896.74        68.27 o
  -2  -3   2       2588.30       2592.04        30.68 o
  -1  -3   2          1.67          4.36         1.49 o
   0  -3   2        264.67        222.59         7.10 o
   1  -3   2         73.67         62.72         3.67 o
   2  -3   2         26.49         36.83         3.62 o
   3  -3   2       2330.92       2511.46        26.12 o
   4  -3   2       1100.75       1057.48        19.44 o
   5  -3   2          8.88         18.15         4.03 o
   6  -3   2        750.81        785.27        21.45 o
   7  -3   2        628.71        654.64        21.45 o
   8  -3   2        255.04        244.17        29.89 o
   9  -3   2         11.71         11.04        10.26 o
  10  -3   2        167.35        177.73        25.14 o
  -9  -2   2        229.16        225.61        18.84 o
  -8  -2   2        110.35        117.40        15.04 o
  -7  -2   2         58.27         40.43         8.43 o
  -6  -2   2       1116.07       1165.99        50.50 o
  -5  -2   2        701.60        678.83        42.52 o
  -4  -2   2         56.76         28.36         4.06 o
  -3  -2   2       4749.66       5045.91        77.72 o
  -2  -2   2       1939.98       2095.04        27.40 o
  -1  -2   2       2439.64       2569.50        27.24 o
   0  -2   2       2374.77       2627.45        26.84 o
   1  -2   2        974.27       1054.78        14.68 o
   2  -2   2        590.86        630.88        10.07 o
   3  -2   2       2106.37       2095.81        23.64 o
   4  -2   2       2555.04       2691.32        29.58 o
   5  -2   2        129.00        132.34         8.29 o
   6  -2   2       1205.47       1195.48        40.52 o
   7  -2   2        483.88        505.29        18.91 o
   8  -2   2         70.14         70.38        11.14 o
   9  -2   2         21.00         18.04         8.61 o
  10  -2   2        177.75        224.24        24.48 o
  -9  -1   2         42.82         42.82        10.58 o
  -8  -1   2         73.89         79.25        12.37 o
  -7  -1   2        496.69        528.07        22.22 o
  -6  -1   2        807.01        769.52        21.39 o
  -5  -1   2        258.35        269.87        11.66 o
  -4  -1   2          3.96         22.57         4.87 o
  -3  -1   2        974.95        901.54        30.95 o
  -2  -1   2          5.68          7.14         2.25 o
  -1  -1   2       3195.76       3510.05        37.70 o
   0  -1   2       1385.30       1544.99        26.14 o
   1  -1   2       2681.09       2949.01        46.55 o
   2  -1   2         25.35         25.37         2.76 o
   3  -1   2       2186.54       2089.53        26.40 o
   4  -1   2       1757.91       1834.79        30.17 o
   5  -1   2        453.81        398.72        13.97 o
   6  -1   2        298.73        258.90        10.97 o
   7  -1   2         23.54         25.69         6.97 o
   8  -1   2          5.71          8.95         5.91 o
   9  -1   2        416.39        398.46        23.12 o
 -10   0   2        312.48        369.57        20.87 o
  -9   0   2         21.88         18.53         7.34 o
  -8   0   2        371.12        385.61        20.88 o
  -7   0   2       1204.88       1199.61        38.41 o
  -6   0   2         50.68         31.66         6.65 o
  -5   0   2         31.63         12.38         4.94 o
  -4   0   2        220.64        147.98         7.59 o
  -3   0   2         87.02         65.82         4.66 o
  -2   0   2        564.56        593.28         8.85 o
  -1   0   2         55.82         63.88         3.33 o
   0   0   2       2511.56       2635.76        21.82 o
   1   0   2          4.88          0.70         1.91 o
   2   0   2       2614.06       2652.76        28.37 o
   3   0   2       1877.44       1760.33        27.42 o
   4   0   2         78.14         81.27         5.87 o
   5   0   2        316.66        266.92        11.48 o
   6   0   2        253.68        247.51        11.15 o
   7   0   2          7.24          9.42         6.19 o
   8   0   2        806.21        738.97        29.04 o
   9   0   2          5.24         -0.92         7.64 o
 -10   1   2        199.85        216.22        20.85 o
  -9   1   2         11.36         12.69         6.56 o
  -8   1   2        324.72        340.73        26.55 o
  -7   1   2        488.72        446.45        22.53 o
  -6   1   2         17.07         13.58         4.10 o
  -5   1   2       1109.45       1126.92        32.64 o
  -4   1   2        711.34        666.36        15.57 o
  -3   1   2          2.78          4.56         1.95 o
  -2   1   2        603.50        698.73        10.88 o
  -1   1   2         98.25         71.28         6.04 o
   0   1   2       1460.72       1475.44        17.91 o
   1   1   2      11476.31      12723.70       142.36 o
   2   1   2       1303.52       1146.19        15.38 o
   3   1   2       1798.73       1923.36        22.76 o
   4   1   2        212.22        206.68         6.41 o
   5   1   2        488.27        489.54        19.52 o
   6   1   2        793.43        851.75        30.88 o
   7   1   2         27.17         12.25         6.64 o
   8   1   2         81.11         70.52        21.75 o
   9   1   2        240.19        217.84        19.94 o
 -10   2   2          2.67         -3.39         8.61 o
  -9   2   2         83.84        103.81        14.61 o
  -8   2   2        282.20        281.33        15.63 o
  -7   2   2         74.76         81.85         8.37 o
  -6   2   2        415.91        378.19        13.07 o
  -5   2   2       1093.17       1075.79        24.99 o
  -4   2   2          2.66          2.57         2.03 o
  -3   2   2        176.64        179.81         6.24 o
  -2   2   2       2579.76       2735.01        33.69 o
  -1   2   2         42.60         67.48         4.24 o
   0   2   2       4410.45       4855.54        48.09 o
   1   2   2        141.14         65.85         5.68 o
   2   2   2       2677.20       2799.07        27.74 o
   3   2   2          5.12          3.00         2.24 o
   4   2   2         12.76          6.67         2.64 o
   5   2   2        354.90        369.04        24.91 o
   6   2   2          5.49          1.88         4.43 o
   7   2   2         17.70          8.21         6.49 o
   8   2   2        148.21        130.02        20.00 o
   9   2   2          7.50         16.03         9.68 o
 -10   3   2          4.36          1.98         8.09 o
  -9   3   2        428.92        435.96        31.31 o
  -8   3   2        483.79        526.65        24.61 o
  -7   3   2          0.25          3.40         4.94 o
  -6   3   2        488.46        486.32        23.90 o
  -5   3   2        731.69        663.83        13.85 o
  -4   3   2        340.21        355.67        10.17 o
  -3   3   2      14801.25      17120.56       149.34 o
  -2   3   2       5015.47       5374.57        49.97 o
  -1   3   2         40.98         20.82         3.32 o
   0   3   2       1289.84       1292.50        27.79 o
   1   3   2         88.77         53.94         4.05 o
   2   3   2         45.74         32.62         3.42 o
   3   3   2         98.47         72.89         6.37 o
   4   3   2        944.87       1012.57        20.71 o
   5   3   2         37.74         28.23         9.38 o
   6   3   2        593.83        529.80        23.32 o
   7   3   2        332.63        318.39        19.96 o
   8   3   2          1.59          1.74         7.31 o
  -9   4   2        178.13        216.09        26.99 o
  -8   4   2        363.57        319.89        23.88 o
  -7   4   2          1.65         -2.68         5.99 o
  -6   4   2        110.71        117.85        10.57 o
  -5   4   2       2026.19       2182.60        32.83 o
  -4   4   2        102.92        124.58         6.41 o
  -3   4   2       4753.56       5072.59        63.15 o
  -2   4   2       5832.94       6301.05        59.32 o
  -1   4   2          1.00          4.73         2.87 o
   0   4   2        324.94        266.32         9.44 o
   1   4   2        395.27        388.70        10.96 o
   2   4   2         58.77         66.59         6.67 o
   3   4   2       1241.17       1320.94        24.67 o
   4   4   2       1650.36       1814.49        31.19 o
   5   4   2        137.40        128.25        11.47 o
   6   4   2       1366.88       1396.36        39.59 o
   7   4   2        331.98        359.50        21.69 o
   8   4   2          3.85         -4.58         8.07 o
  -9   5   2        314.69        335.33        23.11 o
  -8   5   2         80.59         65.66        11.59 o
  -7   5   2         22.47         24.92         8.56 o
  -6   5   2         95.02        103.14        12.04 o
  -5   5   2        342.59        308.79        12.60 o
  -4   5   2         24.60         17.43         4.26 o
  -3   5   2       1276.64       1253.33        21.09 o
  -2   5   2        682.04        704.69        16.29 o
  -1   5   2        730.07        670.24        16.12 o
   0   5   2        907.73        890.43        17.82 o
   1   5   2        438.52        443.79        12.76 o
   2   5   2          3.73          2.50         2.93 o
   3   5   2       1382.98       1533.98        32.11 o
   4   5   2        552.15        575.97        20.23 o
   5   5   2         95.83        104.42        11.22 o
   6   5   2        753.69        834.39        31.63 o
   7   5   2          1.65          8.46         8.22 o
  -9   6   2          6.26          8.10        11.27 o
  -8   6   2        110.22        131.86        19.96 o
  -7   6   2        327.14        339.95        29.42 o
  -6   6   2         74.41         82.78        11.69 o
  -5   6   2         42.97         33.19         7.22 o
  -4   6   2        148.95        154.50         9.97 o
  -3   6   2        568.51        552.41        16.72 o
  -2   6   2          5.46          7.15         3.74 o
  -1   6   2       1697.08       1677.91        27.18 o
   0   6   2        647.78        601.77        26.71 o
   1   6   2        233.95        230.98        10.33 o
   2   6   2        368.51        358.40        15.52 o
   3   6   2        513.86        529.25        19.42 o
   4   6   2         65.58         45.08        12.84 o
   5   6   2        144.30        139.18        23.71 o
   6   6   2        299.50        280.34        26.32 o
  -8   7   2         89.52         90.40        25.47 o
  -7   7   2        285.26        255.83        20.17 o
  -6   7   2        127.61        114.69        11.82 o
  -5   7   2         60.86         70.80         9.10 o
  -4   7   2        446.60        462.69        27.49 o
  -3   7   2        372.98        321.34        29.74 o
  -2   7   2         12.48          5.95         4.42 o
  -1   7   2         62.28         69.82         7.20 o
   0   7   2        405.73        402.73        15.86 o
   1   7   2         47.16         50.01         7.13 o
   2   7   2        280.62        280.29        15.48 o
   3   7   2        273.95        292.75        16.57 o
   4   7   2         56.12         48.21        10.69 o
   5   7   2        349.19        375.02        39.84 o
  -8   8   2        102.08        115.11        15.34 o
  -7   8   2        134.10        108.80        12.72 o
  -6   8   2          2.52         -4.56         6.50 o
  -5   8   2        372.36        414.68        18.39 o
  -4   8   2         66.69         41.69         7.95 o
  -3   8   2         15.90         17.84         6.31 o
  -2   8   2          3.34          5.96         6.03 o
  -1   8   2          2.32          6.01         6.62 o
   0   8   2         33.60         25.81         8.32 o
   1   8   2        103.65        117.98        11.90 o
   2   8   2        345.80        344.18        26.55 o
   3   8   2         45.65         38.66         9.21 o
   4   8   2         25.28         18.25         9.78 o
  -7   9   2          8.59          4.86         8.34 o
  -6   9   2         85.16         59.82        16.24 o
  -5   9   2        168.13        177.49        18.70 o
  -4   9   2          2.75          3.19         6.90 o
  -3   9   2         79.29         71.28        12.84 o
  -2   9   2        198.71        218.53        17.63 o
  -1   9   2         34.39         23.94         8.86 o
   0   9   2         78.39         62.50        12.21 o
   1   9   2        415.03        428.70        37.01 o
   2   9   2         43.65         43.05        10.30 o
   3   9   2          0.33         -4.19         8.28 o
  -5  10   2          3.75         -0.38         8.27 o
  -4  10   2         79.48         46.43        11.75 o
  -3  10   2        336.24        385.39        23.94 o
  -2  10   2        387.28        378.70        38.62 o
  -1  10   2         43.71         34.30        11.29 o
   0  10   2        160.96        167.44        20.33 o
   1  10   2         84.85         94.05        16.82 o
  -1 -11   3         88.37        101.98        18.96 o
   0 -11   3         92.48         82.32        13.14 o
   1 -11   3         19.53         25.49         9.44 o
   2 -11   3        143.43        106.54        18.68 o
   3 -11   3         21.16         33.29        10.39 o
   4 -11   3        291.44        343.73        22.19 o
   5 -11   3         40.82         34.23         9.21 o
  -3 -10   3        391.07        404.19        28.61 o
  -2 -10   3        428.83        457.41        23.10 o
  -1 -10   3        309.10        338.68        19.57 o
   0 -10   3        210.94        149.48        14.65 o
   1 -10   3        106.69        101.15        11.35 o
   2 -10   3          5.91          7.24         6.35 o
   3 -10   3         26.13         20.82         7.82 o
   4 -10   3        157.01        174.59        16.70 o
   5 -10   3          2.74         -4.24         6.20 o
   6 -10   3         43.11         43.29        12.11 o
  -5  -9   3         27.96         25.37        10.85 o
  -4  -9   3        244.57        241.09        20.80 o
  -3  -9   3        634.87        663.42        26.06 o
  -2  -9   3        126.04        101.91        12.55 o
  -1  -9   3         62.38         57.73         9.75 o
   0  -9   3        188.51        138.33        13.06 o
   1  -9   3         11.33         13.45         5.55 o
   2  -9   3         86.34         90.01         9.97 o
   3  -9   3        290.43        259.89        16.38 o
   4  -9   3         13.28         23.46         7.70 o
   5  -9   3        147.39        151.25        14.18 o
   6  -9   3         25.31         28.77         8.13 o
   7  -9   3          1.29          5.29        12.46 o
  -6  -8   3        294.64        299.85        28.43 o
  -5  -8   3          9.34          0.69         7.68 o
  -4  -8   3         91.25        116.65        16.27 o
  -3  -8   3        132.42        167.50        25.13 o
  -2  -8   3         56.48         48.94         8.40 o
  -1  -8   3        423.37        407.39        20.81 o
   0  -8   3        973.64        976.67        27.51 o
   1  -8   3         13.56         15.87         6.04 o
   2  -8   3       1010.45       1009.60        24.71 o
   3  -8   3        609.31        628.12        17.23 o
   4  -8   3          7.62         -0.19         4.24 o
   5  -8   3        376.85        382.01        16.13 o
   6  -8   3         72.82         72.87        10.33 o
   7  -8   3         15.27          5.56        10.13 o
   8  -8   3        286.29        314.74        22.63 o
  -7  -7   3         98.30        140.43        23.86 o
  -6  -7   3         35.35         41.01        14.61 o
  -5  -7   3        137.13        157.50        16.63 o
  -4  -7   3         80.73        103.35        11.76 o
  -3  -7   3          3.95         -1.63         4.05 o
  -2  -7   3         32.32         29.03         6.47 o
  -1  -7   3        576.18        531.09        18.83 o
   0  -7   3        328.92        292.59        13.89 o
   1  -7   3        307.67        265.60        11.76 o
   2  -7   3       2043.55       2111.31        34.98 o
   3  -7   3        321.51        288.35        12.34 o
   4  -7   3        145.53        138.37         8.73 o
   5  -7   3        178.57        178.03         9.65 o
   6  -7   3        166.31        165.60        11.00 o
   7  -7   3         22.73         13.80        14.00 o
   8  -7   3        302.03        331.58        22.32 o
  -7  -6   3        216.57        202.77        24.03 o
  -6  -6   3        205.58        207.36        31.39 o
  -5  -6   3        769.31        794.74        33.54 o
  -4  -6   3        616.31        610.35        21.10 o
  -3  -6   3        173.01        185.67        11.68 o
  -2  -6   3        371.30        344.46        31.92 o
  -1  -6   3        358.05        291.74        12.96 o
   0  -6   3         10.88         11.28         3.83 o
   1  -6   3       1974.94       2070.15        32.22 o
   2  -6   3       2062.73       2205.09        28.80 o
   3  -6   3          0.19         -1.08         2.44 o
   4  -6   3        213.32        216.32         8.47 o
   5  -6   3        270.26        275.75        15.62 o
   6  -6   3        368.79        362.63        18.31 o
   7  -6   3        105.55        109.22        14.49 o
   8  -6   3         99.80        121.15        15.60 o
   9  -6   3          3.67         -2.08         7.78 o
  -8  -5   3        314.08        354.97        30.10 o
  -7  -5   3        267.62        228.81        24.37 o
  -6  -5   3        212.05        207.64        22.40 o
  -5  -5   3       1353.90       1485.83        52.10 o
  -4  -5   3        222.26        211.60        13.84 o
  -3  -5   3        726.29        732.87        20.53 o
  -2  -5   3       1258.40       1231.81        39.53 o
  -1  -5   3        343.19        295.38        10.67 o
   0  -5   3         46.50         25.79         4.28 o
   1  -5   3       2038.02       2320.98        23.82 o
   2  -5   3        684.65        724.81        13.87 o
   3  -5   3        209.57        265.81         9.42 o
   4  -5   3       1491.24       1577.60        21.90 o
   5  -5   3        172.18        152.67         7.85 o
   6  -5   3         32.45          9.63         6.10 o
   7  -5   3        416.21        401.07        21.47 o
   8  -5   3        222.98        206.56        20.81 o
   9  -5   3         64.32         41.02        12.51 o
  -8  -4   3        311.55        336.06        48.75 o
  -7  -4   3         19.55         17.77        16.56 o
  -6  -4   3        151.99        196.46        18.70 o
  -5  -4   3        418.04        452.90        17.39 o
  -4  -4   3         12.95         13.98         3.90 o
  -3  -4   3       2623.17       2629.46        30.43 o
  -2  -4   3       1152.35       1039.68        14.79 o
  -1  -4   3        264.58        301.23         9.88 o
   0  -4   3        117.99         86.06         5.61 o
   1  -4   3         70.57         46.81         3.66 o
   2  -4   3       1739.89       2169.78        27.64 o
   3  -4   3       1970.02       2010.15        32.35 o
   4  -4   3         65.91         49.70         4.61 o
   5  -4   3        217.80        195.92         9.22 o
   6  -4   3        836.35        845.06        20.17 o
   7  -4   3        190.81        200.39        15.41 o
   8  -4   3        195.59        190.63        17.15 o
   9  -4   3          8.53          3.11         8.24 o
  -9  -3   3        169.92        191.69        33.73 o
  -8  -3   3         18.50         15.75         8.30 o
  -7  -3   3         33.22         51.09         9.66 o
  -6  -3   3         35.58         34.85         7.59 o
  -5  -3   3        480.30        431.01        28.18 o
  -4  -3   3       1600.08       1713.79        21.38 o
  -3  -3   3       1254.57       1078.84        15.04 o
  -2  -3   3       4249.84       4726.78        44.47 o
  -1  -3   3       1534.55       1671.61        19.77 o
   0  -3   3       1125.68       1130.18        15.87 o
   1  -3   3       1536.92       1601.89        20.36 o
   2  -3   3        290.69        319.37         8.81 o
   3  -3   3       1277.79       1233.31        17.77 o
   4  -3   3        610.66        535.65        17.31 o
   5  -3   3        959.04        979.44        19.95 o
   6  -3   3        567.82        514.28        15.49 o
   7  -3   3        271.62        283.03        14.79 o
   8  -3   3        163.77        174.95        16.65 o
   9  -3   3         12.19          5.50        10.46 o
  -9  -2   3          1.67          5.67         6.37 o
  -8  -2   3         18.95         30.01         7.74 o
  -7  -2   3         87.86        105.32        10.50 o
  -6  -2   3        424.93        451.11        19.09 o
  -5  -2   3         24.41          7.48         3.66 o
  -4  -2   3        648.29        561.13        13.28 o
  -3  -2   3       6803.76       7504.81        78.63 o
  -2  -2   3        251.88        318.29         8.36 o
  -1  -2   3        505.02        497.62        11.08 o
   0  -2   3       3398.07       3809.42        38.01 o
   1  -2   3       3181.74       3525.35        72.68 o
   2  -2   3        580.18        538.58         9.38 o
   3  -2   3       2470.89       2391.53        28.70 o
   4  -2   3         33.77         61.22         4.38 o
   5  -2   3        975.88       1007.34        22.69 o
   6  -2   3        493.26        497.65        15.40 o
   7  -2   3        241.49        239.83        16.56 o
   8  -2   3          4.14          3.00         7.55 o
   9  -2   3        209.41        178.25        23.86 o
  -9  -1   3          0.54          0.21         5.93 o
  -8  -1   3        488.06        502.95        29.32 o
  -7  -1   3        145.61        137.04        10.92 o
  -6  -1   3       1768.51       1787.34        34.04 o
  -5  -1   3         61.30         37.63         5.28 o
  -4  -1   3       3156.84       3326.94        40.54 o
  -3  -1   3        307.69        276.37         9.53 o
  -2  -1   3          3.45          0.44         2.46 o
  -1  -1   3        127.08        111.08         6.44 o
   0  -1   3        628.74        625.03        12.66 o
   1  -1   3        308.75        341.95         7.09 o
   2  -1   3       3139.55       3290.26        35.67 o
   3  -1   3       2474.94       2503.32        29.44 o
   4  -1   3         17.32         20.66         3.86 o
   5  -1   3       1669.36       1741.06        28.30 o
   6  -1   3        296.50        347.30        15.04 o
   7  -1   3         13.88         10.57         6.14 o
   8  -1   3        278.89        282.90        18.48 o
   9  -1   3        317.32        393.04        54.11 o
 -10   0   3         42.95         68.06        16.94 o
  -9   0   3         73.26         56.18        10.98 o
  -8   0   3        195.55        220.58        13.96 o
  -7   0   3       1150.27       1211.24        26.11 o
  -6   0   3        331.32        361.57        17.17 o
  -5   0   3        458.74        372.99        12.08 o
  -4   0   3       1224.23       1190.26        20.55 o
  -3   0   3         77.16         81.64         4.44 o
  -2   0   3         38.97         31.69         3.20 o
  -1   0   3         97.56        118.43         8.28 o
   0   0   3          8.21         17.88         2.21 o
   1   0   3         74.69         59.11         8.11 o
   2   0   3       6759.56       7205.37        67.58 o
   3   0   3       3967.34       4480.38        43.04 o
   4   0   3        221.52        195.48         9.95 o
   5   0   3       1129.81       1176.02        26.19 o
   6   0   3        325.89        331.36        13.10 o
   7   0   3         27.92         31.90         7.10 o
   8   0   3        290.76        325.35        28.21 o
   9   0   3        325.82        326.53        28.19 o
 -10   1   3        106.89        106.27        16.24 o
  -9   1   3        162.48        162.95        17.33 o
  -8   1   3        236.44        220.07        17.10 o
  -7   1   3        132.59        111.51         9.38 o
  -6   1   3        161.67        112.19         8.96 o
  -5   1   3        641.94        624.65        15.56 o
  -4   1   3        323.78        311.60         7.73 o
  -3   1   3        338.69        331.18         8.26 o
  -2   1   3        960.15        966.27        18.27 o
  -1   1   3        221.53        283.76         8.39 o
   0   1   3        262.70        265.13         9.60 o
   1   1   3       1481.86       1340.20        26.58 o
   2   1   3       2150.26       2056.65        44.85 o
   3   1   3        395.30        447.80        11.26 o
   4   1   3        663.29        607.59        16.83 o
   5   1   3        423.79        439.89        15.91 o
   6   1   3        211.65        212.77        11.25 o
   7   1   3         12.43          3.65         6.00 o
   8   1   3        480.10        476.18        24.44 o
   9   1   3          5.83          8.03         8.50 o
 -10   2   3         18.14         10.51         8.85 o
  -9   2   3        240.85        245.13        20.82 o
  -8   2   3        209.73        182.84        23.17 o
  -7   2   3         12.79          5.40         5.99 o
  -6   2   3        747.40        717.92        21.97 o
  -5   2   3       1104.82       1086.64        21.08 o
  -4   2   3        221.59        200.84         7.35 o
  -3   2   3       1355.22       1432.92        20.07 o
  -2   2   3       3566.32       3845.03        49.48 o
  -1   2   3        353.80        326.03         7.14 o
   0   2   3        384.58        354.98         9.32 o
   1   2   3       3109.90       3031.24        41.21 o
   2   2   3        396.87        523.51        11.33 o
   3   2   3        113.58         86.00         4.90 o
   4   2   3        502.40        491.28        14.28 o
   5   2   3        441.76        475.02        15.28 o
   6   2   3        132.95        127.30        13.79 o
   7   2   3        273.92        274.60        18.67 o
   8   2   3          3.49          3.92         8.33 o
  -9   3   3        109.85        133.53        17.36 o
  -8   3   3        385.35        352.23        21.14 o
  -7   3   3          3.60         -4.54         4.54 o
  -6   3   3        313.77        319.56        17.93 o
  -5   3   3        541.48        509.17        21.02 o
  -4   3   3         40.27         47.20         6.15 o
  -3   3   3        629.81        645.27        11.83 o
  -2   3   3       1478.17       1515.13        19.84 o
  -1   3   3        481.53        524.27        11.76 o
   0   3   3       6264.48       6675.41        67.41 o
   1   3   3         91.51        140.18         8.60 o
   2   3   3        572.27        617.94        13.09 o
   3   3   3        657.21        736.53        14.13 o
   4   3   3        174.78        190.13         9.73 o
   5   3   3        145.53        127.08        11.31 o
   6   3   3        125.21        136.15        12.23 o
   7   3   3         77.82         70.99        12.07 o
   8   3   3         50.96         25.19        10.65 o
  -9   4   3        175.20        168.53        17.97 o
  -8   4   3        135.14        110.02        34.23 o
  -7   4   3         44.13         28.83        10.09 o
  -6   4   3         29.92         26.53         7.49 o
  -5   4   3        131.68        136.80         9.66 o
  -4   4   3        236.22        243.90        10.71 o
  -3   4   3        872.38        868.39        20.65 o
  -2   4   3          1.20          3.30         2.60 o
  -1   4   3       1206.68       1204.97        26.51 o
   0   4   3        371.57        302.48        10.55 o
   1   4   3       1984.69       2140.04        36.93 o
   2   4   3         39.22         44.01         5.73 o
   3   4   3        140.14        149.89         8.20 o
   4   4   3          7.41          0.67         3.90 o
   5   4   3        307.62        287.61        15.10 o
   6   4   3        123.56        119.20        12.37 o
   7   4   3        241.70        241.13        19.84 o
  -9   5   3         76.49         56.69        15.00 o
  -8   5   3        107.18         68.39        13.03 o
  -7   5   3        216.12        219.76        17.98 o
  -6   5   3        166.07        135.35        12.58 o
  -5   5   3        120.45        107.09         9.64 o
  -4   5   3       3167.00       3512.06        55.58 o
  -3   5   3        326.73        318.46        12.74 o
  -2   5   3        113.21        113.74         7.43 o
  -1   5   3        424.63        365.99        15.46 o
   0   5   3       1595.96       1672.56        30.74 o
   1   5   3        356.46        322.50        13.15 o
   2   5   3        510.60        518.70        15.52 o
   3   5   3        668.50        689.12        17.78 o
   4   5   3        133.29        119.43        13.62 o
   5   5   3        749.37        793.63        25.92 o
   6   5   3        333.38        360.65        21.42 o
   7   5   3          0.43         -1.68         8.40 o
  -9   6   3          0.15         -3.18        10.58 o
  -8   6   3        172.86        215.76        17.35 o
  -7   6   3        441.67        462.33        22.31 o
  -6   6   3        464.97        419.28        23.40 o
  -5   6   3        175.49        172.69        13.54 o
  -4   6   3       1325.54       1402.94        29.57 o
  -3   6   3        315.89        336.38        15.72 o
  -2   6   3          3.13          0.61         4.38 o
  -1   6   3        398.27        369.00        14.67 o
   0   6   3        234.43        251.45        11.31 o
   1   6   3         28.04         16.86         5.14 o
   2   6   3        916.17       1021.41        22.75 o
   3   6   3       1213.81       1205.69        30.84 o
   4   6   3         87.97         80.67        10.79 o
   5   6   3        338.11        356.48        20.58 o
   6   6   3         40.81         12.33        25.40 o
  -8   7   3        106.39        129.95        15.66 o
  -7   7   3        172.47        159.91        16.24 o
  -6   7   3         98.98         57.08        10.52 o
  -5   7   3        119.46        118.28        11.00 o
  -4   7   3        811.92        872.96        27.16 o
  -3   7   3          5.41          2.54         5.09 o
  -2   7   3        287.92        246.39        14.59 o
  -1   7   3          8.83         14.91         5.29 o
   0   7   3         28.15         24.69         6.40 o
   1   7   3          7.59         11.50         5.44 o
   2   7   3        671.83        691.28        19.96 o
   3   7   3        119.63         93.59        11.84 o
   4   7   3         93.08         92.54        16.24 o
   5   7   3         74.27         70.65        14.26 o
  -7   8   3         38.32         33.49         9.64 o
  -6   8   3          1.28         -4.37         7.32 o
  -5   8   3        721.63        796.54        28.93 o
  -4   8   3        237.61        245.82        16.54 o
  -3   8   3         63.27         50.60        10.68 o
  -2   8   3        632.32        678.63        24.26 o
  -1   8   3          1.59          1.39         5.94 o
   0   8   3          0.09         -0.23         6.06 o
   1   8   3        404.23        447.78        26.59 o
   2   8   3        101.03         95.15        12.37 o
   3   8   3         67.17         42.91        11.76 o
   4   8   3         99.47        107.83        19.80 o
  -6   9   3        110.02        124.04        16.24 o
  -5   9   3        215.61        238.70        18.83 o
  -4   9   3         39.38         30.12        10.05 o
  -3   9   3         32.49         38.84        10.62 o
  -2   9   3        241.60        247.26        19.52 o
  -1   9   3        229.60        204.36        23.59 o
   0   9   3        131.13        154.08        16.48 o
   1   9   3        180.19        211.43        18.69 o
   2   9   3         13.68         11.90        10.66 o
  -4  10   3         38.99         17.41        10.23 o
  -3  10   3         72.77         78.75        14.28 o
  -2  10   3         97.23         92.16        15.08 o
  -1  10   3          5.13          7.92         9.25 o
   0  10   3         93.16         93.78        16.07 o
  -1 -11   4          1.63         -0.29         7.45 o
   0 -11   4        228.52        240.92        19.87 o
   1 -11   4        185.10        192.88        17.48 o
   2 -11   4         33.53         28.10         9.79 o
   3 -11   4        165.85        189.33        18.85 o
   4 -11   4         19.99         25.83        10.66 o
  -3 -10   4        256.51        274.03        17.15 o
  -2 -10   4         81.31         81.44        10.85 o
  -1 -10   4        108.25         76.48        10.45 o
   0 -10   4       1006.48       1055.25        33.86 o
   1 -10   4        263.09        269.84        17.79 o
   2 -10   4        164.75        161.58        18.57 o
   3 -10   4          4.30          2.56         6.05 o
   4 -10   4         55.86         53.99        11.05 o
   5 -10   4         75.18         66.54        11.55 o
   6 -10   4        113.67        121.44        17.00 o
  -5  -9   4          5.98         -1.04         8.63 o
  -4  -9   4        396.88        344.54        27.06 o
  -3  -9   4        114.22        118.17        11.95 o
  -2  -9   4        242.48        219.74        13.73 o
  -1  -9   4        344.02        338.87        15.98 o
   0  -9   4        315.68        306.00        14.98 o
   1  -9   4        505.82        505.16        21.91 o
   2  -9   4         88.03         75.89        10.88 o
   3  -9   4        506.13        516.84        34.06 o
   4  -9   4         83.37         55.20        10.88 o
   5  -9   4        235.99        251.44        14.84 o
   6  -9   4        250.99        243.09        16.73 o
   7  -9   4        162.19        124.00        16.11 o
  -6  -8   4        124.14        118.50        27.13 o
  -5  -8   4        165.57        188.70        20.14 o
  -4  -8   4        112.41        126.22        13.51 o
  -3  -8   4         70.39         74.64         9.43 o
  -2  -8   4         83.45         82.06        11.30 o
  -1  -8   4        661.11        668.10        22.59 o
   0  -8   4        380.61        348.84        14.86 o
   1  -8   4          6.71          2.25         4.06 o
   2  -8   4       1055.17       1089.41        30.65 o
   3  -8   4        284.68        301.28        23.86 o
   4  -8   4         27.75         17.38         6.57 o
   5  -8   4        239.25        249.34        13.59 o
   6  -8   4        140.62        133.30        13.58 o
   7  -8   4         93.76         79.95        19.01 o
   8  -8   4         40.72         55.16        15.84 o
  -6  -7   4         33.58         38.64        12.02 o
  -5  -7   4        646.03        631.29        29.27 o
  -4  -7   4         95.42        100.71        13.82 o
  -3  -7   4        192.95        160.05        11.88 o
  -2  -7   4         25.17         27.22         5.91 o
  -1  -7   4         13.97         11.22         4.78 o
   0  -7   4         33.19         33.34         5.89 o
   1  -7   4       1308.33       1285.40        26.22 o
   2  -7   4       1397.56       1481.52        38.07 o
   3  -7   4        199.24        205.60        14.81 o
   4  -7   4        141.86        142.64        11.22 o
   5  -7   4        229.24        236.36        11.32 o
   6  -7   4          0.50         -2.58         4.49 o
   7  -7   4          1.26          2.79         5.99 o
   8  -7   4         30.77         54.35        12.55 o
  -7  -6   4         42.25         37.33        19.72 o
  -6  -6   4        278.42        289.73        22.12 o
  -5  -6   4        478.47        498.43        24.80 o
  -4  -6   4        209.74        195.64        13.10 o
  -3  -6   4        276.51        268.59        13.97 o
  -2  -6   4        695.00        656.40        17.90 o
  -1  -6   4        641.86        617.27        17.05 o
   0  -6   4        435.74        422.81        13.79 o
   1  -6   4        857.57        875.36        19.58 o
   2  -6   4        415.00        441.08        12.82 o
   3  -6   4          1.63          1.81         3.51 o
   4  -6   4        448.54        459.97        20.09 o
   5  -6   4        177.64        156.98        10.25 o
   6  -6   4         86.74         63.72         9.11 o
   7  -6   4        157.20        130.43        15.59 o
   8  -6   4        199.56        207.79        18.87 o
   9  -6   4          0.63         -8.38         8.38 o
  -8  -5   4        163.97        163.95        22.85 o
  -7  -5   4          0.28          3.29         8.41 o
  -6  -5   4        497.02        434.91        56.40 o
  -5  -5   4        400.80        458.33        23.48 o
  -4  -5   4          1.07         -4.49         7.01 o
  -3  -5   4       1041.49       1012.25        24.70 o
  -2  -5   4        780.88        656.90        18.80 o
  -1  -5   4         25.08         16.65         3.88 o
   0  -5   4        573.80        536.81        14.22 o
   1  -5   4        294.04        301.89         9.72 o
   2  -5   4        351.22        364.89        11.19 o
   3  -5   4        603.29        575.02        25.82 o
   4  -5   4        150.63        127.99         9.60 o
   5  -5   4        185.72        184.77        10.36 o
   6  -5   4        111.24         75.53         9.52 o
   7  -5   4        873.30        867.85        26.71 o
   8  -5   4          0.75         -0.23         7.12 o
   9  -5   4         24.59         12.45        10.05 o
  -8  -4   4        297.59        270.48        25.51 o
  -7  -4   4         21.25         28.90        10.65 o
  -6  -4   4        727.71        805.74        63.09 o
  -5  -4   4        164.48        151.07        14.07 o
  -4  -4   4       1143.37       1265.49        21.41 o
  -3  -4   4       1137.45       1040.51        17.42 o
  -2  -4   4        667.72        643.03        15.44 o
  -1  -4   4        368.31        366.34        12.71 o
   0  -4   4       5487.13       6287.81        61.90 o
   1  -4   4       1407.88       1565.48        21.91 o
   2  -4   4       1880.85       2095.91        26.86 o
   3  -4   4        441.47        403.21        14.29 o
   4  -4   4        251.13        239.87        13.30 o
   5  -4   4         20.18         15.94         4.93 o
   6  -4   4       1300.93       1187.19        29.42 o
   7  -4   4         53.73         46.45         9.34 o
   8  -4   4          1.69         -5.94         5.94 o
   9  -4   4        228.85        252.65        37.69 o
  -9  -3   4        215.95        266.76        26.18 o
  -8  -3   4        245.03        187.37        17.70 o
  -7  -3   4        241.95        291.26        15.07 o
  -6  -3   4        436.68        444.14        16.07 o
  -5  -3   4         30.48         24.25         6.06 o
  -4  -3   4        516.75        434.07        11.32 o
  -3  -3   4       1710.64       1694.22        60.79 o
  -2  -3   4       1084.30       1297.62        21.00 o
  -1  -3   4       2047.20       2275.05        28.34 o
   0  -3   4      10767.05      12812.06       113.10 o
   1  -3   4       1891.91       2109.27        26.95 o
   2  -3   4        182.58        260.47        16.80 o
   3  -3   4       3164.05       3408.40        35.76 o
   4  -3   4          4.17         11.30         3.10 o
   5  -3   4        552.11        547.85        18.13 o
   6  -3   4        647.51        660.19        21.56 o
   7  -3   4        203.89        221.61        14.15 o
   8  -3   4         68.55         69.85        12.80 o
   9  -3   4        204.82        165.86        19.44 o
  -9  -2   4         30.86         29.01        10.63 o
  -8  -2   4         91.08         98.48        14.66 o
  -7  -2   4        433.87        410.15        17.15 o
  -6  -2   4         17.00         11.08         4.47 o
  -5  -2   4        232.46        262.44        10.91 o
  -4  -2   4       2061.87       1978.52        47.68 o
  -3  -2   4        346.12        335.16        11.89 o
  -2  -2   4        149.86        163.77         7.02 o
  -1  -2   4        926.01        953.49        17.08 o
   0  -2   4       2921.98       3165.53        37.38 o
   1  -2   4       3189.73       3733.62       186.45 o
   2  -2   4       2712.12       2775.10        38.82 o
   3  -2   4        237.76        172.80         7.35 o
   4  -2   4         26.90         22.14         4.45 o
   5  -2   4        546.79        488.46        14.81 o
   6  -2   4        359.43        346.57        17.08 o
   7  -2   4         14.76         13.30         6.99 o
   8  -2   4        173.00        209.62        33.64 o
   9  -2   4        299.73        334.10        23.65 o
  -9  -1   4         35.89         31.33         9.97 o
  -8  -1   4        323.97        361.35        20.83 o
  -7  -1   4         38.28         38.16         7.45 o
  -6  -1   4        844.85        843.86        20.68 o
  -5  -1   4       1957.03       1923.20        30.73 o
  -4  -1   4        225.59        183.71         7.72 o
  -3  -1   4        725.02        763.20        16.31 o
  -2  -1   4        537.25        617.58        12.54 o
  -1  -1   4         19.92         10.09         2.69 o
   0  -1   4        546.78        559.51        11.27 o
   1  -1   4        536.80        544.82         9.98 o
   2  -1   4       2174.21       2063.86        26.33 o
   3  -1   4        146.53        107.17         5.98 o
   4  -1   4         93.29         77.83         6.50 o
   5  -1   4        875.30        930.30        20.52 o
   6  -1   4        316.67        317.58        12.94 o
   7  -1   4         12.95         22.84         7.37 o
   8  -1   4        445.10        461.29        24.70 o
   9  -1   4        263.86        260.30        26.32 o
  -9   0   4          0.68         -1.99         7.22 o
  -8   0   4        155.24        158.60        16.27 o
  -7   0   4        443.76        461.32        20.50 o
  -6   0   4        571.77        536.57        16.19 o
  -5   0   4       2080.02       2100.54        42.00 o
  -4   0   4       1305.92       1422.02        21.09 o
  -3   0   4        363.52        379.69         9.64 o
  -2   0   4         10.44         10.24         2.54 o
  -1   0   4         24.96         14.93         2.93 o
   0   0   4         69.18         78.70         4.36 o
   1   0   4       1475.99       1405.36        23.38 o
   2   0   4       1467.78       1397.56        21.34 o
   3   0   4         10.43         14.82         3.41 o
   4   0   4        662.78        679.18        16.44 o
   5   0   4       1134.79       1220.09        24.36 o
   6   0   4        254.31        237.31        16.17 o
   7   0   4          2.42          2.47         5.94 o
   8   0   4        426.72        443.51        31.06 o
   9   0   4         15.84         14.79        11.82 o
  -9   1   4        103.16         84.90        13.69 o
  -8   1   4        353.82        350.62        20.81 o
  -7   1   4        192.44        213.44        14.62 o
  -6   1   4       1476.12       1441.05        37.67 o
  -5   1   4       3292.40       3474.09        61.28 o
  -4   1   4        163.80        162.80         6.97 o
  -3   1   4        512.37        567.35        12.07 o
  -2   1   4        508.65        512.32        17.26 o
  -1   1   4        124.02        102.14         5.53 o
   0   1   4         57.16         45.98         4.88 o
   1   1   4       4426.82       4520.42        55.19 o
   2   1   4        523.04        473.79        15.52 o
   3   1   4        669.31        677.04        15.47 o
   4   1   4       1542.31       1603.59        35.79 o
   5   1   4        131.11        132.60        10.99 o
   6   1   4        363.08        359.31        14.53 o
   7   1   4        137.49        140.27        13.37 o
   8   1   4        115.32        123.55        25.71 o
  -9   2   4        196.15        216.14        36.22 o
  -8   2   4        396.72        390.12        24.43 o
  -7   2   4        190.31        197.12        16.02 o
  -6   2   4        567.28        546.33        23.24 o
  -5   2   4       1092.18       1087.31        31.41 o
  -4   2   4         15.51         21.69         4.68 o
  -3   2   4        583.72        625.11        17.03 o
  -2   2   4       1052.18       1103.01        21.27 o
  -1   2   4        985.46       1050.76        15.51 o
   0   2   4        439.65        366.15        10.21 o
   1   2   4       4453.63       4621.00        51.31 o
   2   2   4          5.69          2.18         2.66 o
   3   2   4       1090.76       1127.99        19.42 o
   4   2   4        318.23        335.25        12.44 o
   5   2   4         51.49         52.22         7.13 o
   6   2   4         48.15         40.74         7.27 o
   7   2   4        172.76        185.34        16.77 o
   8   2   4        128.64        159.55        23.47 o
  -9   3   4         49.91         55.90        15.13 o
  -8   3   4         95.88        121.63        16.29 o
  -7   3   4         35.42         12.65         6.93 o
  -6   3   4        137.03        129.50        22.56 o
  -5   3   4          3.16         -2.90         4.60 o
  -4   3   4        196.70        178.05        12.43 o
  -3   3   4        682.88        685.54        19.88 o
  -2   3   4        603.02        555.65        20.45 o
  -1   3   4         13.55          1.78         2.46 o
   0   3   4       1451.49       1350.64        22.91 o
   1   3   4        620.90        627.46        15.53 o
   2   3   4         83.58         74.92         6.38 o
   3   3   4        801.46        905.43        20.44 o
   4   3   4         92.77        113.38        13.71 o
   5   3   4         39.56         28.37         6.92 o
   6   3   4        164.19        162.18        14.40 o
   7   3   4        368.32        368.58        30.44 o
  -9   4   4         23.10         28.37        12.04 o
  -8   4   4          2.34          1.71         7.62 o
  -7   4   4        261.62        255.42        18.72 o
  -6   4   4         65.97        103.76        16.51 o
  -5   4   4         48.30         41.27         8.81 o
  -4   4   4        190.84        199.32        10.60 o
  -3   4   4       1193.09       1221.47        24.92 o
  -2   4   4        367.67        365.57        14.84 o
  -1   4   4        413.89        338.90        10.90 o
   0   4   4       2699.47       2736.62        38.04 o
   1   4   4          0.87          0.00         2.96 o
   2   4   4          1.64          4.56         4.04 o
   3   4   4        992.41       1040.77        39.97 o
   4   4   4        283.33        285.74        14.73 o
   5   4   4         59.66         43.44         8.35 o
   6   4   4        435.27        376.39        21.50 o
   7   4   4          5.51         -0.81         7.55 o
  -9   5   4          6.85          6.52        12.12 o
  -8   5   4        161.17        149.30        18.73 o
  -7   5   4        232.40        217.15        19.27 o
  -6   5   4         63.05         43.23        12.80 o
  -5   5   4          3.28         -1.73         4.66 o
  -4   5   4        211.89        224.26        20.95 o
  -3   5   4         12.09          8.53         4.86 o
  -2   5   4          3.77          3.22         4.22 o
  -1   5   4       1739.29       1747.83        36.37 o
   0   5   4        105.12         80.86         7.62 o
   1   5   4        818.29        826.80        23.23 o
   2   5   4        162.89        167.32        11.28 o
   3   5   4        389.89        367.82        15.34 o
   4   5   4        220.31        191.83        13.56 o
   5   5   4         74.22         48.46        11.03 o
   6   5   4         81.18         85.21        12.19 o
  -8   6   4        444.50        469.02        24.36 o
  -7   6   4         20.52         31.87         9.84 o
  -6   6   4        121.01        115.08        16.30 o
  -5   6   4        434.55        464.24        20.86 o
  -4   6   4         86.35         90.79        17.31 o
  -3   6   4          6.26          6.27         5.41 o
  -2   6   4        260.25        238.62        14.31 o
  -1   6   4         37.70         40.79         7.57 o
   0   6   4         75.75         64.92         9.26 o
   1   6   4         87.39         98.28        10.42 o
   2   6   4         15.66         21.36         6.12 o
   3   6   4         21.39          0.54         6.47 o
   4   6   4         36.13         19.91         7.42 o
   5   6   4         18.22         23.12         7.76 o
  -7   7   4         97.66         71.78        14.69 o
  -6   7   4        435.16        435.39        22.16 o
  -5   7   4       1071.80       1116.68        44.26 o
  -4   7   4        239.97        224.02        15.54 o
  -3   7   4         70.88         53.37         9.60 o
  -2   7   4        165.59        177.96        14.51 o
  -1   7   4        196.03        192.90        14.35 o
   0   7   4        264.61        264.62        16.56 o
   1   7   4        711.67        818.45        25.63 o
   2   7   4         56.44         66.91         9.91 o
   3   7   4        351.45        310.38        17.86 o
   4   7   4        271.80        288.24        21.89 o
  -6   8   4        162.68        160.51        18.82 o
  -5   8   4        686.80        711.39        27.89 o
  -4   8   4         47.21         38.31         9.69 o
  -3   8   4        131.59        103.02        13.02 o
  -2   8   4        339.15        338.14        19.75 o
  -1   8   4         57.71         51.28         9.33 o
   0   8   4         56.75         70.62        10.65 o
   1   8   4        688.07        797.18        30.67 o
   2   8   4         75.90         72.06        13.92 o
   3   8   4        253.50        239.38        26.64 o
  -5   9   4        271.12        287.45        20.57 o
  -4   9   4        125.35         94.44        12.90 o
  -3   9   4        149.19        131.47        16.28 o
  -2   9   4        157.75        158.13        17.73 o
  -1   9   4         19.77         25.22         9.75 o
   0   9   4         10.28          9.29         8.41 o
   1   9   4        302.29        290.25        22.17 o
  -1 -11   5        106.56         91.27        13.99 o
   0 -11   5        414.11        454.24        25.18 o
   1 -11   5        133.20        164.36        17.75 o
   2 -11   5         35.11         29.90        10.15 o
   3 -11   5         89.39        102.26        14.53 o
   4 -11   5          1.35          4.69         9.26 o
  -3 -10   5        413.95        465.73        20.97 o
  -2 -10   5        137.88        151.99        22.33 o
  -1 -10   5        480.34        540.34        25.09 o
   0 -10   5        456.27        448.92        24.49 o
   1 -10   5          0.53          6.65         6.88 o
   2 -10   5         70.95         82.97        12.57 o
   3 -10   5        140.05        162.77        16.16 o
   4 -10   5          3.06          1.89         7.31 o
   5 -10   5        184.22        164.16        17.65 o
   6 -10   5        304.82        368.98        29.87 o
  -4  -9   5         27.98         45.85        13.36 o
  -3  -9   5        205.17        219.88        14.25 o
  -2  -9   5         67.04         57.69         9.17 o
  -1  -9   5        933.88        948.81        30.50 o
   0  -9   5          4.61         -4.49         5.30 o
   1  -9   5          0.87         -1.54         5.00 o
   2  -9   5        493.71        533.34        23.36 o
   3  -9   5         57.44         71.21        12.87 o
   4  -9   5         63.89         61.58        12.61 o
   5  -9   5        514.21        521.09        37.77 o
   6  -9   5        101.40         84.33        12.54 o
   7  -9   5         42.62         30.60        11.19 o
  -5  -8   5        183.61        200.49        29.79 o
  -4  -8   5        249.51        228.28        19.02 o
  -3  -8   5          0.04         -3.48         4.95 o
  -2  -8   5        374.97        398.85        16.48 o
  -1  -8   5        634.70        612.30        20.83 o
   0  -8   5        210.01        203.73        14.24 o
   1  -8   5        723.34        663.07        24.02 o
   2  -8   5        195.66        192.98        15.84 o
   3  -8   5        441.54        414.55        22.35 o
   4  -8   5        240.44        214.27        18.98 o
   5  -8   5        599.18        700.19        25.48 o
   6  -8   5        196.96        186.11        16.12 o
   7  -8   5        172.47        205.89        19.26 o
  -6  -7   5        332.85        331.06        25.14 o
  -5  -7   5       1019.92       1153.67        59.13 o
  -4  -7   5         99.29        136.19        16.21 o
  -3  -7   5        332.82        272.11        13.46 o
  -2  -7   5        159.36        173.30        11.17 o
  -1  -7   5        453.81        435.16        15.74 o
   0  -7   5        178.56        167.46        11.89 o
   1  -7   5        481.05        465.97        21.80 o
   2  -7   5        644.32        661.76        26.16 o
   3  -7   5         45.61         55.23        10.16 o
   4  -7   5        192.50        203.80        13.53 o
   5  -7   5       1073.08       1077.11        30.46 o
   6  -7   5        442.59        397.17        19.42 o
   7  -7   5         51.06         59.45        13.94 o
   8  -7   5        293.20        324.92        23.12 o
  -7  -6   5          7.40          8.08        10.96 o
  -6  -6   5        722.54        826.28        45.26 o
  -5  -6   5        329.88        367.70        40.42 o
  -4  -6   5          5.14          4.01         6.00 o
  -3  -6   5          4.90          9.38         4.98 o
  -2  -6   5         69.35         87.31         8.30 o
  -1  -6   5        273.79        280.60        14.87 o
   0  -6   5        210.71        183.27        10.45 o
   1  -6   5        721.85        753.60        26.19 o
   2  -6   5         99.12         86.24        12.52 o
   3  -6   5        241.48        258.96        12.55 o
   4  -6   5        106.73        121.88         9.45 o
   5  -6   5        216.05        190.24        13.43 o
   6  -6   5        254.66        214.38        13.94 o
   7  -6   5          5.65         11.34         6.83 o
   8  -6   5         97.30         93.54        14.47 o
  -8  -5   5        408.00        457.25        33.00 o
  -7  -5   5          1.87         -2.66         9.77 o
  -6  -5   5        544.10        476.68        61.50 o
  -5  -5   5          1.62         -3.20         5.34 o
  -4  -5   5        238.29        240.01        16.62 o
  -3  -5   5        890.56        866.80        29.10 o
  -2  -5   5        147.14        119.75         8.95 o
  -1  -5   5        199.90        196.30        10.27 o
   0  -5   5       2755.35       2886.01        42.90 o
   1  -5   5        475.10        493.04        14.55 o
   2  -5   5        657.49        678.68        32.38 o
   3  -5   5        667.03        684.92        18.39 o
   4  -5   5         66.64         46.79         7.25 o
   5  -5   5         70.96         84.96         9.46 o
   6  -5   5         21.44         16.20         6.13 o
   7  -5   5        379.64        420.64        19.56 o
   8  -5   5          6.87          0.33         7.94 o
  -8  -4   5         55.16         55.51        14.62 o
  -7  -4   5         68.96         79.52        13.82 o
  -6  -4   5        171.48        168.71        25.78 o
  -5  -4   5          2.84         -5.33         5.33 o
  -4  -4   5        747.31        729.47        51.54 o
  -3  -4   5       1506.10       1536.11        36.41 o
  -2  -4   5        260.02        290.65        10.86 o
  -1  -4   5       1034.22       1034.52        25.08 o
   0  -4   5       3147.05       3436.02        39.80 o
   1  -4   5        446.44        435.04        13.68 o
   2  -4   5        168.43        172.70         9.46 o
   3  -4   5        751.24        661.38        23.75 o
   4  -4   5        284.05        271.99        17.17 o
   5  -4   5        104.96        100.72        10.17 o
   6  -4   5        572.50        585.58        21.13 o
   7  -4   5        360.47        349.70        20.70 o
   8  -4   5         37.95         21.53         9.70 o
   9  -4   5         23.50         49.14        12.79 o
  -8  -3   5        161.00        141.55        20.43 o
  -7  -3   5        595.90        626.36        22.87 o
  -6  -3   5         95.42         84.88        10.10 o
  -5  -3   5         16.89          1.07         4.47 o
  -4  -3   5        506.71        472.99        36.38 o
  -3  -3   5        110.02        107.56        10.19 o
  -2  -3   5          0.66         -2.23         2.23 o
  -1  -3   5       2228.78       2401.85        51.94 o
   0  -3   5       1238.12       1196.65        19.01 o
   1  -3   5        116.59        109.57         7.49 o
   2  -3   5        195.20        154.54         9.18 o
   3  -3   5        830.14        784.68        18.38 o
   4  -3   5         12.73          4.61         7.11 o
   5  -3   5         14.43          9.06         6.79 o
   6  -3   5       1073.25       1124.00        29.74 o
   7  -3   5        563.19        543.99        21.99 o
   8  -3   5         42.89         66.94        13.05 o
   9  -3   5         38.93         53.39        13.37 o
  -9  -2   5          5.90         10.74         9.73 o
  -8  -2   5        512.62        517.06        24.51 o
  -7  -2   5        864.85        903.35        23.81 o
  -6  -2   5          1.12          3.05        10.16 o
  -5  -2   5        330.02        299.54        20.36 o
  -4  -2   5        153.63        131.61        16.07 o
  -3  -2   5         72.18         68.55         6.80 o
  -2  -2   5        441.48        450.54        13.63 o
  -1  -2   5       5386.23       6310.85        79.41 o
   0  -2   5        638.83        689.36        16.42 o
   1  -2   5        943.07       1050.47        16.73 o
   2  -2   5        546.00        464.19        13.45 o
   3  -2   5        502.43        447.65        19.43 o
   4  -2   5          3.58          5.45         4.83 o
   5  -2   5       1631.69       1667.25        35.01 o
   6  -2   5         14.20          1.60         4.66 o
   7  -2   5        181.01        146.28        14.08 o
   8  -2   5        764.96        801.95        33.39 o
   9  -2   5        101.25         93.44        18.45 o
  -9  -1   5          1.25         -4.29         7.25 o
  -8  -1   5        349.33        351.82        23.56 o
  -7  -1   5        224.47        223.45        17.31 o
  -6  -1   5        261.97        224.10        33.29 o
  -5  -1   5        494.93        441.57        15.90 o
  -4  -1   5       1021.04       1017.65        22.64 o
  -3  -1   5        150.79        155.79         8.32 o
  -2  -1   5       2296.50       2718.70        33.94 o
  -1  -1   5       1551.19       1760.17        31.63 o
   0  -1   5          1.89          1.74         2.64 o
   1  -1   5        540.62        462.07        11.17 o
   2  -1   5       1879.92       1864.70        25.98 o
   3  -1   5         14.29         14.42         3.31 o
   4  -1   5        368.82        348.41        12.93 o
   5  -1   5        510.22        502.93        18.52 o
   6  -1   5        425.23        420.58        20.17 o
   7  -1   5        225.47        191.24        24.44 o
   8  -1   5        615.77        615.95        29.65 o
  -9   0   5          2.14         -2.77         9.77 o
  -8   0   5        324.87        302.10        20.40 o
  -7   0   5         76.21         80.27        20.56 o
  -6   0   5         30.72         19.34         7.17 o
  -5   0   5       4385.23       4654.44        76.06 o
  -4   0   5        119.21        129.14        12.97 o
  -3   0   5        201.68        190.69         7.53 o
  -2   0   5       1172.40       1192.71        21.60 o
  -1   0   5        497.99        463.64         9.74 o
   0   0   5        206.59        172.41         8.56 o
   1   0   5       1272.76       1168.32        20.98 o
   2   0   5         41.25         28.06         4.16 o
   3   0   5        183.96        165.18         8.03 o
   4   0   5        217.57        211.55        10.81 o
   5   0   5        965.23        942.74        22.13 o
   6   0   5         63.40         46.03         9.84 o
   7   0   5         95.28        107.51        12.67 o
   8   0   5        139.74        100.31        15.05 o
  -9   1   5         78.81         74.55        17.29 o
  -8   1   5         45.63         60.92        12.11 o
  -7   1   5        236.22        276.51        21.38 o
  -6   1   5       2586.60       2702.54        56.97 o
  -5   1   5        582.56        527.37        23.30 o
  -4   1   5         91.96         80.53         8.20 o
  -3   1   5        793.97        838.20        20.34 o
  -2   1   5       1523.61       1564.81        44.92 o
  -1   1   5        576.80        610.91        13.08 o
   0   1   5        433.64        359.36        13.35 o
   1   1   5        338.23        292.55        10.03 o
   2   1   5        185.10        173.67        11.97 o
   3   1   5        655.25        656.92        18.76 o
   4   1   5        892.01        935.45        21.20 o
   5   1   5        119.04        106.38         9.72 o
   6   1   5         63.29         73.43        10.07 o
   7   1   5        113.22        101.13        12.76 o
   8   1   5         43.11         16.55        14.20 o
  -9   2   5        219.64        223.65        26.66 o
  -8   2   5        181.94        194.02        24.54 o
  -7   2   5        224.12        198.31        24.19 o
  -6   2   5        449.96        484.99        23.10 o
  -5   2   5        130.61        115.41        11.89 o
  -4   2   5         30.49         36.74         6.13 o
  -3   2   5        436.17        416.54        15.02 o
  -2   2   5        867.55        851.31        19.04 o
  -1   2   5          6.40          2.87         1.98 o
   0   2   5        782.32        754.19        16.07 o
   1   2   5        986.55        976.60        21.58 o
   2   2   5       1225.25       1318.99        43.42 o
   3   2   5       1051.30       1151.69        26.13 o
   4   2   5        554.09        568.75        18.33 o
   5   2   5         88.40         76.91        11.64 o
   6   2   5         83.92         94.20        11.23 o
   7   2   5        325.51        334.52        27.66 o
  -9   3   5        241.55        236.50        26.05 o
  -8   3   5          3.90         -1.01         7.60 o
  -7   3   5        284.68        318.06        21.19 o
  -6   3   5        238.84        232.15        17.03 o
  -5   3   5          0.26         -3.10         4.54 o
  -4   3   5         77.16         81.39         7.98 o
  -3   3   5        161.20        148.69        10.42 o
  -2   3   5        154.94        145.31         8.90 o
  -1   3   5        617.66        541.98        17.98 o
   0   3   5       5308.40       5597.63        62.75 o
   1   3   5        170.54        170.18         9.07 o
   2   3   5        899.89        936.35        28.23 o
   3   3   5        580.65        607.32        20.09 o
   4   3   5         34.01         44.60         8.37 o
   5   3   5          3.90          0.44         5.16 o
   6   3   5        722.20        717.05        26.03 o
   7   3   5        120.56        183.91        35.65 o
  -9   4   5         33.51         15.61        13.03 o
  -8   4   5          1.10         -2.11         8.64 o
  -7   4   5        387.04        389.66        30.72 o
  -6   4   5        113.29        112.16        14.54 o
  -5   4   5        118.75        133.32        12.59 o
  -4   4   5         25.19         25.88         5.59 o
  -3   4   5         89.47         90.93         8.87 o
  -2   4   5         59.99         63.61         8.48 o
  -1   4   5       1398.95       1354.69        31.22 o
   0   4   5       2301.41       2309.38        42.86 o
   1   4   5         28.57         16.68         4.59 o
   2   4   5         29.40         39.88         7.44 o
   3   4   5        435.82        495.35        19.23 o
   4   4   5        112.06         76.06        10.24 o
   5   4   5         71.43         52.98         9.76 o
   6   4   5        382.87        405.97        20.96 o
  -8   5   5        140.67        166.36        20.26 o
  -7   5   5        519.35        579.21        25.22 o
  -6   5   5          9.50          9.60         6.44 o
  -5   5   5        245.22        254.17        24.36 o
  -4   5   5        118.24        135.65        13.56 o
  -3   5   5         85.47         87.28        10.43 o
  -2   5   5        326.45        299.32        30.60 o
  -1   5   5         47.96         39.36         7.90 o
   0   5   5         26.13         25.13         6.75 o
   1   5   5          6.67         13.35         6.04 o
   2   5   5        451.90        460.74        16.93 o
   3   5   5        116.98        103.90        11.65 o
   4   5   5          5.81          4.96         5.89 o
   5   5   5         52.91         44.21        13.40 o
  -8   6   5        232.66        215.36        20.41 o
  -7   6   5        114.77         93.51        14.12 o
  -6   6   5          0.80         -5.66         5.66 o
  -5   6   5        299.47        296.91        18.22 o
  -4   6   5        524.78        528.97        27.96 o
  -3   6   5        500.19        434.49        19.88 o
  -2   6   5          8.67         17.23         6.79 o
  -1   6   5        273.38        282.33        19.59 o
   0   6   5         73.57         76.17        10.78 o
   1   6   5        238.15        294.40        17.38 o
   2   6   5        508.90        484.43        21.60 o
   3   6   5         38.97         32.71        10.04 o
   4   6   5         61.91         51.69         9.99 o
   5   6   5         84.13         81.82        12.62 o
  -7   7   5          1.49         14.51         9.30 o
  -6   7   5          3.70          7.93         8.55 o
  -5   7   5        235.86        274.99        21.62 o
  -4   7   5          3.68         10.60         6.82 o
  -3   7   5         20.60         18.87         7.96 o
  -2   7   5        660.30        668.57        26.07 o
  -1   7   5         69.39         60.83        14.89 o
   0   7   5          0.71          2.03         6.03 o
   1   7   5         72.64         74.17        10.74 o
   2   7   5         69.27         61.38        13.03 o
   3   7   5          0.36          9.68         9.35 o
  -5   8   5         14.56         20.70        10.74 o
  -4   8   5          0.16         -0.27         7.31 o
  -3   8   5        358.83        371.89        26.37 o
  -2   8   5        247.42        275.44        19.26 o
  -1   8   5          0.79          1.31         6.45 o
   0   8   5         29.43         37.36        10.81 o
   1   8   5          5.96         -0.83         7.30 o
   2   8   5         50.37         27.16        14.83 o
  -3   9   5        120.18        120.64        14.88 o
  -2   9   5         92.90         94.69        15.53 o
  -1   9   5         76.94         62.23        13.46 o
   0 -11   6        307.10        312.27        21.14 o
   1 -11   6         12.47         11.57         8.43 o
   2 -11   6          9.50         13.90         9.69 o
   3 -11   6         89.83         82.10        14.80 o
  -3 -10   6         18.09         23.67        10.23 o
  -2 -10   6         46.10         34.16         9.25 o
  -1 -10   6        423.56        478.08        47.03 o
   0 -10   6        244.37        218.78        17.90 o
   1 -10   6          0.12         -0.42         7.64 o
   2 -10   6        233.53        291.00        33.94 o
   3 -10   6         15.15         36.72        10.98 o
   4 -10   6         27.51         13.43         9.46 o
   5 -10   6        104.76        133.58        15.76 o
  -4  -9   6        206.26        223.80        25.01 o
  -3  -9   6          1.19          8.92         8.91 o
  -2  -9   6        151.93        138.97        14.95 o
  -1  -9   6        602.37        598.86        25.05 o
   0  -9   6          4.98         -2.65         5.05 o
   1  -9   6        356.59        321.12        21.95 o
   2  -9   6        316.31        316.43        24.99 o
   3  -9   6         53.67         58.99        12.52 o
   4  -9   6         42.61         43.69        11.26 o
   5  -9   6        439.64        458.88        22.79 o
   6  -9   6         41.89         40.84        10.11 o
  -5  -8   6        474.72        603.66        31.58 o
  -4  -8   6        381.94        409.22        25.14 o
  -3  -8   6          2.69          3.05         5.29 o
  -2  -8   6        546.66        568.64        22.77 o
  -1  -8   6        168.95        166.14        16.11 o
   0  -8   6        315.54        282.91        18.77 o
   1  -8   6         11.43          9.35         6.69 o
   2  -8   6        855.80        952.14        34.14 o
   3  -8   6        139.07        146.72        18.14 o
   4  -8   6        282.65        287.84        33.87 o
   5  -8   6        404.98        418.55        33.01 o
   6  -8   6         18.01         21.29         8.15 o
   7  -8   6          6.36         10.10         8.68 o
  -6  -7   6        107.44         83.80        16.25 o
  -5  -7   6        514.94        525.24        28.53 o
  -4  -7   6         87.51         65.79        12.44 o
  -3  -7   6        570.38        548.24        21.16 o
  -2  -7   6       1202.18       1186.63        36.53 o
  -1  -7   6        320.50        299.04        19.01 o
   0  -7   6        240.55        193.15        15.31 o
   1  -7   6        588.65        661.74        27.01 o
   2  -7   6          2.68          5.15         6.09 o
   3  -7   6         10.13          7.98         6.39 o
   4  -7   6        667.48        698.93        26.78 o
   5  -7   6         26.75         25.97         9.35 o
   6  -7   6        125.98         98.69        14.09 o
   7  -7   6        186.71        223.11        18.92 o
  -7  -6   6         11.57         11.69        10.02 o
  -6  -6   6        358.77        413.43        31.24 o
  -5  -6   6        420.24        380.58        37.80 o
  -4  -6   6         15.82         13.89         8.04 o
  -3  -6   6       1281.70       1357.68        38.44 o
  -2  -6   6       1147.10       1133.04        28.00 o
  -1  -6   6        211.92        172.90        13.57 o
   0  -6   6       1337.47       1334.37        36.47 o
   1  -6   6          4.92          2.83         5.20 o
   2  -6   6        130.25        116.11        12.77 o
   3  -6   6       1406.60       1406.04        33.41 o
   4  -6   6       1098.48       1076.33        28.10 o
   5  -6   6         18.16         12.96         7.01 o
   6  -6   6        713.50        758.21        25.79 o
   7  -6   6        319.63        310.25        18.58 o
   8  -6   6         19.23         25.36        11.18 o
  -7  -5   6        182.72        202.88        19.90 o
  -6  -5   6        190.34        171.69        17.20 o
  -5  -5   6         97.92        101.73        14.61 o
  -4  -5   6        180.12        141.46        14.14 o
  -3  -5   6        875.41        859.77        23.87 o
  -2  -5   6       1359.15       1456.02        30.63 o
  -1  -5   6        232.99        191.16        12.80 o
   0  -5   6       1972.46       2048.27        45.15 o
   1  -5   6        194.53        203.04        10.57 o
   2  -5   6        371.67        399.08        24.68 o
   3  -5   6        990.70       1040.50        23.22 o
   4  -5   6       1434.97       1399.55        38.04 o
   5  -5   6         41.54         34.00         8.24 o
   6  -5   6        260.71        285.87        16.34 o
   7  -5   6        463.56        470.51        21.68 o
   8  -5   6          0.47          3.06         8.10 o
  -8  -4   6         59.10         30.61        19.25 o
  -7  -4   6        288.46        271.77        20.78 o
  -6  -4   6         39.23         32.12         9.53 o
  -5  -4   6          0.13          0.16         5.20 o
  -4  -4   6         66.35         69.41        11.17 o
  -3  -4   6        127.78        102.04        13.57 o
  -2  -4   6          0.06         -2.50         2.50 o
  -1  -4   6       1549.58       1612.64        30.68 o
   0  -4   6       1940.62       2080.61        45.76 o
   1  -4   6         72.42         62.74         7.44 o
   2  -4   6        104.74        106.20         7.87 o
   3  -4   6         64.27         43.48         6.36 o
   4  -4   6        255.73        243.72        21.01 o
   5  -4   6         18.95         11.15         6.36 o
   6  -4   6        187.48        190.74        16.68 o
   7  -4   6         59.84         55.80         9.55 o
   8  -4   6        253.91        238.23        19.98 o
  -8  -3   6        215.20        232.19        34.39 o
  -7  -3   6        639.71        655.66        55.22 o
  -6  -3   6          1.03         -0.04         5.89 o
  -5  -3   6        138.59        114.52        11.39 o
  -4  -3   6        165.43        153.20        10.39 o
  -3  -3   6         16.52          7.66         3.49 o
  -2  -3   6        224.11        214.24        15.62 o
  -1  -3   6       1757.41       1846.35        31.42 o
   0  -3   6        875.24        930.28        23.74 o
   1  -3   6        294.10        304.43        17.96 o
   2  -3   6        214.52        169.68         9.53 o
   3  -3   6        131.28         91.73         8.67 o
   4  -3   6         10.55         10.85         5.29 o
   5  -3   6        417.14        350.61        19.08 o
   6  -3   6        445.79        447.78        25.82 o
   7  -3   6        276.30        242.43        16.08 o
   8  -3   6        286.85        322.88        22.73 o
  -8  -2   6        367.63        345.50        23.61 o
  -7  -2   6        337.11        344.65        21.50 o
  -6  -2   6        188.56        171.61        15.46 o
  -5  -2   6        350.26        312.09        15.55 o
  -4  -2   6        165.49        158.06        10.00 o
  -3  -2   6         14.35         10.52         4.02 o
  -2  -2   6        104.89         86.47         8.44 o
  -1  -2   6        789.03        857.04        19.49 o
   0  -2   6        161.49        182.60         6.45 o
   1  -2   6        558.01        560.06        17.88 o
   2  -2   6        710.42        645.57        18.67 o
   3  -2   6       1417.97       1520.99        30.73 o
   4  -2   6        369.73        367.45        18.22 o
   5  -2   6        252.47        281.08        15.25 o
   6  -2   6        215.22        219.82        14.47 o
   7  -2   6        142.13        152.86        14.45 o
   8  -2   6         96.63        112.34        16.34 o
  -9  -1   6        210.75        223.85        48.59 o
  -8  -1   6        426.68        446.81        26.45 o
  -7  -1   6         53.57         43.24        10.49 o
  -6  -1   6        411.25        329.90        31.03 o
  -5  -1   6        622.98        549.47        22.86 o
  -4  -1   6        215.31        196.79        13.61 o
  -3  -1   6        679.41        723.45        16.26 o
  -2  -1   6       2041.29       2306.21        35.73 o
  -1  -1   6          2.86          6.90         3.00 o
   0  -1   6        905.62        988.89        14.95 o
   1  -1   6        479.92        404.55        15.89 o
   2  -1   6       1076.54       1145.19        25.77 o
   3  -1   6        119.47        113.55        10.92 o
   4  -1   6          3.26          6.07         5.32 o
   5  -1   6        561.51        595.33        21.31 o
   6  -1   6        229.24        192.36        13.92 o
   7  -1   6          4.52          5.44         6.45 o
   8  -1   6         56.32         53.16        12.60 o
  -9   0   6        284.50        308.59        27.73 o
  -8   0   6        106.60        102.61        20.39 o
  -7   0   6         37.37         26.37         9.04 o
  -6   0   6        426.03        434.36        42.29 o
  -5   0   6       1899.27       1966.47        45.90 o
  -4   0   6          1.75          0.75         4.32 o
  -3   0   6       1926.50       2198.43        40.44 o
  -2   0   6       5488.58       6101.35       158.13 o
  -1   0   6          0.31          0.62         1.98 o
   0   0   6        505.66        467.38        12.54 o
   1   0   6        429.50        375.48        11.58 o
   2   0   6         84.60         96.69         6.88 o
   3   0   6        218.33        193.46        11.03 o
   4   0   6        978.91       1004.16        30.87 o
   5   0   6         12.00          2.80         4.97 o
   6   0   6        157.57        120.04        12.32 o
   7   0   6        226.18        216.87        16.10 o
   8   0   6         22.63         17.79        10.23 o
  -9   1   6         39.78         38.96        14.38 o
  -8   1   6        283.32        292.48        21.37 o
  -7   1   6         46.95         36.21        10.03 o
  -6   1   6        349.27        358.69        25.36 o
  -5   1   6        606.31        575.08        24.46 o
  -4   1   6          1.98          6.19         5.37 o
  -3   1   6       2510.30       2643.30        43.06 o
  -2   1   6       1462.21       1497.65        26.59 o
  -1   1   6         74.92         76.04         8.06 o
   0   1   6        633.38        564.96        14.36 o
   1   1   6         86.59         73.33         6.60 o
   2   1   6        138.00        110.18         9.22 o
   3   1   6        961.53       1004.03        24.65 o
   4   1   6        449.77        466.61        18.45 o
   5   1   6          0.37          0.02         5.19 o
   6   1   6        646.90        662.82        36.34 o
   7   1   6        285.10        282.90        21.31 o
  -9   2   6        296.08        294.06        27.98 o
  -8   2   6         18.73          5.93         9.32 o
  -7   2   6          2.40          1.50         6.77 o
  -6   2   6        636.27        688.51        35.72 o
  -5   2   6         29.65         32.89         8.96 o
  -4   2   6        136.34        145.27        10.48 o
  -3   2   6        616.76        600.37        19.72 o
  -2   2   6        368.88        352.35        13.06 o
  -1   2   6        302.74        263.05        12.92 o
   0   2   6        715.14        685.67        20.69 o
   1   2   6        282.73        307.60        14.94 o
   2   2   6        314.49        300.09        13.90 o
   3   2   6        683.78        707.20        25.81 o
   4   2   6        330.07        307.05        26.72 o
   5   2   6        248.57        229.18        17.34 o
   6   2   6        408.15        441.61        24.15 o
   7   2   6        148.81        153.71        18.63 o
  -8   3   6         58.72         53.72        13.85 o
  -7   3   6        676.49        691.43        67.04 o
  -6   3   6         21.92         23.71         9.03 o
  -5   3   6         19.54         19.13         9.12 o
  -4   3   6        105.44        106.96         9.66 o
  -3   3   6        226.88        226.75        12.12 o
  -2   3   6          1.10          3.01         4.36 o
  -1   3   6        624.48        523.60        19.00 o
   0   3   6        630.78        599.61        20.38 o
   1   3   6         65.73         53.20        10.61 o
   2   3   6        676.71        681.21        19.00 o
   3   3   6        421.93        464.93        18.56 o
   4   3   6         75.79         60.20         9.07 o
   5   3   6        178.77        197.12        15.94 o
   6   3   6        191.44        171.74        18.34 o
  -8   4   6        468.27        520.42        30.31 o
  -7   4   6        455.25        495.48        37.06 o
  -6   4   6         26.31         17.92         7.91 o
  -5   4   6         37.86         32.00        11.29 o
  -4   4   6        104.71        122.34        14.21 o
  -3   4   6         55.06         34.63         6.48 o
  -2   4   6        311.03        301.88        15.58 o
  -1   4   6        451.35        471.36        19.28 o
   0   4   6        146.79        137.32        12.93 o
   1   4   6        688.49        676.41        23.32 o
   2   4   6        104.70        119.88        13.96 o
   3   4   6        360.83        329.85        20.30 o
   4   4   6          0.71         -5.16         5.70 o
   5   4   6         29.43         28.14         8.59 o
   6   4   6         67.81         65.32        19.93 o
  -7   5   6        278.04        250.70        24.59 o
  -6   5   6          7.24          2.67         6.63 o
  -5   5   6         83.40         98.41        12.83 o
  -4   5   6        292.89        296.06        15.43 o
  -3   5   6          0.32          0.87         5.16 o
  -2   5   6        669.22        657.77        23.98 o
  -1   5   6        513.08        516.66        22.04 o
   0   5   6        227.86        188.52        13.93 o
   1   5   6        594.95        667.20        24.67 o
   2   5   6         35.92         43.33        10.29 o
   3   5   6        122.25        110.32        15.29 o
   4   5   6          9.83         11.01         8.84 o
   5   5   6        287.11        282.10        18.72 o
  -7   6   6          0.40         -4.90         8.07 o
  -6   6   6         91.57         61.42        11.84 o
  -5   6   6        169.52        177.88        16.74 o
  -4   6   6        112.04         82.20        12.03 o
  -3   6   6          1.24         -1.27         6.35 o
  -2   6   6        649.15        665.87        25.79 o
  -1   6   6        183.61        178.83        19.04 o
   0   6   6        417.02        428.10        21.13 o
   1   6   6         28.37         35.39         8.86 o
   2   6   6        247.65        217.80        26.07 o
   3   6   6          9.80         -5.70         8.06 o
   4   6   6        112.16         85.41        26.90 o
  -6   7   6        138.60        177.13        21.59 o
  -5   7   6         45.33         35.42        19.09 o
  -4   7   6         32.98         36.35         9.99 o
  -3   7   6        289.32        299.69        19.53 o
  -2   7   6        159.51        175.76        20.09 o
  -1   7   6         50.24         35.54         9.69 o
   0   7   6         68.86         84.32        14.96 o
   1   7   6        415.88        436.44        21.21 o
   2   7   6          1.78          2.70         9.10 o
  -4   8   6        114.52        100.66        14.64 o
  -3   8   6         40.63         56.17        12.06 o
  -2   8   6        352.54        337.66        21.70 o
  -1   8   6         34.24         25.56        10.00 o
   0   8   6        225.57        255.56        21.02 o
  -2 -10   7        157.87        161.03        20.02 o
  -1 -10   7        229.45        227.35        21.54 o
   0 -10   7          0.32          4.08         8.07 o
   1 -10   7         32.46         30.01        12.56 o
   2 -10   7        464.81        498.08        33.52 o
   3 -10   7        270.43        289.18        23.40 o
   4 -10   7          9.61          6.36         7.82 o
  -4  -9   7         74.63         85.48        34.08 o
  -3  -9   7         18.94          9.23        11.19 o
  -2  -9   7        481.68        480.01        26.89 o
  -1  -9   7        242.91        231.61        33.53 o
   0  -9   7         33.20         31.50        13.62 o
   1  -9   7        112.55        147.79        17.26 o
   2  -9   7        400.77        429.08        25.48 o
   3  -9   7        106.40        109.48        17.40 o
   4  -9   7          1.78          2.55         7.65 o
   5  -9   7        160.35        167.08        19.55 o
  -5  -8   7        212.42        211.07        44.79 o
  -4  -8   7         99.13         76.13        19.86 o
  -3  -8   7        283.94        319.03        24.71 o
  -2  -8   7        676.69        641.76        29.18 o
  -1  -8   7         27.53         17.71         7.98 o
   0  -8   7        122.07        136.00        23.49 o
   1  -8   7         18.60         37.38        10.00 o
   2  -8   7          0.98          4.46         6.74 o
   3  -8   7         11.86          9.06        10.02 o
   4  -8   7         74.71         84.73        13.73 o
   5  -8   7         83.22         67.92        13.00 o
   6  -8   7         19.68         19.51         8.43 o
  -6  -7   7        405.49        543.79        34.92 o
  -5  -7   7        487.93        446.85        53.07 o
  -4  -7   7          9.37          7.33        11.44 o
  -3  -7   7        706.74        731.28        30.01 o
  -2  -7   7        410.54        374.70        21.31 o
  -1  -7   7         43.36         26.98         8.25 o
   0  -7   7        340.64        304.62        19.44 o
   1  -7   7         30.39         38.58         9.34 o
   2  -7   7        108.96         86.29        19.74 o
   3  -7   7        472.88        476.81        24.38 o
   4  -7   7        588.50        592.17        52.73 o
   5  -7   7          7.72          4.48         6.44 o
   6  -7   7        157.98        175.68        30.71 o
   7  -7   7         52.28         52.30        12.30 o
  -6  -6   7        219.13        229.46        21.37 o
  -5  -6   7         98.17         78.65        21.74 o
  -4  -6   7        482.07        471.49        69.04 o
  -3  -6   7        540.71        566.27        44.01 o
  -2  -6   7        445.43        484.05        23.31 o
  -1  -6   7        635.09        632.13        52.38 o
   0  -6   7         69.64         80.03        18.92 o
   1  -6   7       1331.53       1373.73        39.04 o
   2  -6   7        202.53        190.77        19.20 o
   3  -6   7       1260.27       1310.04        33.50 o
   4  -6   7         79.20         49.67         9.72 o
   5  -6   7        208.81        229.48        31.43 o
   6  -6   7        185.36        184.88        15.59 o
   7  -6   7        183.14        220.40        16.63 o
  -7  -5   7         28.26         23.55        26.66 o
  -6  -5   7        271.08        309.44        29.29 o
  -5  -5   7         93.17         66.70        12.09 o
  -4  -5   7        860.62        840.72        34.46 o
  -3  -5   7       1329.78       1326.40        33.61 o
  -2  -5   7        132.84        117.61        14.30 o
  -1  -5   7         38.37         22.53         7.30 o
   0  -5   7       2627.15       2964.75        60.17 o
   1  -5   7         60.62         66.39        11.57 o
   2  -5   7        360.35        370.10        14.19 o
   3  -5   7        770.69        760.62        21.09 o
   4  -5   7         61.12         68.54         9.32 o
   5  -5   7        817.38        841.28        30.40 o
   6  -5   7        210.94        230.02        16.02 o
   7  -5   7         40.46         45.44        11.80 o
  -7  -4   7        690.51        815.89        45.71 o
  -6  -4   7        358.37        388.21        44.65 o
  -5  -4   7          1.15          1.90         6.29 o
  -4  -4   7        874.44        856.61        65.38 o
  -3  -4   7        694.83        648.44        45.73 o
  -2  -4   7          2.12         -1.06         4.42 o
  -1  -4   7       1237.50       1291.92        49.46 o
   0  -4   7        137.22        113.04        13.16 o
   1  -4   7         29.09         29.55         6.33 o
   2  -4   7       1330.99       1324.59        34.97 o
   3  -4   7       1555.40       1398.65        35.15 o
   4  -4   7         29.02         32.00         8.04 o
   5  -4   7       1145.55       1185.58        36.28 o
   6  -4   7        139.07        179.24        14.35 o
   7  -4   7          3.03         -6.16         6.16 o
   8  -4   7        223.54        238.50        26.55 o
  -8  -3   7        485.68        504.14        37.59 o
  -7  -3   7        186.75        156.15        23.90 o
  -6  -3   7        315.76        289.89        25.71 o
  -5  -3   7        102.70        108.63        18.08 o
  -4  -3   7        336.03        333.69        15.10 o
  -3  -3   7         73.53         71.39         9.58 o
  -2  -3   7        595.19        591.39        16.30 o
  -1  -3   7        217.69        222.08        13.34 o
   0  -3   7         41.05         25.15         7.45 o
   1  -3   7        120.32        119.31         9.48 o
   2  -3   7       1371.94       1272.61        26.11 o
   3  -3   7       2106.43       2047.51        45.29 o
   4  -3   7         32.70         26.42         7.61 o
   5  -3   7        398.42        439.56        22.34 o
   6  -3   7        315.40        313.63        17.72 o
   7  -3   7        164.39        167.63        16.26 o
   8  -3   7        278.63        336.03        57.58 o
  -8  -2   7        163.84        172.67        19.48 o
  -7  -2   7          1.28         -2.97         6.62 o
  -6  -2   7        111.80        100.04        19.18 o
  -5  -2   7         62.54         64.93        11.74 o
  -4  -2   7         86.74         98.92        11.66 o
  -3  -2   7        534.28        547.26        17.94 o
  -2  -2   7        883.25        954.29        23.91 o
  -1  -2   7         68.43         70.74         8.36 o
   0  -2   7        418.21        431.19        16.24 o
   1  -2   7        237.87        203.70        10.02 o
   2  -2   7        224.99        204.99        11.93 o
   3  -2   7        436.66        438.44        21.46 o
   4  -2   7          4.59          4.88         5.69 o
   5  -2   7        423.79        439.24        22.72 o
   6  -2   7         23.90         26.65         7.79 o
   7  -2   7        336.63        363.05        31.29 o
  -8  -1   7        156.34        156.13        17.68 o
  -7  -1   7         87.79         78.45        15.57 o
  -6  -1   7        775.14        765.11        33.17 o
  -5  -1   7        466.27        457.06        22.43 o
  -4  -1   7         93.64        115.56        18.97 o
  -3  -1   7        493.54        494.79        19.35 o
  -2  -1   7       1984.75       1999.01        36.21 o
  -1  -1   7        186.72        195.97         7.40 o
   0  -1   7        959.64        955.37        17.54 o
   1  -1   7        298.72        295.97        21.06 o
   2  -1   7          0.87         -2.33         3.83 o
   3  -1   7          1.16          4.99         5.09 o
   4  -1   7        939.10       1054.06        32.94 o
   5  -1   7        130.59        156.87        13.07 o
   6  -1   7        120.00        134.00        16.98 o
   7  -1   7          2.10          5.12         7.37 o
  -8   0   7         90.13         88.98        15.33 o
  -7   0   7        162.74        183.16        18.61 o
  -6   0   7         41.87         29.25         9.08 o
  -5   0   7        237.75        224.82        16.61 o
  -4   0   7         10.58          7.02         6.04 o
  -3   0   7        625.10        645.02        20.04 o
  -2   0   7       1417.15       1420.83        30.23 o
  -1   0   7         74.77         56.72         6.38 o
   0   0   7        393.07        388.49        12.53 o
   1   0   7         99.44         98.82         7.96 o
   2   0   7        145.10        142.36        25.07 o
   3   0   7       1420.24       1503.55        38.89 o
   4   0   7          5.93         16.38         7.50 o
   5   0   7          8.01         -0.47         5.42 o
   6   0   7         60.20         68.10        11.26 o
   7   0   7         68.36         59.30        12.05 o
  -8   1   7         30.55         27.07        11.12 o
  -7   1   7         11.64          5.87         8.06 o
  -6   1   7          3.08          5.01         6.51 o
  -5   1   7         65.07         70.72        12.07 o
  -4   1   7       1453.66       1522.07        41.12 o
  -3   1   7        811.64        781.95        23.32 o
  -2   1   7         25.50         12.34         4.35 o
  -1   1   7        428.66        381.60        19.51 o
   0   1   7        258.74        240.75        12.76 o
   1   1   7        437.20        452.74        14.56 o
   2   1   7        519.24        487.18        18.29 o
   3   1   7         69.42         79.90        11.50 o
   4   1   7         50.80         55.79         8.80 o
   5   1   7        408.37        382.62        22.62 o
   6   1   7        272.74        265.50        20.45 o
   7   1   7         66.16         70.30        14.36 o
  -8   2   7         30.08         16.41        11.38 o
  -7   2   7        149.21        125.50        17.26 o
  -6   2   7        611.29        603.94        28.43 o
  -5   2   7        633.16        580.69        26.73 o
  -4   2   7        633.34        683.14        23.44 o
  -3   2   7        982.68        953.06        26.81 o
  -2   2   7        167.04        156.12        10.28 o
  -1   2   7        312.19        251.63        13.61 o
   0   2   7        774.57        774.62        36.33 o
   1   2   7         21.18         22.30         7.79 o
   2   2   7         89.31        107.18        10.45 o
   3   2   7        738.13        715.18        36.57 o
   4   2   7          3.28          9.31         6.78 o
   5   2   7        681.57        651.91        29.13 o
   6   2   7        269.56        260.60        20.53 o
  -8   3   7        421.94        511.06        30.42 o
  -7   3   7        541.28        536.33        29.72 o
  -6   3   7         39.85         19.64         8.91 o
  -5   3   7         55.99         65.82        11.35 o
  -4   3   7        689.51        742.11        25.62 o
  -3   3   7         38.03         45.52         7.25 o
  -2   3   7         57.05         41.00         7.71 o
  -1   3   7        388.40        394.81        17.77 o
   0   3   7         74.99         74.90        10.00 o
   1   3   7         42.16         23.02         6.76 o
   2   3   7        587.43        584.18        25.09 o
   3   3   7        275.60        251.25        20.12 o
   4   3   7          6.59          4.32         7.39 o
   5   3   7        310.86        311.97        22.10 o
  -7   4   7        285.23        268.60        23.39 o
  -6   4   7          0.24         -3.28         6.61 o
  -5   4   7        199.73        193.27        16.15 o
  -4   4   7        245.33        306.71        17.87 o
  -3   4   7          7.89          9.87         6.04 o
  -2   4   7        141.54        152.81        13.45 o
  -1   4   7         66.46         80.08        10.88 o
   0   4   7          4.29          9.99         6.20 o
   1   4   7        537.05        540.39        22.34 o
   2   4   7        264.91        259.98        18.60 o
   3   4   7         20.75         14.47         8.73 o
   4   4   7         64.57         73.67        18.29 o
   5   4   7         45.85         63.00        17.36 o
  -7   5   7         49.95         49.88        11.91 o
  -6   5   7         47.96         35.79         9.72 o
  -5   5   7        251.59        219.45        18.07 o
  -4   5   7        106.90        126.90        22.32 o
  -3   5   7          4.21          7.00         6.50 o
  -2   5   7        338.98        330.79        18.62 o
  -1   5   7          3.89          5.09         6.50 o
   0   5   7        289.65        263.82        27.23 o
   1   5   7        767.88        755.27        27.97 o
   2   5   7         13.12         26.21        11.30 o
   3   5   7         14.23          2.05        10.08 o
   4   5   7        120.16        127.42        22.58 o
  -6   6   7        127.83        143.39        17.59 o
  -5   6   7         99.84         92.44        16.45 o
  -4   6   7         52.57         42.67        17.24 o
  -3   6   7        498.76        471.57        23.66 o
  -2   6   7        395.26        392.93        21.64 o
  -1   6   7          9.65          3.66         7.08 o
   0   6   7        295.50        255.64        17.94 o
   1   6   7         65.26         73.90        16.64 o
   2   6   7        107.36         95.38        15.80 o
  -4   7   7         26.47         20.49        11.96 o
  -3   7   7        555.12        559.62        26.98 o
  -2   7   7        152.72        173.97        18.24 o
  -1   7   7         11.28         14.95         8.69 o
   0   7   7        147.46        161.31        17.76 o
  -1 -10   8         34.40         42.05        12.21 o
   0 -10   8         14.34         17.40         9.90 o
   1 -10   8        211.96        237.74        24.42 o
   2 -10   8        374.24        355.14        26.26 o
   3 -10   8        110.80         97.38        16.98 o
  -3  -9   8         97.59         77.73        24.45 o
  -2  -9   8        104.60        112.21        17.00 o
  -1  -9   8         39.44         31.06        10.62 o
   0  -9   8         59.04         73.93        14.41 o
   1  -9   8        215.12        193.33        19.59 o
   2  -9   8        394.92        409.95        26.12 o
   3  -9   8         23.95         23.61        14.29 o
   4  -9   8         58.80         66.15        17.00 o
   5  -9   8         27.21         38.41        15.62 o
  -4  -8   8          2.63          4.91        11.96 o
  -3  -8   8        370.58        378.50        34.54 o
  -2  -8   8        179.80        195.33        18.78 o
  -1  -8   8          0.19          0.59         6.84 o
   0  -8   8        270.28        291.16        21.12 o
   1  -8   8        189.07        241.02        19.56 o
   2  -8   8          1.98          7.94         7.69 o
   3  -8   8        186.38        192.40        16.99 o
   4  -8   8         51.19         37.62        10.62 o
   5  -8   8         14.80          7.01         8.38 o
  -5  -7   8         22.26         14.10        12.50 o
  -4  -7   8        235.39        172.25        67.03 o
  -3  -7   8       1067.67        981.98        49.26 o
  -2  -7   8        336.43        380.65        26.96 o
  -1  -7   8        270.11        275.03        23.78 o
   0  -7   8        134.20        169.40        29.07 o
   1  -7   8         76.37         77.50        12.74 o
   2  -7   8          2.77         13.59         9.36 o
   3  -7   8        309.50        313.06        22.88 o
   4  -7   8        240.85        218.88        18.27 o
   5  -7   8        124.82        140.84        17.31 o
   6  -7   8        190.41        198.13        44.99 o
  -6  -6   8         46.98         28.50        27.13 o
  -5  -6   8          0.37          7.26        12.21 o
  -4  -6   8        767.82        742.35        50.80 o
  -3  -6   8       1060.36       1046.47        59.00 o
  -2  -6   8         11.05          8.29         6.55 o
  -1  -6   8        217.15        265.23        19.35 o
   0  -6   8         56.40         84.66        13.02 o
   1  -6   8        438.53        538.72        32.69 o
   2  -6   8        289.95        264.78        27.98 o
   3  -6   8        344.45        354.39        19.09 o
   4  -6   8         24.63         15.00         7.75 o
   5  -6   8        320.87        301.97        31.39 o
   6  -6   8         98.12         75.76        27.00 o
  -6  -5   8        221.12        206.08        29.19 o
  -5  -5   8         23.00         17.47        12.86 o
  -4  -5   8        589.42        512.63       141.49 o
  -3  -5   8         12.97         -4.18         9.12 o
  -2  -5   8          2.56          2.24         5.50 o
  -1  -5   8        485.80        497.28        26.21 o
   0  -5   8        843.32        861.67        35.36 o
   1  -5   8          1.89         -1.83         6.20 o
   2  -5   8        333.36        354.96        38.07 o
   3  -5   8        433.39        367.39        28.52 o
   4  -5   8        132.41        112.38        12.13 o
   5  -5   8        269.43        268.35        19.00 o
   6  -5   8        130.62        163.45        16.30 o
   7  -5   8         44.00         40.34         9.98 o
  -7  -4   8        258.10        288.06        30.45 o
  -6  -4   8          8.18         10.78        11.76 o
  -5  -4   8        415.94        339.06        27.04 o
  -4  -4   8          3.29         17.67        23.35 o
  -3  -4   8        125.90        127.27        13.70 o
  -2  -4   8        466.98        486.59        23.68 o
  -1  -4   8        120.38        114.54        20.75 o
   0  -4   8        523.83        469.31        41.29 o
   1  -4   8        376.80        412.45        15.47 o
   2  -4   8        684.29        646.35        33.75 o
   3  -4   8          7.20          7.58         5.36 o
   4  -4   8        124.57        130.40        20.13 o
   5  -4   8        310.61        335.37        26.62 o
   6  -4   8         97.37         93.95        14.98 o
   7  -4   8          0.25          5.54         7.15 o
  -7  -3   8        224.72        251.36        27.93 o
  -6  -3   8        495.27        376.55        30.75 o
  -5  -3   8        951.19       1042.83        45.93 o
  -4  -3   8        482.64        450.01        45.26 o
  -3  -3   8        326.44        326.32        18.51 o
  -2  -3   8         77.70        101.37        11.40 o
  -1  -3   8        182.73        204.28        15.01 o
   0  -3   8        485.92        506.33        25.28 o
   1  -3   8       1527.20       1510.41        29.46 o
   2  -3   8        480.33        422.30        15.94 o
   3  -3   8        143.13        129.19        23.38 o
   4  -3   8        439.87        444.39        26.51 o
   5  -3   8        175.40        171.28        16.33 o
   6  -3   8        161.14        178.03        16.02 o
   7  -3   8          1.32          4.48         7.35 o
  -7  -2   8        131.87        115.25        16.46 o
  -6  -2   8        343.92        300.05        20.66 o
  -5  -2   8       1992.31       2053.30        50.01 o
  -4  -2   8        367.20        376.37        20.15 o
  -3  -2   8        440.83        494.36        27.82 o
  -2  -2   8        512.89        553.22        23.21 o
  -1  -2   8          5.57          2.31         6.04 o
   0  -2   8        661.13        651.20        19.79 o
   1  -2   8       2331.20       2307.23        42.88 o
   2  -2   8        793.45        758.56        23.52 o
   3  -2   8        114.18         96.52        12.66 o
   4  -2   8        769.52        768.03        29.00 o
   5  -2   8         90.58        100.23        13.90 o
   6  -2   8         46.43         42.73         9.80 o
   7  -2   8        192.17        201.63        18.05 o
  -8  -1   8         91.45        100.97        31.24 o
  -7  -1   8        216.39        208.01        20.56 o
  -6  -1   8         60.69         51.62        11.34 o
  -5  -1   8        469.90        476.34        23.95 o
  -4  -1   8          4.89         -1.21         5.73 o
  -3  -1   8        670.67        696.77        41.53 o
  -2  -1   8        332.70        316.25        18.37 o
  -1  -1   8        130.59        153.90        14.40 o
   0  -1   8        166.76        156.41        11.45 o
   1  -1   8        798.16        768.32        23.05 o
   2  -1   8        573.67        570.63        42.18 o
   3  -1   8        303.54        311.59        18.55 o
   4  -1   8        396.29        466.11        23.89 o
   5  -1   8          0.52         -0.11         5.58 o
   6  -1   8        129.17        129.83        14.78 o
  -8   0   8          5.29         -5.57        12.43 o
  -7   0   8          1.53         -6.97         6.97 o
  -6   0   8         11.64          0.39         6.91 o
  -5   0   8          4.46          5.52         6.88 o
  -4   0   8        276.80        289.04        18.51 o
  -3   0   8        846.75        845.75        24.96 o
  -2   0   8        278.31        262.44        18.17 o
  -1   0   8        147.44        137.01        10.75 o
   0   0   8         58.85         53.78        10.29 o
   1   0   8        243.22        255.38        18.06 o
   2   0   8         17.28         24.42         8.30 o
   3   0   8        571.12        638.96        26.43 o
   4   0   8        106.84        124.65        14.95 o
   5   0   8        124.23        132.68        14.06 o
   6   0   8        476.74        489.22        27.27 o
  -7   1   8         64.22         41.46        18.18 o
  -6   1   8          1.69         -3.80         6.60 o
  -5   1   8         29.96         31.67         9.83 o
  -4   1   8        514.15        486.39        24.28 o
  -3   1   8        564.40        563.44        20.98 o
  -2   1   8          3.37         -0.65         3.87 o
  -1   1   8        675.19        691.02        23.00 o
   0   1   8        473.31        515.14        21.95 o
   1   1   8         85.16         99.31        13.88 o
   2   1   8         11.57          9.29        10.30 o
   3   1   8        850.30        887.57        47.49 o
   4   1   8         35.90         18.30         9.22 o
   5   1   8        271.61        312.06        25.22 o
   6   1   8         71.42         53.51        12.93 o
  -7   2   8         66.59         90.03        16.29 o
  -6   2   8         21.28         21.37        10.20 o
  -5   2   8         34.53         28.72         9.06 o
  -4   2   8        323.48        320.90        17.39 o
  -3   2   8          3.36          5.00         4.75 o
  -2   2   8        278.72        242.98        23.18 o
  -1   2   8        241.77        220.15        20.95 o
   0   2   8        187.97        179.12        16.09 o
   1   2   8        290.22        250.07        21.32 o
   2   2   8        170.36        196.40        22.55 o
   3   2   8         11.36          5.29        14.67 o
   4   2   8         19.78         10.22        11.13 o
   5   2   8         25.01         27.27        12.23 o
  -7   3   8         74.95         99.24        17.18 o
  -6   3   8         15.69         13.47         8.10 o
  -5   3   8       1333.10       1321.21        37.18 o
  -4   3   8         12.73         23.79         7.59 o
  -3   3   8         24.73         14.80         5.86 o
  -2   3   8        257.01        204.84        14.49 o
  -1   3   8         10.96          6.81         5.94 o
   0   3   8          6.11          8.49         5.73 o
   1   3   8        166.53        184.39        16.24 o
   2   3   8         29.39         30.18        12.35 o
   3   3   8          3.76         -3.34         9.78 o
   4   3   8         77.98         72.60        24.14 o
  -6   4   8        539.41        551.58        27.64 o
  -5   4   8        265.43        276.21        18.73 o
  -4   4   8        325.10        324.29        19.57 o
  -3   4   8        139.25        117.01        13.75 o
  -2   4   8        125.62        109.53        13.83 o
  -1   4   8         35.17         21.41         7.75 o
   0   4   8        187.80        170.38        16.20 o
   1   4   8        419.76        496.48        26.22 o
   2   4   8        288.46        281.69        33.92 o
   3   4   8        147.43        101.15        20.88 o
  -5   5   8        478.85        526.83        26.43 o
  -4   5   8         36.27         27.96        11.16 o
  -3   5   8        105.53        110.55        14.34 o
  -2   5   8        272.65        291.35        19.38 o
  -1   5   8          8.72         11.16         8.03 o
   0   5   8         94.95        114.51        14.11 o
   1   5   8        664.82        735.74        32.94 o
   2   5   8          1.65          7.48         9.46 o
  -4   6   8          0.36         16.97        11.42 o
  -3   6   8        124.94        153.78        17.07 o
  -2   6   8        224.07        245.91        19.28 o
  -1   6   8          0.35          4.41         8.05 o
   0   6   8        231.26        258.97        19.49 o
  -2  -9   9         62.37         47.04        13.59 o
  -1  -9   9         12.51          6.82         9.04 o
   0  -9   9        140.56        140.09        20.29 o
   1  -9   9         77.43         97.13        28.76 o
   2  -9   9          0.37          1.00         8.58 o
   3  -9   9         81.68         70.66        14.40 o
  -3  -8   9        365.60        402.23        67.36 o
  -2  -8   9         46.18         38.62        11.72 o
  -1  -8   9         36.76         33.44        11.43 o
   0  -8   9        606.62        644.91        31.94 o
   1  -8   9        137.07        121.90        17.57 o
   2  -8   9        113.91         80.81        14.90 o
   3  -8   9        537.36        507.97        37.71 o
   4  -8   9         35.46         42.61        11.78 o
  -4  -7   9        330.33        290.83        96.85 o
  -3  -7   9        308.06        292.56        69.41 o
  -2  -7   9         52.10         35.48        10.25 o
  -1  -7   9        257.03        257.65        21.12 o
   0  -7   9       1021.53        973.41        64.73 o
   1  -7   9        171.25        116.90        19.81 o
   2  -7   9        164.31        149.65        25.54 o
   3  -7   9        181.07        208.14        18.15 o
   4  -7   9         20.50          1.01         6.76 o
   5  -7   9         10.14         16.06         9.81 o
  -5  -6   9        134.12        126.84        49.22 o
  -4  -6   9        460.87        239.76        60.58 o
  -3  -6   9         75.09         50.11        18.46 o
  -2  -6   9          1.71          3.98         6.87 o
  -1  -6   9        607.59        627.54        79.63 o
   0  -6   9        456.56        371.43        47.40 o
   1  -6   9        251.53        183.09        18.48 o
   2  -6   9         86.56        108.29        13.50 o
   3  -6   9         55.46         41.37        10.72 o
   4  -6   9          1.98         -0.77         7.52 o
   5  -6   9        321.12        318.77        27.57 o
   6  -6   9        137.30        193.70        39.12 o
  -6  -5   9          3.46          9.15        26.50 o
  -5  -5   9        332.64        246.07        53.64 o
  -4  -5   9        239.05        185.18        47.33 o
  -3  -5   9          0.39         22.09        22.72 o
  -2  -5   9        105.75        155.10        16.63 o
  -1  -5   9         27.32         54.85        11.37 o
   0  -5   9         91.38         68.18        12.39 o
   1  -5   9        121.95         94.84        16.80 o
   2  -5   9        646.09        646.00        38.57 o
   3  -5   9         31.33         38.08        10.07 o
   4  -5   9        217.93        241.44        23.64 o
   5  -5   9        225.95        230.42        19.23 o
   6  -5   9         33.91         32.05        10.48 o
  -6  -4   9         34.24         -2.52        26.82 o
  -5  -4   9        635.36        724.68        70.04 o
  -4  -4   9        149.54        161.20        41.96 o
  -3  -4   9        330.13        375.43        51.11 o
  -2  -4   9        123.57        161.49        21.87 o
  -1  -4   9         50.38         10.01         7.91 o
   0  -4   9        111.22        111.82        15.01 o
   1  -4   9       1622.00       1668.84        38.72 o
   2  -4   9        190.51        183.60        12.29 o
   3  -4   9         17.46          8.19         8.40 o
   4  -4   9        234.89        223.26        17.40 o
   5  -4   9         32.92         44.23        11.39 o
   6  -4   9         27.82         26.71         9.00 o
  -6  -3   9        265.11        264.56        28.52 o
  -5  -3   9        941.17       1004.83        78.56 o
  -4  -3   9          2.23        -16.41        16.72 o
  -3  -3   9        102.56        111.69        35.02 o
  -2  -3   9        763.02        905.74        43.86 o
  -1  -3   9        232.78        230.31        22.97 o
   0  -3   9        856.16        837.86        31.02 o
   1  -3   9        411.04        412.67        16.17 o
   2  -3   9        194.06        178.22        17.61 o
   3  -3   9        136.84        130.27        15.27 o
   4  -3   9        115.63        120.59        16.57 o
   5  -3   9        101.65        139.07        17.05 o
   6  -3   9         14.54         21.53         8.62 o
  -7  -2   9         61.90         35.31        17.09 o
  -6  -2   9        579.60        596.11        44.66 o
  -5  -2   9        186.62        213.85        18.73 o
  -4  -2   9        196.10        179.00        21.63 o
  -3  -2   9        584.03        636.42        34.51 o
  -2  -2   9        537.64        591.40        31.65 o
  -1  -2   9         10.46          8.02         6.42 o
   0  -2   9        354.13        344.80        20.45 o
   1  -2   9         84.09         52.65        17.76 o
   2  -2   9        310.12        280.15        18.05 o
   3  -2   9        308.16        312.17        19.39 o
   4  -2   9        235.81        263.03        19.25 o
   5  -2   9         59.84         55.12        12.88 o
   6  -2   9          1.32         -4.33         6.51 o
  -7  -1   9        276.73        320.56        24.08 o
  -6  -1   9        468.59        491.80        27.52 o
  -5  -1   9        117.89        135.82        16.71 o
  -4  -1   9        133.10        119.08        32.01 o
  -3  -1   9        281.45        315.84        39.28 o
  -2  -1   9         79.56         84.70        14.13 o
  -1  -1   9        138.16        120.01        20.99 o
   0  -1   9       1243.33       1107.98        36.71 o
   1  -1   9         43.50         62.30        12.70 o
   2  -1   9        926.46        927.21        41.98 o
   3  -1   9        582.67        677.34        45.06 o
   4  -1   9        236.20        310.98        21.34 o
   5  -1   9          0.63          2.19         8.60 o
  -7   0   9        137.90        149.21        27.80 o
  -6   0   9        260.97        270.18        43.10 o
  -5   0   9         23.92         19.83         9.43 o
  -4   0   9        193.75        209.01        23.46 o
  -3   0   9        153.22        157.43        19.93 o
  -2   0   9         91.96        112.67        16.07 o
  -1   0   9        588.27        623.35        36.35 o
   0   0   9       2770.06       2951.80        64.42 o
   1   0   9        278.26        264.95        20.24 o
   2   0   9        203.04        197.81        63.56 o
   3   0   9        747.94        762.33        40.01 o
   4   0   9         44.28         50.53        14.44 o
   5   0   9        110.26        132.72        20.62 o
  -7   1   9         83.09         84.56        27.13 o
  -6   1   9          0.50          5.33         8.50 o
  -5   1   9         34.34         60.78        13.10 o
  -4   1   9        222.28        223.08        15.71 o
  -3   1   9         30.12         36.59         7.39 o
  -2   1   9         22.36         21.41        11.37 o
  -1   1   9        553.18        543.96        28.17 o
   0   1   9        665.55        692.59        30.80 o
   1   1   9        593.33        542.27        27.84 o
   2   1   9        171.61        173.10        24.17 o
   3   1   9        227.28        232.49        26.86 o
   4   1   9         81.89         49.36        27.29 o
   5   1   9         12.69          6.67        11.51 o
  -6   2   9         39.58         36.64         9.77 o
  -5   2   9        224.17        231.26        17.67 o
  -4   2   9        379.89        404.97        21.13 o
  -3   2   9         40.40         28.27         7.25 o
  -2   2   9        200.70        176.53        17.07 o
  -1   2   9          2.58          7.12         7.84 o
   0   2   9        126.56        120.47        16.75 o
   1   2   9         33.23         49.89        14.70 o
   2   2   9        272.86        258.12        34.71 o
   3   2   9          3.40          3.03         9.39 o
   4   2   9          0.63         -6.40        10.20 o
  -6   3   9         14.10          7.80         8.68 o
  -5   3   9        548.97        607.28        33.70 o
  -4   3   9         47.45         36.99         9.79 o
  -3   3   9         72.26         53.70        10.02 o
  -2   3   9        188.12        201.21        16.29 o
  -1   3   9         20.92         23.39         8.32 o
   0   3   9         27.08         15.45         8.77 o
   1   3   9        155.84        202.17        46.37 o
   2   3   9        241.17        298.85        27.97 o
   3   3   9         29.43         13.20        12.69 o
  -5   4   9        214.85        250.46        19.94 o
  -4   4   9          0.12         -0.32         8.46 o
  -3   4   9         94.56         96.44        13.62 o
  -2   4   9        101.29        130.57        14.97 o
  -1   4   9         14.05          4.47         7.33 o
   0   4   9          8.18         -4.83         8.39 o
   1   4   9        106.07        109.05        22.72 o
   2   4   9         43.81         33.35        18.77 o
  -3   5   9        134.24        170.53        17.93 o
  -2   5   9         93.26         89.39        14.15 o
  -1   5   9         11.27          6.17         8.20 o
   0   5   9         88.30        107.17        20.55 o
  -2  -8  10        302.19        329.95        67.21 o
  -1  -8  10        114.32         81.80        17.50 o
   0  -8  10        433.36        376.05        61.35 o
   1  -8  10         84.39         57.34        14.08 o
   2  -8  10         74.58        107.92        15.31 o
   3  -8  10        280.64        292.56        23.24 o
  -3  -7  10        187.24         55.85        33.13 o
  -2  -7  10          3.09         13.83         9.17 o
  -1  -7  10        310.92        305.81        55.60 o
   0  -7  10        489.45        477.00        73.77 o
   1  -7  10          2.97         -2.62         8.83 o
   2  -7  10         79.72         69.15        11.98 o
   3  -7  10         37.38         29.51        11.03 o
   4  -7  10          1.93         -3.29         8.17 o
  -4  -6  10         86.79         66.57        38.49 o
  -3  -6  10          3.01         29.66        31.55 o
  -2  -6  10        132.20        131.72        32.02 o
  -1  -6  10        677.49        710.55        67.88 o
   0  -6  10         51.51         46.21        18.85 o
   1  -6  10         25.58         26.84         9.05 o
   2  -6  10         94.79         88.25        13.68 o
   3  -6  10         24.62          9.10         8.36 o
   4  -6  10          0.80         -1.67         9.59 o
  -5  -5  10        153.36        146.08        46.38 o
  -4  -5  10         42.55         22.40        27.77 o
  -3  -5  10        131.79        138.20        44.80 o
  -2  -5  10        416.47        425.46        33.15 o
  -1  -5  10        308.90        322.13        29.27 o
   0  -5  10         15.35         19.75         9.39 o
   1  -5  10         72.40         49.32         9.59 o
   2  -5  10        237.91        204.46        18.25 o
   3  -5  10         23.18         19.22         8.99 o
   4  -5  10         34.93         55.92        15.41 o
   5  -5  10        202.63        243.33        27.65 o
  -5  -4  10        651.61        576.70        67.52 o
  -4  -4  10          3.65          3.16        30.92 o
  -3  -4  10         83.57        108.85        37.23 o
  -2  -4  10        372.74        457.21        33.50 o
  -1  -4  10        186.21        128.71        21.36 o
   0  -4  10         16.79         18.66        11.99 o
   1  -4  10        471.24        470.05        33.09 o
   2  -4  10         79.25         64.71        11.19 o
   3  -4  10         29.77         34.51        10.36 o
   4  -4  10        142.22        148.13        17.50 o
   5  -4  10        145.43        168.42        19.51 o
  -5  -3  10        345.34        336.31        58.06 o
  -4  -3  10          7.64         -5.36        23.66 o
  -3  -3  10          4.45          7.89        22.40 o
  -2  -3  10        374.04        423.96        31.54 o
  -1  -3  10         12.02          3.32         7.58 o
   0  -3  10         15.74         25.77        11.33 o
   1  -3  10        917.16        893.69        73.71 o
   2  -3  10        204.33        182.61        16.44 o
   3  -3  10        189.76        178.66        17.35 o
   4  -3  10         63.73         70.77        12.98 o
   5  -3  10         20.03         16.62         9.98 o
  -6  -2  10        345.30        363.13        56.16 o
  -5  -2  10         46.87         97.49        38.49 o
  -4  -2  10         59.18         68.36        25.24 o
  -3  -2  10        268.72        307.52        41.33 o
  -2  -2  10         21.98         20.87         9.88 o
  -1  -2  10         60.91         40.82        11.36 o
   0  -2  10       1293.03       1379.46        43.28 o
   1  -2  10          5.99         -0.94         7.71 o
   2  -2  10        141.23        179.56        22.45 o
   3  -2  10        430.93        436.11        32.17 o
   4  -2  10          7.86         14.39         8.90 o
   5  -2  10          8.46          5.20        11.22 o
  -6  -1  10         76.51        120.18        22.81 o
  -5  -1  10         35.54         23.53        13.31 o
  -4  -1  10        248.81        321.67        28.94 o
  -3  -1  10        427.58        397.32        38.02 o
  -2  -1  10         90.00         71.89        13.30 o
  -1  -1  10        320.61        296.81        31.52 o
   0  -1  10        125.49        147.03        33.53 o
   1  -1  10         57.56         50.38        11.99 o
   2  -1  10        255.85        287.80        27.55 o
   3  -1  10        337.86        345.67        34.39 o
   4  -1  10         70.51         50.84        17.21 o
  -6   0  10          8.83         23.35        27.13 o
  -5   0  10         50.51         32.71        13.76 o
  -4   0  10        225.13        188.72        52.20 o
  -3   0  10         53.14         67.53        17.24 o
  -2   0  10        114.62         95.58        33.01 o
  -1   0  10        138.22        128.70        17.39 o
   0   0  10         94.06         59.79        12.59 o
   1   0  10         23.70         12.00        12.31 o
   2   0  10        115.67        167.73        25.16 o
   3   0  10        255.76        322.02        30.40 o
   4   0  10         54.27         22.35        24.61 o
  -5   1  10         75.45         88.08        16.15 o
  -4   1  10         80.42         74.60        25.24 o
  -3   1  10         20.71          4.38        10.32 o
  -2   1  10        457.18        470.20        26.68 o
  -1   1  10        912.67        973.24        38.18 o
   0   1  10          0.55          1.63         8.15 o
   1   1  10        303.51        317.54        51.43 o
   2   1  10         93.57        122.71        32.34 o
   3   1  10        105.94         91.76        20.69 o
  -5   2  10         27.71         28.81        10.53 o
  -4   2  10        232.37        240.00        21.57 o
  -3   2  10          2.72         10.91        11.44 o
  -2   2  10        626.95        622.25        41.82 o
  -1   2  10        919.09        847.33        36.24 o
   0   2  10         80.15         67.24        14.59 o
   1   2  10        231.75        316.92        29.32 o
   2   2  10        138.59        171.47        31.06 o
  -4   3  10         39.06         30.41        12.06 o
  -3   3  10          1.67         18.68        14.85 o
  -2   3  10        340.25        329.39        26.03 o
  -1   3  10         33.07         28.92        11.99 o
   0   3  10          5.62         28.03        11.33 o
   1   3  10        298.89        392.31        33.91 o
  -1  -7  11        390.48        402.68        46.38 o
   0  -7  11         70.24         48.48        13.60 o
   1  -7  11          0.56         -3.29         7.02 o
  -2  -6  11        241.34        341.99        66.57 o
  -1  -6  11        199.75        191.33        28.41 o
   0  -6  11          2.51          3.93         8.74 o
   1  -6  11        100.82        103.23        14.26 o
   2  -6  11        155.53        150.34        20.33 o
  -3  -5  11        195.34        197.48        47.33 o
  -2  -5  11        455.93        576.70        66.89 o
  -1  -5  11         52.18         36.89        16.34 o
   0  -5  11        371.11        412.70        34.81 o
   1  -5  11         82.48         82.83        20.79 o
   2  -5  11        124.06         87.61        19.14 o
   3  -5  11         36.97         31.05        14.29 o
  -4  -4  11         19.82         24.29        33.76 o
  -3  -4  11        369.89        309.81        54.90 o
  -2  -4  11        536.57        537.26        62.16 o
  -1  -4  11         14.14         20.44        17.14 o
   0  -4  11         70.12         95.47        23.31 o
   1  -4  11        145.08        118.56        23.47 o
   2  -4  11         78.66         58.37        23.03 o
   3  -4  11         24.37         13.15        11.20 o
  -4  -3  11         45.45         30.92        31.24 o
  -3  -3  11        403.38        424.97        61.53 o
  -2  -3  11        279.76        302.50        66.57 o
  -1  -3  11          5.62         12.86        17.20 o
   0  -3  11         52.40         60.89        14.45 o
   1  -3  11        162.60        158.29        22.82 o
   2  -3  11        176.01        214.39        25.74 o
   3  -3  11        237.59        326.80        80.93 o
  -4  -2  11         58.44        121.16        40.70 o
  -3  -2  11        172.46        196.08        25.49 o
  -2  -2  11        492.47        485.43        28.69 o
  -1  -2  11        110.08        118.24        17.95 o
   0  -2  11        281.03        276.12        37.61 o
   1  -2  11         10.28          8.31        16.72 o
   2  -2  11        193.51        250.48        28.39 o
   3  -2  11        320.45        400.61        43.70 o
  -4  -1  11          3.58         14.15        12.46 o
  -3  -1  11        368.80        399.45        78.86 o
  -2  -1  11         78.85         70.60        14.47 o
  -1  -1  11        116.48        121.55        17.73 o
   0  -1  11        434.69        437.67        40.50 o
   1  -1  11         61.87         46.72        15.99 o
   2  -1  11         20.56         75.60        19.18 o
  -4   0  11        188.73        161.64        25.83 o
  -3   0  11         39.46         23.66        14.16 o
  -2   0  11         25.02         11.95        10.10 o
  -1   0  11        510.03        495.86        37.45 o
   0   0  11          8.62         17.95        11.00 o
   1   0  11         13.13         18.77        12.84 o
   2   0  11         31.32         30.25        16.52 o
  -3   1  11          0.18          6.68        12.96 o
  -2   1  11         83.06         87.61        15.74 o
  -1   1  11         20.08         27.97        12.28 o
   0   1  11         16.02         11.16        10.65 o
   1   1  11        236.19        266.18        30.41 o
                                                
