# Supplementary material for: Poly[[μ-1,4-bis­(pyridin-4-ylmeth­yl)piperazine]bis­[μ3-4-(2-carboxyl­atoeth­yl)benzoato]dicopper(II)]
Source: IUCrdata. 2023 Aug 30;8(Pt 8):x230745. doi: 10.1107/S2414314623007459 (PMC10483545; doi:10.1107/S2414314623007459)
Supplement: Supplementary file 3 [file x-08-x230745-sup3.txt]

TITL p1_a.res in P-1
    p1.res
    created by SHELXL-2018/3 at 19:34:21 on 28-Jul-2023
REM Old TITL p1 in P1
REM SHELXT solution in P-1: R1 0.087, Rweak 0.006, Alpha 0.039
REM <I/s> 0.000 for 0 systematic absences, Orientation as input
REM Formula found by SHELXT: C17 N2 O4 Cu
CELL 0.71073 8.5431 9.7391 9.9667 104.523 93.049 99.966
ZERR 1 0.0008 0.0009 0.0009 0.001 0.001 0.001
LATT 1
SFAC C H Cu N O
UNIT 34 32 2 4 8

L.S. 16
PLAN  5
SIZE 0.068 0.107 0.201
TEMP -100
BOND
list 4
fmap 2 53
ACTA NOHKL
REM <olex2.extras>
REM <HklSrc "%.\\p1.hkl">
REM </olex2.extras>

WGHT    0.055900    0.681100
FVAR       0.56297
CU1   3    0.159315    0.574264    1.061758    11.00000    0.02263    0.02561 =
         0.01896    0.00903    0.00451    0.00159
O1    5    0.211720    0.408228    0.925221    11.00000    0.02432    0.02341 =
         0.01842    0.00667    0.00472    0.00486
O2    5   -0.036463    0.276943    0.858162    11.00000    0.02453    0.02534 =
         0.02056    0.00655    0.00672    0.00312
O3    5    0.303357    0.571480    0.262226    11.00000    0.02550    0.02942 =
         0.02221    0.01425    0.00177   -0.00333
O4    5    0.060498    0.449814    0.176688    11.00000    0.02523    0.03086 =
         0.01760    0.01146    0.00155    0.00009
N1    4    0.303073    0.706585    0.980023    11.00000    0.02351    0.02478 =
         0.02005    0.00754    0.00324    0.00297
N2    4    0.527257    0.982773    0.638862    11.00000    0.02302    0.02068 =
         0.01904    0.00715    0.00288   -0.00132
C1    1    0.111834    0.305498    0.848141    11.00000    0.02725    0.02328 =
         0.01713    0.01495    0.00488    0.00930
C2    1    0.173239    0.209461    0.724656    11.00000    0.02508    0.02401 =
         0.02150    0.00842    0.00442    0.00780
AFIX  23
H2A   2    0.283116    0.198415    0.750049    11.00000   -1.20000
H2B   2    0.103647    0.112435    0.695960    11.00000   -1.20000
AFIX   0
C3    1    0.171502    0.282318    0.607210    11.00000    0.02329    0.02490 =
         0.01594    0.00817    0.00623    0.00851
C4    1    0.293525    0.397666    0.606330    11.00000    0.02426    0.02757 =
         0.01709    0.00395    0.00017    0.00257
AFIX  43
H4    2    0.377601    0.430724    0.679879    11.00000   -1.20000
AFIX   0
C5    1    0.292558    0.463794    0.499234    11.00000    0.02526    0.02161 =
         0.01890    0.00613    0.00253   -0.00076
AFIX  43
H5    2    0.376877    0.541559    0.499492    11.00000   -1.20000
AFIX   0
C6    1    0.170621    0.418803    0.391055    11.00000    0.02453    0.02385 =
         0.01530    0.00631    0.00536    0.00709
C7    1    0.044535    0.307168    0.394380    11.00000    0.02322    0.03702 =
         0.01690    0.01016   -0.00176   -0.00130
AFIX  43
H7    2   -0.042266    0.277462    0.323303    11.00000   -1.20000
AFIX   0
C8    1    0.046600    0.240340    0.501158    11.00000    0.02163    0.03099 =
         0.02330    0.01170    0.00523   -0.00378
AFIX  43
H8    2   -0.039000    0.164151    0.502236    11.00000   -1.20000
AFIX   0
C9    1    0.180926    0.486005    0.271972    11.00000    0.02719    0.02397 =
         0.01469    0.00384    0.00562    0.00755
C10   1    0.252857    0.802033    0.919560    11.00000    0.02356    0.02856 =
         0.01970    0.00873    0.00270    0.00518
AFIX  43
H10   2    0.147482    0.819245    0.929866    11.00000   -1.20000
AFIX   0
C11   1    0.347872    0.875878    0.843305    11.00000    0.03169    0.02327 =
         0.01852    0.00717    0.00146    0.00883
AFIX  43
H11   2    0.307795    0.943106    0.802968    11.00000   -1.20000
AFIX   0
C12   1    0.502500    0.852607    0.824924    11.00000    0.02444    0.02247 =
         0.01637    0.00268    0.00170    0.00013
C13   1    0.555973    0.757832    0.891914    11.00000    0.02215    0.03040 =
         0.02921    0.01041    0.00392    0.00515
AFIX  43
H13   2    0.661744    0.740613    0.885116    11.00000   -1.20000
AFIX   0
C14   1    0.454954    0.688764    0.968380    11.00000    0.02661    0.02825 =
         0.02510    0.01229    0.00114    0.00475
AFIX  43
H14   2    0.494412    0.625784    1.014908    11.00000   -1.20000
AFIX   0
C15   1    0.610931    0.926466    0.738207    11.00000    0.02252    0.02993 =
         0.02442    0.00860    0.00230    0.00070
AFIX  23
H15A  2    0.688256    1.007259    0.801480    11.00000   -1.20000
H15B  2    0.672420    0.856634    0.686588    11.00000   -1.20000
AFIX   0
C16   1    0.644564    1.073604    0.579626    11.00000    0.02230    0.02155 =
         0.02188    0.00695    0.00265   -0.00298
AFIX  23
H16A  2    0.719702    1.015295    0.532433    11.00000   -1.20000
H16B  2    0.706851    1.153652    0.655442    11.00000   -1.20000
AFIX   0
C17   1    0.437160    0.865061    0.523364    11.00000    0.02511    0.02132 =
         0.02282    0.00712    0.00352   -0.00145
AFIX  23
H17A  2    0.356366    0.802431    0.560496    11.00000   -1.20000
H17B  2    0.510889    0.805222    0.475975    11.00000   -1.20000
AFIX   0
HKLF 4


REM  p1_a.res in P-1
REM wR2 = 0.1138, GooF = S = 1.120, Restrained GooF = 1.120 for all data
REM R1 = 0.0442 for 2459 Fo > 4sig(Fo) and 0.0535 for all 2883 data
REM 217 parameters refined using 0 restraints

END  
     
WGHT      0.0559      0.6812 

REM Highest difference peak  1.530,  deepest hole -0.315,  1-sigma level  0.100
Q1    1   0.0000  0.5000  1.0000  10.50000  0.05    1.53
Q2    1   0.2705  0.6804  1.1356  11.00000  0.05    1.36
Q3    1   0.4776  0.7246  1.1917  11.00000  0.05    0.60
Q4    1   0.1026  0.4454  0.2130  11.00000  0.05    0.51
Q5    1   0.1107  0.3679  0.3984  11.00000  0.05    0.48

  REM The information below was added by Olex2.
  REM
  REM R1 = 0.0442 for 2459 Fo > 4sig(Fo) and 0.0535 for all 10964 data
  REM 217 parameters refined using n/a restraints
  REM Highest difference peak 1.53, deepest hole -0.32
  REM Mean Shift 0, Max Shift -0.001.

  REM +++ Tabular Listing of Refinement Information +++
  REM R1_all = 0.0535
  REM R1_gt = 0.0442
  REM wR_ref = 0.1138
  REM GOOF = 1.120
  REM Shift_max = -0.001
  REM Shift_mean = 0
  REM Reflections_all = 10964
  REM Reflections_gt = 2459
  REM Parameters = 217
  REM Hole = -0.32
  REM Peak = 1.53
  REM Flack = n/a

  
